# Supplementary material for: Blumenols as shoot markers of root symbiosis with arbuscular mycorrhizal fungi
Source: eLife. 2018 Aug 28;7:e37093. doi: 10.7554/eLife.37093 (PMC6156081; doi:10.7554/eLife.37093)
Supplement: Source code 1. [file elife-37093-code1.zip]

Archive with 10 entries (9 files):
- For QTL/
- For QTL/AllGeneNewAnnotation.csv
- For QTL/AMF QTL Example.R
- For QTL/AZxUT.NIATTr2.GTdata
- For QTL/AZxUT.NIATTr2.linkagemap
- For QTL/AZxUT_RIL.PH.GH2015_ori.txt
- For QTL/compund2_log.csv
- For QTL/F11PedgreeV2.txt
- For QTL/Genotype_to_SampleID.csv
- For QTL/NIATTr2.AN6.txt
