# Supplementary material for: Blumenols as shoot markers of root symbiosis with arbuscular mycorrhizal fungi
Source: eLife. 2018 Aug 28;7:e37093. doi: 10.7554/eLife.37093 (PMC6156081; doi:10.7554/eLife.37093)
Supplement: Source code 1. [file elife-37093-code1.zip › For QTL/AllGeneNewAnnotation.csv]

GeneID	Predicted_gene	Gene_Ontology	Function
NIATv7_g00002.t1	2-cys peroxiredoxin bas1- chloroplastic-like	GO:0008150	biological_process	P
NIATv7_g00002.t1	2-cys peroxiredoxin bas1- chloroplastic-like	GO:0006091	generation of precursor metabolites and energy	P
NIATv7_g00002.t1	2-cys peroxiredoxin bas1- chloroplastic-like	GO:0050789	regulation of biological process	P
NIATv7_g00002.t1	2-cys peroxiredoxin bas1- chloroplastic-like	GO:0006950	response to stress	P
NIATv7_g00002.t1	2-cys peroxiredoxin bas1- chloroplastic-like	GO:0005975	carbohydrate metabolic process	P
NIATv7_g00002.t1	2-cys peroxiredoxin bas1- chloroplastic-like	GO:0006139	nucleobase-containing compound metabolic process	P
NIATv7_g00002.t1	2-cys peroxiredoxin bas1- chloroplastic-like	GO:0009056	catabolic process	P
NIATv7_g00002.t1	2-cys peroxiredoxin bas1- chloroplastic-like	GO:0019748	secondary metabolic process	P
NIATv7_g00002.t1	2-cys peroxiredoxin bas1- chloroplastic-like	GO:0009607	response to biotic stimulus	P
NIATv7_g00002.t1	2-cys peroxiredoxin bas1- chloroplastic-like	GO:0009536	plastid	C
NIATv7_g00002.t1	2-cys peroxiredoxin bas1- chloroplastic-like	GO:0005576	extracellular region	C
NIATv7_g00002.t1	2-cys peroxiredoxin bas1- chloroplastic-like	GO:0005515	protein binding	F
NIATv7_g00002.t1	2-cys peroxiredoxin bas1- chloroplastic-like	GO:0009719	response to endogenous stimulus	P
NIATv7_g00002.t1	2-cys peroxiredoxin bas1- chloroplastic-like	GO:0007165	signal transduction	P
NIATv7_g00002.t1	2-cys peroxiredoxin bas1- chloroplastic-like	GO:0009058	biosynthetic process	P
NIATv7_g00002.t1	2-cys peroxiredoxin bas1- chloroplastic-like	GO:0006810	transport	P
NIATv7_g00002.t1	2-cys peroxiredoxin bas1- chloroplastic-like	GO:0016209	antioxidant activity	F
NIATv7_g00002.t1	2-cys peroxiredoxin bas1- chloroplastic-like	GO:0003824	catalytic activity	F
NIATv7_g00002.t1	2-cys peroxiredoxin bas1- chloroplastic-like	GO:0008219	cell death	P
NIATv7_g00002.t1	2-cys peroxiredoxin bas1- chloroplastic-like	GO:0008152	metabolic process	P
NIATv7_g00002.t1	2-cys peroxiredoxin bas1- chloroplastic-like	GO:0009628	response to abiotic stimulus	P
NIATv7_g00002.t1	2-cys peroxiredoxin bas1- chloroplastic-like	GO:0015031	protein transport	P
NIATv7_g00002.t1	2-cys peroxiredoxin bas1- chloroplastic-like	GO:0009579	thylakoid	C
NIATv7_g00002.t1	2-cys peroxiredoxin bas1- chloroplastic-like	GO:0006996	organelle organization	P
NIATv7_g00002.t1	2-cys peroxiredoxin bas1- chloroplastic-like	GO:0005739	mitochondrion	C
NIATv7_g00003.t1	pentatricopeptide repeat-containing protein	GO:0005739	mitochondrion	C
NIATv7_g00005.t1	cytokinin riboside 5 -monophosphate phosphoribohydrolase log7-like	GO:0003824	catalytic activity	F
NIATv7_g00008.t1	protein twin lov 1-like	GO:0006464	cellular protein modification process	P
NIATv7_g00008.t1	protein twin lov 1-like	GO:0004871	signal transducer activity	F
NIATv7_g00008.t1	protein twin lov 1-like	GO:0006350	NA	NA
NIATv7_g00008.t1	protein twin lov 1-like	GO:0050789	regulation of biological process	P
NIATv7_g00008.t1	protein twin lov 1-like	GO:0006811	ion transport	P
NIATv7_g00008.t1	protein twin lov 1-like	GO:0016301	kinase activity	F
NIATv7_g00008.t1	protein twin lov 1-like	GO:0007165	signal transduction	P
NIATv7_g00008.t1	protein twin lov 1-like	GO:0005886	plasma membrane	C
NIATv7_g00013.t1	integral membrane single c2 domain protein	GO:0009605	response to external stimulus	P
NIATv7_g00013.t1	integral membrane single c2 domain protein	GO:0009628	response to abiotic stimulus	P
NIATv7_g00013.t1	integral membrane single c2 domain protein	GO:0005635	nuclear envelope	C
NIATv7_g00013.t1	integral membrane single c2 domain protein	GO:0006950	response to stress	P
NIATv7_g00013.t1	integral membrane single c2 domain protein	GO:0008289	lipid binding	F
NIATv7_g00013.t1	integral membrane single c2 domain protein	GO:0003677	DNA binding	F
NIATv7_g00013.t1	integral membrane single c2 domain protein	GO:0050789	regulation of biological process	P
NIATv7_g00013.t1	integral membrane single c2 domain protein	GO:0006350	NA	NA
NIATv7_g00013.t1	integral membrane single c2 domain protein	GO:0005783	endoplasmic reticulum	C
NIATv7_g00013.t1	integral membrane single c2 domain protein	GO:0005886	plasma membrane	C
NIATv7_g00014.t1	cytochrome p450 78a3-like	GO:0009055	electron carrier activity	F
NIATv7_g00014.t1	cytochrome p450 78a3-like	GO:0003824	catalytic activity	F
NIATv7_g00014.t1	cytochrome p450 78a3-like	GO:0005488	binding	F
NIATv7_g00014.t1	cytochrome p450 78a3-like	GO:0009536	plastid	C
NIATv7_g00014.t1	cytochrome p450 78a3-like	GO:0019825	oxygen binding	F
NIATv7_g00014.t1	cytochrome p450 78a3-like	GO:0000003	reproduction	P
NIATv7_g00014.t1	cytochrome p450 78a3-like	GO:0007275	multicellular organismal development	P
NIATv7_g00014.t1	cytochrome p450 78a3-like	GO:0008152	metabolic process	P
NIATv7_g00015.t1	histone deacetylase complex subunit sap18-like	GO:0009056	catabolic process	P
NIATv7_g00015.t1	histone deacetylase complex subunit sap18-like	GO:0006629	lipid metabolic process	P
NIATv7_g00015.t1	histone deacetylase complex subunit sap18-like	GO:0005730	nucleolus	C
NIATv7_g00015.t1	histone deacetylase complex subunit sap18-like	GO:0005515	protein binding	F
NIATv7_g00015.t1	histone deacetylase complex subunit sap18-like	GO:0009719	response to endogenous stimulus	P
NIATv7_g00015.t1	histone deacetylase complex subunit sap18-like	GO:0006950	response to stress	P
NIATv7_g00015.t1	histone deacetylase complex subunit sap18-like	GO:0009628	response to abiotic stimulus	P
NIATv7_g00016.t1	cbl-interacting serine threonine-protein kinase 9-like	GO:0006464	cellular protein modification process	P
NIATv7_g00016.t1	cbl-interacting serine threonine-protein kinase 9-like	GO:0008150	biological_process	P
NIATv7_g00016.t1	cbl-interacting serine threonine-protein kinase 9-like	GO:0006950	response to stress	P
NIATv7_g00016.t1	cbl-interacting serine threonine-protein kinase 9-like	GO:0009628	response to abiotic stimulus	P
NIATv7_g00016.t1	cbl-interacting serine threonine-protein kinase 9-like	GO:0009605	response to external stimulus	P
NIATv7_g00016.t1	cbl-interacting serine threonine-protein kinase 9-like	GO:0050789	regulation of biological process	P
NIATv7_g00016.t1	cbl-interacting serine threonine-protein kinase 9-like	GO:0006811	ion transport	P
NIATv7_g00016.t1	cbl-interacting serine threonine-protein kinase 9-like	GO:0007154	cell communication	P
NIATv7_g00016.t1	cbl-interacting serine threonine-protein kinase 9-like	GO:0000166	nucleotide binding	F
NIATv7_g00016.t1	cbl-interacting serine threonine-protein kinase 9-like	GO:0005515	protein binding	F
NIATv7_g00016.t1	cbl-interacting serine threonine-protein kinase 9-like	GO:0007165	signal transduction	P
NIATv7_g00016.t1	cbl-interacting serine threonine-protein kinase 9-like	GO:0005737	cytoplasm	C
NIATv7_g00016.t1	cbl-interacting serine threonine-protein kinase 9-like	GO:0004672	protein kinase activity	F
NIATv7_g00016.t1	cbl-interacting serine threonine-protein kinase 9-like	GO:0005886	plasma membrane	C
NIATv7_g00016.t1	cbl-interacting serine threonine-protein kinase 9-like	GO:0006519	NA	NA
NIATv7_g00017.t1	probable s-acyltransferase at4g00840-like	GO:0005488	binding	F
NIATv7_g00018.t1	o-glucosyltransferase rumi homolog	GO:0005576	extracellular region	C
NIATv7_g00019.t1	o-glucosyltransferase rumi homolog	GO:0005576	extracellular region	C
NIATv7_g00021.t1	remorin 2	GO:0005773	vacuole	C
NIATv7_g00021.t1	remorin 2	GO:0005886	plasma membrane	C
NIATv7_g00021.t2	remorin 2	GO:0005886	plasma membrane	C
NIATv7_g00021.t2	remorin 2	GO:0005773	vacuole	C
NIATv7_g00022.t1	myb-related protein 315-like	GO:0009719	response to endogenous stimulus	P
NIATv7_g00022.t1	myb-related protein 315-like	GO:0006350	NA	NA
NIATv7_g00022.t1	myb-related protein 315-like	GO:0050789	regulation of biological process	P
NIATv7_g00022.t1	myb-related protein 315-like	GO:0008150	biological_process	P
NIATv7_g00022.t1	myb-related protein 315-like	GO:0000003	reproduction	P
NIATv7_g00022.t1	myb-related protein 315-like	GO:0007275	multicellular organismal development	P
NIATv7_g00022.t1	myb-related protein 315-like	GO:0003677	DNA binding	F
NIATv7_g00022.t1	myb-related protein 315-like	GO:0003700	sequence-specific DNA binding transcription factor activity	F
NIATv7_g00022.t1	myb-related protein 315-like	GO:0005634	nucleus	C
NIATv7_g00022.t1	myb-related protein 315-like	GO:0005654	nucleoplasm	C
NIATv7_g00022.t1	myb-related protein 315-like	GO:0043234	protein complex	C
NIATv7_g00023.t1	pollen-specific protein sf3-like	GO:0005737	cytoplasm	C
NIATv7_g00023.t1	pollen-specific protein sf3-like	GO:0016043	cellular component organization	P
NIATv7_g00023.t1	pollen-specific protein sf3-like	GO:0003779	actin binding	F
NIATv7_g00023.t1	pollen-specific protein sf3-like	GO:0007010	cytoskeleton organization	P
NIATv7_g00023.t1	pollen-specific protein sf3-like	GO:0005488	binding	F
NIATv7_g00025.t1	phytanoyl- dioxygenase domain-containing protein 1-like	GO:0005886	plasma membrane	C
NIATv7_g00025.t1	phytanoyl- dioxygenase domain-containing protein 1-like	GO:0003824	catalytic activity	F
NIATv7_g00027.t1	low affinity sulfate transporter 3-like	GO:0006810	transport	P
NIATv7_g00027.t1	low affinity sulfate transporter 3-like	GO:0005215	transporter activity	F
NIATv7_g00027.t1	low affinity sulfate transporter 3-like	GO:0009058	biosynthetic process	P
NIATv7_g00027.t1	low affinity sulfate transporter 3-like	GO:0005623	cell	C
NIATv7_g00027.t1	low affinity sulfate transporter 3-like	GO:0006811	ion transport	P
NIATv7_g00027.t1	low affinity sulfate transporter 3-like	GO:0019725	cellular homeostasis	P
NIATv7_g00027.t1	low affinity sulfate transporter 3-like	GO:0005975	carbohydrate metabolic process	P
NIATv7_g00027.t1	low affinity sulfate transporter 3-like	GO:0019748	secondary metabolic process	P
NIATv7_g00027.t1	low affinity sulfate transporter 3-like	GO:0006519	NA	NA
NIATv7_g00028.t1	zinc finger protein at1g68190-like	GO:0005622	intracellular	C
NIATv7_g00028.t1	zinc finger protein at1g68190-like	GO:0008150	biological_process	P
NIATv7_g00028.t1	zinc finger protein at1g68190-like	GO:0005515	protein binding	F
NIATv7_g00028.t1	zinc finger protein at1g68190-like	GO:0005886	plasma membrane	C
NIATv7_g00031.t1	mediator of rna polymerase ii transcription subunit 13-like	GO:0007275	multicellular organismal development	P
NIATv7_g00031.t1	mediator of rna polymerase ii transcription subunit 13-like	GO:0050789	regulation of biological process	P
NIATv7_g00031.t2	mediator of rna polymerase ii transcription subunit 13-like	GO:0007275	multicellular organismal development	P
NIATv7_g00031.t2	mediator of rna polymerase ii transcription subunit 13-like	GO:0050789	regulation of biological process	P
NIATv7_g00031.t2	mediator of rna polymerase ii transcription subunit 13-like	GO:0005634	nucleus	C
NIATv7_g00031.t3	mediator of rna polymerase ii transcription subunit 13-like	GO:0006350	NA	NA
NIATv7_g00031.t3	mediator of rna polymerase ii transcription subunit 13-like	GO:0050789	regulation of biological process	P
NIATv7_g00031.t3	mediator of rna polymerase ii transcription subunit 13-like	GO:0007275	multicellular organismal development	P
NIATv7_g00031.t3	mediator of rna polymerase ii transcription subunit 13-like	GO:0005654	nucleoplasm	C
NIATv7_g00031.t3	mediator of rna polymerase ii transcription subunit 13-like	GO:0043234	protein complex	C
NIATv7_g00033.t1	mediator of rna polymerase ii transcription subunit 13-like	GO:0050789	regulation of biological process	P
NIATv7_g00035.t1	mediator of rna polymerase ii transcription subunit 13-like	GO:0007275	multicellular organismal development	P
NIATv7_g00035.t1	mediator of rna polymerase ii transcription subunit 13-like	GO:0050789	regulation of biological process	P
NIATv7_g00035.t1	mediator of rna polymerase ii transcription subunit 13-like	GO:0005634	nucleus	C
NIATv7_g00036.t1	mediator of rna polymerase ii transcription subunit 13-like	GO:0007275	multicellular organismal development	P
NIATv7_g00036.t1	mediator of rna polymerase ii transcription subunit 13-like	GO:0050789	regulation of biological process	P
NIATv7_g00036.t1	mediator of rna polymerase ii transcription subunit 13-like	GO:0005634	nucleus	C
NIATv7_g00037.t1	pentatricopeptide repeat-containing protein mitochondrial-like	GO:0005739	mitochondrion	C
NIATv7_g00038.t1	12-oxophytodienoate reductase	GO:0003824	catalytic activity	F
NIATv7_g00039.t1	glutaredoxin family protein	GO:0044699	single-organism process	P
NIATv7_g00042.t1	auxin-responsive protein iaa17	GO:0005515	protein binding	F
NIATv7_g00042.t1	auxin-responsive protein iaa17	GO:0006350	NA	NA
NIATv7_g00042.t1	auxin-responsive protein iaa17	GO:0009719	response to endogenous stimulus	P
NIATv7_g00042.t1	auxin-responsive protein iaa17	GO:0007165	signal transduction	P
NIATv7_g00042.t1	auxin-responsive protein iaa17	GO:0005634	nucleus	C
NIATv7_g00043.t1	auxin-induced protein aux22-like	GO:0008150	biological_process	P
NIATv7_g00043.t1	auxin-induced protein aux22-like	GO:0000003	reproduction	P
NIATv7_g00043.t1	auxin-induced protein aux22-like	GO:0007275	multicellular organismal development	P
NIATv7_g00043.t1	auxin-induced protein aux22-like	GO:0009719	response to endogenous stimulus	P
NIATv7_g00043.t1	auxin-induced protein aux22-like	GO:0005515	protein binding	F
NIATv7_g00043.t1	auxin-induced protein aux22-like	GO:0009628	response to abiotic stimulus	P
NIATv7_g00044.t1	n-alpha-acetyltransferase auxiliary subunit-like	GO:0000003	reproduction	P
NIATv7_g00044.t1	n-alpha-acetyltransferase auxiliary subunit-like	GO:0009790	embryo development	P
NIATv7_g00044.t1	n-alpha-acetyltransferase auxiliary subunit-like	GO:0005886	plasma membrane	C
NIATv7_g00044.t1	n-alpha-acetyltransferase auxiliary subunit-like	GO:0016740	transferase activity	F
NIATv7_g00044.t1	n-alpha-acetyltransferase auxiliary subunit-like	GO:0005623	cell	C
NIATv7_g00044.t1	n-alpha-acetyltransferase auxiliary subunit-like	GO:0005634	nucleus	C
NIATv7_g00044.t1	n-alpha-acetyltransferase auxiliary subunit-like	GO:0005829	cytosol	C
NIATv7_g00044.t1	n-alpha-acetyltransferase auxiliary subunit-like	GO:0007275	multicellular organismal development	P
NIATv7_g00046.t1	enzymatic poly	GO:0006259	DNA metabolic process	P
NIATv7_g00046.t1	enzymatic poly	GO:0005488	binding	F
NIATv7_g00046.t1	enzymatic poly	GO:0003824	catalytic activity	F
NIATv7_g00048.t1	importin-9-like	GO:0006810	transport	P
NIATv7_g00049.t1	one helix protein 2	GO:0009628	response to abiotic stimulus	P
NIATv7_g00049.t1	one helix protein 2	GO:0009536	plastid	C
NIATv7_g00049.t1	one helix protein 2	GO:0009579	thylakoid	C
NIATv7_g00051.t1	momilactone a synthase-like	GO:0003824	catalytic activity	F
NIATv7_g00051.t1	momilactone a synthase-like	GO:0008152	metabolic process	P
NIATv7_g00053.t1	serine arginine-rich splicing factor 7-like	GO:0005730	nucleolus	C
NIATv7_g00053.t1	serine arginine-rich splicing factor 7-like	GO:0003676	nucleic acid binding	F
NIATv7_g00053.t1	serine arginine-rich splicing factor 7-like	GO:0006139	nucleobase-containing compound metabolic process	P
NIATv7_g00053.t1	serine arginine-rich splicing factor 7-like	GO:0005515	protein binding	F
NIATv7_g00053.t1	serine arginine-rich splicing factor 7-like	GO:0005654	nucleoplasm	C
NIATv7_g00053.t1	serine arginine-rich splicing factor 7-like	GO:0005829	cytosol	C
NIATv7_g00053.t1	serine arginine-rich splicing factor 7-like	GO:0005488	binding	F
NIATv7_g00053.t1	serine arginine-rich splicing factor 7-like	GO:0000166	nucleotide binding	F
NIATv7_g00055.t1	low quality protein: serine threonine-protein phosphatase 4 regulatory subunit 3-like	GO:0043226	organelle	C
NIATv7_g00055.t1	low quality protein: serine threonine-protein phosphatase 4 regulatory subunit 3-like	GO:0005622	intracellular	C
NIATv7_g00056.t1	malonate-- ligase-like	GO:0005623	cell	C
NIATv7_g00056.t1	malonate-- ligase-like	GO:0005634	nucleus	C
NIATv7_g00056.t1	malonate-- ligase-like	GO:0005829	cytosol	C
NIATv7_g00057.t1	malonate-- ligase-like	GO:0000166	nucleotide binding	F
NIATv7_g00057.t1	malonate-- ligase-like	GO:0005623	cell	C
NIATv7_g00057.t1	malonate-- ligase-like	GO:0005634	nucleus	C
NIATv7_g00057.t1	malonate-- ligase-like	GO:0005829	cytosol	C
NIATv7_g00057.t1	malonate-- ligase-like	GO:0005739	mitochondrion	C
NIATv7_g00057.t1	malonate-- ligase-like	GO:0003824	catalytic activity	F
NIATv7_g00057.t1	malonate-- ligase-like	GO:0009058	biosynthetic process	P
NIATv7_g00058.t1	n-(5 -phosphoribosyl)anthranilate isomerase chloroplastic-like	GO:0003824	catalytic activity	F
NIATv7_g00058.t1	n-(5 -phosphoribosyl)anthranilate isomerase chloroplastic-like	GO:0009058	biosynthetic process	P
NIATv7_g00058.t1	n-(5 -phosphoribosyl)anthranilate isomerase chloroplastic-like	GO:0006519	NA	NA
NIATv7_g00058.t1	n-(5 -phosphoribosyl)anthranilate isomerase chloroplastic-like	GO:0009536	plastid	C
NIATv7_g00059.t1	omega-3 fatty acid desaturase	GO:0003824	catalytic activity	F
NIATv7_g00059.t1	omega-3 fatty acid desaturase	GO:0006950	response to stress	P
NIATv7_g00059.t1	omega-3 fatty acid desaturase	GO:0009628	response to abiotic stimulus	P
NIATv7_g00059.t1	omega-3 fatty acid desaturase	GO:0009536	plastid	C
NIATv7_g00059.t1	omega-3 fatty acid desaturase	GO:0009058	biosynthetic process	P
NIATv7_g00059.t1	omega-3 fatty acid desaturase	GO:0006629	lipid metabolic process	P
NIATv7_g00059.t1	omega-3 fatty acid desaturase	GO:0008152	metabolic process	P
NIATv7_g00059.t2	omega-3 fatty acid chloroplastic-like	GO:0003824	catalytic activity	F
NIATv7_g00059.t2	omega-3 fatty acid chloroplastic-like	GO:0009058	biosynthetic process	P
NIATv7_g00059.t2	omega-3 fatty acid chloroplastic-like	GO:0006629	lipid metabolic process	P
NIATv7_g00059.t2	omega-3 fatty acid chloroplastic-like	GO:0009536	plastid	C
NIATv7_g00059.t2	omega-3 fatty acid chloroplastic-like	GO:0006950	response to stress	P
NIATv7_g00059.t2	omega-3 fatty acid chloroplastic-like	GO:0009628	response to abiotic stimulus	P
NIATv7_g00059.t2	omega-3 fatty acid chloroplastic-like	GO:0008152	metabolic process	P
NIATv7_g00060.t1	syntaxin binding protein 5	GO:0005886	plasma membrane	C
NIATv7_g00061.t1	myotubularin-related protein 2-like	GO:0004721	phosphoprotein phosphatase activity	F
NIATv7_g00061.t1	myotubularin-related protein 2-like	GO:0006519	NA	NA
NIATv7_g00062.t1	PREDICTED: uncharacterized protein LOC101255849	GO:0009536	plastid	C
NIATv7_g00062.t1	PREDICTED: uncharacterized protein LOC101255849	GO:0005623	cell	C
NIATv7_g00063.t1	hypoxia induced protein conserved region containing protein	GO:0005623	cell	C
NIATv7_g00063.t1	hypoxia induced protein conserved region containing protein	GO:0006950	response to stress	P
NIATv7_g00063.t1	hypoxia induced protein conserved region containing protein	GO:0009719	response to endogenous stimulus	P
NIATv7_g00064.t1	udp-glucuronic acid decarboxylase 1-like	GO:0005829	cytosol	C
NIATv7_g00064.t1	udp-glucuronic acid decarboxylase 1-like	GO:0005488	binding	F
NIATv7_g00064.t1	udp-glucuronic acid decarboxylase 1-like	GO:0003824	catalytic activity	F
NIATv7_g00064.t1	udp-glucuronic acid decarboxylase 1-like	GO:0005794	Golgi apparatus	C
NIATv7_g00064.t1	udp-glucuronic acid decarboxylase 1-like	GO:0005975	carbohydrate metabolic process	P
NIATv7_g00064.t1	udp-glucuronic acid decarboxylase 1-like	GO:0009058	biosynthetic process	P
NIATv7_g00064.t1	udp-glucuronic acid decarboxylase 1-like	GO:0006139	nucleobase-containing compound metabolic process	P
NIATv7_g00064.t1	udp-glucuronic acid decarboxylase 1-like	GO:0005768	endosome	C
NIATv7_g00064.t1	udp-glucuronic acid decarboxylase 1-like	GO:0005773	vacuole	C
NIATv7_g00064.t1	udp-glucuronic acid decarboxylase 1-like	GO:0005886	plasma membrane	C
NIATv7_g00065.t1	udp-glucuronic acid decarboxylase 1-like	GO:0005829	cytosol	C
NIATv7_g00065.t1	udp-glucuronic acid decarboxylase 1-like	GO:0003824	catalytic activity	F
NIATv7_g00065.t1	udp-glucuronic acid decarboxylase 1-like	GO:0005794	Golgi apparatus	C
NIATv7_g00065.t1	udp-glucuronic acid decarboxylase 1-like	GO:0005975	carbohydrate metabolic process	P
NIATv7_g00065.t1	udp-glucuronic acid decarboxylase 1-like	GO:0009058	biosynthetic process	P
NIATv7_g00065.t1	udp-glucuronic acid decarboxylase 1-like	GO:0006139	nucleobase-containing compound metabolic process	P
NIATv7_g00065.t1	udp-glucuronic acid decarboxylase 1-like	GO:0005768	endosome	C
NIATv7_g00065.t1	udp-glucuronic acid decarboxylase 1-like	GO:0005773	vacuole	C
NIATv7_g00065.t1	udp-glucuronic acid decarboxylase 1-like	GO:0000166	nucleotide binding	F
NIATv7_g00065.t1	udp-glucuronic acid decarboxylase 1-like	GO:0005488	binding	F
NIATv7_g00065.t1	udp-glucuronic acid decarboxylase 1-like	GO:0005886	plasma membrane	C
NIATv7_g00066.t1	eukaryotic translation initiation factor 2 subunit 3-like	GO:0008135	translation factor activity, nucleic acid binding	F
NIATv7_g00066.t1	eukaryotic translation initiation factor 2 subunit 3-like	GO:0006139	nucleobase-containing compound metabolic process	P
NIATv7_g00066.t1	eukaryotic translation initiation factor 2 subunit 3-like	GO:0009056	catabolic process	P
NIATv7_g00066.t1	eukaryotic translation initiation factor 2 subunit 3-like	GO:0016787	hydrolase activity	F
NIATv7_g00066.t1	eukaryotic translation initiation factor 2 subunit 3-like	GO:0000166	nucleotide binding	F
NIATv7_g00066.t1	eukaryotic translation initiation factor 2 subunit 3-like	GO:0005840	ribosome	C
NIATv7_g00066.t1	eukaryotic translation initiation factor 2 subunit 3-like	GO:0050789	regulation of biological process	P
NIATv7_g00066.t1	eukaryotic translation initiation factor 2 subunit 3-like	GO:0006412	translation	P
NIATv7_g00070.t1	peptidyl-prolyl cis-trans isomerase chloroplastic-like	GO:0019538	protein metabolic process	P
NIATv7_g00070.t1	peptidyl-prolyl cis-trans isomerase chloroplastic-like	GO:0009536	plastid	C
NIATv7_g00070.t1	peptidyl-prolyl cis-trans isomerase chloroplastic-like	GO:0009579	thylakoid	C
NIATv7_g00070.t1	peptidyl-prolyl cis-trans isomerase chloroplastic-like	GO:0005488	binding	F
NIATv7_g00070.t1	peptidyl-prolyl cis-trans isomerase chloroplastic-like	GO:0006464	cellular protein modification process	P
NIATv7_g00070.t1	peptidyl-prolyl cis-trans isomerase chloroplastic-like	GO:0003824	catalytic activity	F
NIATv7_g00071.t1	glutamine-dependent nad(+) synthetase-like	GO:0005829	cytosol	C
NIATv7_g00071.t1	glutamine-dependent nad(+) synthetase-like	GO:0016787	hydrolase activity	F
NIATv7_g00071.t1	glutamine-dependent nad(+) synthetase-like	GO:0003824	catalytic activity	F
NIATv7_g00071.t1	glutamine-dependent nad(+) synthetase-like	GO:0008152	metabolic process	P
NIATv7_g00071.t1	glutamine-dependent nad(+) synthetase-like	GO:0008150	biological_process	P
NIATv7_g00073.t1	duf246 domain-containing protein at1g04910-like	GO:0043226	organelle	C
NIATv7_g00073.t1	duf246 domain-containing protein at1g04910-like	GO:0005622	intracellular	C
NIATv7_g00073.t1	duf246 domain-containing protein at1g04910-like	GO:0008150	biological_process	P
NIATv7_g00074.t1	1-phosphatidylinositol 3-phosphate 5-kinase-like	GO:0006629	lipid metabolic process	P
NIATv7_g00074.t1	1-phosphatidylinositol 3-phosphate 5-kinase-like	GO:0000166	nucleotide binding	F
NIATv7_g00074.t1	1-phosphatidylinositol 3-phosphate 5-kinase-like	GO:0019538	protein metabolic process	P
NIATv7_g00074.t1	1-phosphatidylinositol 3-phosphate 5-kinase-like	GO:0016301	kinase activity	F
NIATv7_g00075.t1	1-phosphatidylinositol 3-phosphate 5-kinase-like	GO:0043226	organelle	C
NIATv7_g00075.t1	1-phosphatidylinositol 3-phosphate 5-kinase-like	GO:0005622	intracellular	C
NIATv7_g00075.t1	1-phosphatidylinositol 3-phosphate 5-kinase-like	GO:0044238	primary metabolic process	P
NIATv7_g00075.t1	1-phosphatidylinositol 3-phosphate 5-kinase-like	GO:0016301	kinase activity	F
NIATv7_g00075.t1	1-phosphatidylinositol 3-phosphate 5-kinase-like	GO:0008152	metabolic process	P
NIATv7_g00077.t1	importin subunit alpha-1-like	GO:0005737	cytoplasm	C
NIATv7_g00077.t1	importin subunit alpha-1-like	GO:0015031	protein transport	P
NIATv7_g00077.t1	importin subunit alpha-1-like	GO:0005215	transporter activity	F
NIATv7_g00077.t1	importin subunit alpha-1-like	GO:0005634	nucleus	C
NIATv7_g00079.t1	low quality protein: serine threonine-protein phosphatase 4 regulatory subunit 3-like	GO:0016023	cytoplasmic membrane-bounded vesicle	C
NIATv7_g00086.t1	40s ribosomal protein s8-like	GO:0006139	nucleobase-containing compound metabolic process	P
NIATv7_g00086.t1	40s ribosomal protein s8-like	GO:0008152	metabolic process	P
NIATv7_g00086.t1	40s ribosomal protein s8-like	GO:0003723	RNA binding	F
NIATv7_g00086.t1	40s ribosomal protein s8-like	GO:0005198	structural molecule activity	F
NIATv7_g00086.t1	40s ribosomal protein s8-like	GO:0003824	catalytic activity	F
NIATv7_g00086.t1	40s ribosomal protein s8-like	GO:0006412	translation	P
NIATv7_g00086.t1	40s ribosomal protein s8-like	GO:0009055	electron carrier activity	F
NIATv7_g00086.t1	40s ribosomal protein s8-like	GO:0005840	ribosome	C
NIATv7_g00086.t1	40s ribosomal protein s8-like	GO:0005829	cytosol	C
NIATv7_g00086.t1	40s ribosomal protein s8-like	GO:0005488	binding	F
NIATv7_g00086.t1	40s ribosomal protein s8-like	GO:0009536	plastid	C
NIATv7_g00087.t1	dna (cytosine-5)-methyltransferase drm2-like	GO:0040029	regulation of gene expression, epigenetic	P
NIATv7_g00087.t1	dna (cytosine-5)-methyltransferase drm2-like	GO:0006259	DNA metabolic process	P
NIATv7_g00088.t1	probable beta- -galactosyltransferase 16-like	GO:0005794	Golgi apparatus	C
NIATv7_g00088.t1	probable beta- -galactosyltransferase 16-like	GO:0009058	biosynthetic process	P
NIATv7_g00088.t1	probable beta- -galactosyltransferase 16-like	GO:0016740	transferase activity	F
NIATv7_g00088.t1	probable beta- -galactosyltransferase 16-like	GO:0005623	cell	C
NIATv7_g00089.t1	probable protein phosphatase 2c 49-like	GO:0004721	phosphoprotein phosphatase activity	F
NIATv7_g00089.t1	probable protein phosphatase 2c 49-like	GO:0008150	biological_process	P
NIATv7_g00089.t1	probable protein phosphatase 2c 49-like	GO:0005739	mitochondrion	C
NIATv7_g00089.t1	probable protein phosphatase 2c 49-like	GO:0006464	cellular protein modification process	P
NIATv7_g00089.t1	probable protein phosphatase 2c 49-like	GO:0005623	cell	C
NIATv7_g00089.t1	probable protein phosphatase 2c 49-like	GO:0043234	protein complex	C
NIATv7_g00090.t1	dihydrolipoyl dehydrogenase mitochondrial-like	GO:0008150	biological_process	P
NIATv7_g00090.t1	dihydrolipoyl dehydrogenase mitochondrial-like	GO:0000166	nucleotide binding	F
NIATv7_g00090.t1	dihydrolipoyl dehydrogenase mitochondrial-like	GO:0006950	response to stress	P
NIATv7_g00090.t1	dihydrolipoyl dehydrogenase mitochondrial-like	GO:0009056	catabolic process	P
NIATv7_g00090.t1	dihydrolipoyl dehydrogenase mitochondrial-like	GO:0003824	catalytic activity	F
NIATv7_g00090.t1	dihydrolipoyl dehydrogenase mitochondrial-like	GO:0005576	extracellular region	C
NIATv7_g00090.t1	dihydrolipoyl dehydrogenase mitochondrial-like	GO:0005488	binding	F
NIATv7_g00090.t1	dihydrolipoyl dehydrogenase mitochondrial-like	GO:0005739	mitochondrion	C
NIATv7_g00090.t1	dihydrolipoyl dehydrogenase mitochondrial-like	GO:0009536	plastid	C
NIATv7_g00090.t1	dihydrolipoyl dehydrogenase mitochondrial-like	GO:0005794	Golgi apparatus	C
NIATv7_g00090.t1	dihydrolipoyl dehydrogenase mitochondrial-like	GO:0019725	cellular homeostasis	P
NIATv7_g00090.t1	dihydrolipoyl dehydrogenase mitochondrial-like	GO:0050789	regulation of biological process	P
NIATv7_g00090.t1	dihydrolipoyl dehydrogenase mitochondrial-like	GO:0043234	protein complex	C
NIATv7_g00090.t1	dihydrolipoyl dehydrogenase mitochondrial-like	GO:0005975	carbohydrate metabolic process	P
NIATv7_g00090.t1	dihydrolipoyl dehydrogenase mitochondrial-like	GO:0006091	generation of precursor metabolites and energy	P
NIATv7_g00090.t1	dihydrolipoyl dehydrogenase mitochondrial-like	GO:0009058	biosynthetic process	P
NIATv7_g00090.t1	dihydrolipoyl dehydrogenase mitochondrial-like	GO:0006464	cellular protein modification process	P
NIATv7_g00090.t1	dihydrolipoyl dehydrogenase mitochondrial-like	GO:0009628	response to abiotic stimulus	P
NIATv7_g00090.t1	dihydrolipoyl dehydrogenase mitochondrial-like	GO:0009607	response to biotic stimulus	P
NIATv7_g00090.t1	dihydrolipoyl dehydrogenase mitochondrial-like	GO:0006519	NA	NA
NIATv7_g00091.t1	probable protein pop3-like	GO:0005829	cytosol	C
NIATv7_g00091.t1	probable protein pop3-like	GO:0006950	response to stress	P
NIATv7_g00091.t1	probable protein pop3-like	GO:0009628	response to abiotic stimulus	P
NIATv7_g00091.t1	probable protein pop3-like	GO:0009607	response to biotic stimulus	P
NIATv7_g00091.t1	probable protein pop3-like	GO:0009058	biosynthetic process	P
NIATv7_g00091.t1	probable protein pop3-like	GO:0005975	carbohydrate metabolic process	P
NIATv7_g00091.t1	probable protein pop3-like	GO:0006629	lipid metabolic process	P
NIATv7_g00091.t1	probable protein pop3-like	GO:0006810	transport	P
NIATv7_g00091.t1	probable protein pop3-like	GO:0006996	organelle organization	P
NIATv7_g00091.t1	probable protein pop3-like	GO:0006091	generation of precursor metabolites and energy	P
NIATv7_g00091.t1	probable protein pop3-like	GO:0009056	catabolic process	P
NIATv7_g00091.t1	probable protein pop3-like	GO:0009536	plastid	C
NIATv7_g00091.t1	probable protein pop3-like	GO:0008150	biological_process	P
NIATv7_g00091.t1	probable protein pop3-like	GO:0005886	plasma membrane	C
NIATv7_g00092.t1	pentatricopeptide repeat-containing protein mitochondrial-like	GO:0005773	vacuole	C
NIATv7_g00092.t1	pentatricopeptide repeat-containing protein mitochondrial-like	GO:0009058	biosynthetic process	P
NIATv7_g00092.t1	pentatricopeptide repeat-containing protein mitochondrial-like	GO:0006629	lipid metabolic process	P
NIATv7_g00092.t1	pentatricopeptide repeat-containing protein mitochondrial-like	GO:0019748	secondary metabolic process	P
NIATv7_g00092.t1	pentatricopeptide repeat-containing protein mitochondrial-like	GO:0005739	mitochondrion	C
NIATv7_g00094.t1	myb domain protein 78	GO:0006950	response to stress	P
NIATv7_g00094.t1	myb domain protein 78	GO:0009628	response to abiotic stimulus	P
NIATv7_g00094.t1	myb domain protein 78	GO:0003677	DNA binding	F
NIATv7_g00094.t1	myb domain protein 78	GO:0009719	response to endogenous stimulus	P
NIATv7_g00094.t1	myb domain protein 78	GO:0003682	chromatin binding	F
NIATv7_g00094.t1	myb domain protein 78	GO:0005694	chromosome	C
NIATv7_g00095.t1	gibberellin 2-beta-dioxygenase 2-like	GO:0005488	binding	F
NIATv7_g00095.t1	gibberellin 2-beta-dioxygenase 2-like	GO:0003824	catalytic activity	F
NIATv7_g00095.t1	gibberellin 2-beta-dioxygenase 2-like	GO:0008152	metabolic process	P
NIATv7_g00096.t1	phenylalanine n-monooxygenase-like	GO:0005488	binding	F
NIATv7_g00096.t1	phenylalanine n-monooxygenase-like	GO:0003824	catalytic activity	F
NIATv7_g00099.t1	floral homeotic protein apetala 2-like	GO:0000003	reproduction	P
NIATv7_g00099.t1	floral homeotic protein apetala 2-like	GO:0007275	multicellular organismal development	P
NIATv7_g00099.t1	floral homeotic protein apetala 2-like	GO:0006350	NA	NA
NIATv7_g00099.t1	floral homeotic protein apetala 2-like	GO:0050789	regulation of biological process	P
NIATv7_g00099.t1	floral homeotic protein apetala 2-like	GO:0003677	DNA binding	F
NIATv7_g00099.t1	floral homeotic protein apetala 2-like	GO:0003824	catalytic activity	F
NIATv7_g00099.t1	floral homeotic protein apetala 2-like	GO:0030154	cell differentiation	P
NIATv7_g00099.t1	floral homeotic protein apetala 2-like	GO:0003700	sequence-specific DNA binding transcription factor activity	F
NIATv7_g00099.t1	floral homeotic protein apetala 2-like	GO:0009653	anatomical structure morphogenesis	P
NIATv7_g00099.t1	floral homeotic protein apetala 2-like	GO:0005634	nucleus	C
NIATv7_g00099.t1	floral homeotic protein apetala 2-like	GO:0005654	nucleoplasm	C
NIATv7_g00099.t1	floral homeotic protein apetala 2-like	GO:0043234	protein complex	C
NIATv7_g00101.t1	cyclin delta-3	GO:0005739	mitochondrion	C
NIATv7_g00101.t1	cyclin delta-3	GO:0005975	carbohydrate metabolic process	P
NIATv7_g00101.t1	cyclin delta-3	GO:0006139	nucleobase-containing compound metabolic process	P
NIATv7_g00101.t1	cyclin delta-3	GO:0009056	catabolic process	P
NIATv7_g00101.t1	cyclin delta-3	GO:0019748	secondary metabolic process	P
NIATv7_g00101.t1	cyclin delta-3	GO:0009058	biosynthetic process	P
NIATv7_g00101.t1	cyclin delta-3	GO:0006629	lipid metabolic process	P
NIATv7_g00101.t1	cyclin delta-3	GO:0009653	anatomical structure morphogenesis	P
NIATv7_g00101.t1	cyclin delta-3	GO:0007275	multicellular organismal development	P
NIATv7_g00101.t1	cyclin delta-3	GO:0030154	cell differentiation	P
NIATv7_g00101.t1	cyclin delta-3	GO:0009536	plastid	C
NIATv7_g00102.t1	uncharacterized acetyltransferase at3g50280-like	GO:0016740	transferase activity	F
NIATv7_g00104.t1	beta-glucosidase 47-like	GO:0016787	hydrolase activity	F
NIATv7_g00104.t1	beta-glucosidase 47-like	GO:0009058	biosynthetic process	P
NIATv7_g00104.t1	beta-glucosidase 47-like	GO:0006519	NA	NA
NIATv7_g00104.t1	beta-glucosidase 47-like	GO:0019748	secondary metabolic process	P
NIATv7_g00104.t1	beta-glucosidase 47-like	GO:0005576	extracellular region	C
NIATv7_g00104.t1	beta-glucosidase 47-like	GO:0005623	cell	C
NIATv7_g00104.t1	beta-glucosidase 47-like	GO:0005975	carbohydrate metabolic process	P
NIATv7_g00104.t2	beta-glucosidase 47-like	GO:0016787	hydrolase activity	F
NIATv7_g00104.t2	beta-glucosidase 47-like	GO:0009058	biosynthetic process	P
NIATv7_g00104.t2	beta-glucosidase 47-like	GO:0006519	NA	NA
NIATv7_g00104.t2	beta-glucosidase 47-like	GO:0019748	secondary metabolic process	P
NIATv7_g00104.t2	beta-glucosidase 47-like	GO:0005576	extracellular region	C
NIATv7_g00104.t2	beta-glucosidase 47-like	GO:0005623	cell	C
NIATv7_g00104.t2	beta-glucosidase 47-like	GO:0005975	carbohydrate metabolic process	P
NIATv7_g00104.t3	beta-glucosidase 47-like	GO:0016787	hydrolase activity	F
NIATv7_g00104.t3	beta-glucosidase 47-like	GO:0009058	biosynthetic process	P
NIATv7_g00104.t3	beta-glucosidase 47-like	GO:0006519	NA	NA
NIATv7_g00104.t3	beta-glucosidase 47-like	GO:0019748	secondary metabolic process	P
NIATv7_g00104.t3	beta-glucosidase 47-like	GO:0005576	extracellular region	C
NIATv7_g00104.t3	beta-glucosidase 47-like	GO:0005623	cell	C
NIATv7_g00104.t3	beta-glucosidase 47-like	GO:0005975	carbohydrate metabolic process	P
NIATv7_g00106.t1	ribonuclease p protein subunit p25-like	GO:0005576	extracellular region	C
NIATv7_g00106.t1	ribonuclease p protein subunit p25-like	GO:0003676	nucleic acid binding	F
NIATv7_g00106.t1	ribonuclease p protein subunit p25-like	GO:0005829	cytosol	C
NIATv7_g00107.t1	thioredoxin superfamily protein	GO:0016023	cytoplasmic membrane-bounded vesicle	C
NIATv7_g00107.t1	thioredoxin superfamily protein	GO:0005829	cytosol	C
NIATv7_g00107.t1	thioredoxin superfamily protein	GO:0005773	vacuole	C
NIATv7_g00107.t1	thioredoxin superfamily protein	GO:0005618	cell wall	C
NIATv7_g00108.t1	probable nadh dehydrogenase-like	GO:0009628	response to abiotic stimulus	P
NIATv7_g00108.t1	probable nadh dehydrogenase-like	GO:0003824	catalytic activity	F
NIATv7_g00108.t1	probable nadh dehydrogenase-like	GO:0005777	peroxisome	C
NIATv7_g00108.t1	probable nadh dehydrogenase-like	GO:0009058	biosynthetic process	P
NIATv7_g00108.t1	probable nadh dehydrogenase-like	GO:0005975	carbohydrate metabolic process	P
NIATv7_g00108.t1	probable nadh dehydrogenase-like	GO:0005739	mitochondrion	C
NIATv7_g00108.t1	probable nadh dehydrogenase-like	GO:0000166	nucleotide binding	F
NIATv7_g00108.t1	probable nadh dehydrogenase-like	GO:0006091	generation of precursor metabolites and energy	P
NIATv7_g00108.t1	probable nadh dehydrogenase-like	GO:0006811	ion transport	P
NIATv7_g00109.t1	cation h(+) antiporter 15-like	GO:0006810	transport	P
NIATv7_g00112.t1	auxin-regulated protein	GO:0005634	nucleus	C
NIATv7_g00112.t1	auxin-regulated protein	GO:0005886	plasma membrane	C
NIATv7_g00116.t1	transcription factor myb48	GO:0008150	biological_process	P
NIATv7_g00116.t1	transcription factor myb48	GO:0009719	response to endogenous stimulus	P
NIATv7_g00116.t1	transcription factor myb48	GO:0005634	nucleus	C
NIATv7_g00116.t2	transcription factor myb48-like	GO:0009719	response to endogenous stimulus	P
NIATv7_g00116.t2	transcription factor myb48-like	GO:0005488	binding	F
NIATv7_g00116.t2	transcription factor myb48-like	GO:0006950	response to stress	P
NIATv7_g00116.t2	transcription factor myb48-like	GO:0009628	response to abiotic stimulus	P
NIATv7_g00116.t2	transcription factor myb48-like	GO:0006350	NA	NA
NIATv7_g00116.t2	transcription factor myb48-like	GO:0050789	regulation of biological process	P
NIATv7_g00116.t2	transcription factor myb48-like	GO:0008150	biological_process	P
NIATv7_g00116.t2	transcription factor myb48-like	GO:0005634	nucleus	C
NIATv7_g00117.t1	rossmann-fold nad -binding domain-containing protein	GO:0005773	vacuole	C
NIATv7_g00117.t1	rossmann-fold nad -binding domain-containing protein	GO:0009653	anatomical structure morphogenesis	P
NIATv7_g00117.t1	rossmann-fold nad -binding domain-containing protein	GO:0007275	multicellular organismal development	P
NIATv7_g00117.t1	rossmann-fold nad -binding domain-containing protein	GO:0009536	plastid	C
NIATv7_g00117.t1	rossmann-fold nad -binding domain-containing protein	GO:0006139	nucleobase-containing compound metabolic process	P
NIATv7_g00117.t1	rossmann-fold nad -binding domain-containing protein	GO:0005739	mitochondrion	C
NIATv7_g00117.t1	rossmann-fold nad -binding domain-containing protein	GO:0000166	nucleotide binding	F
NIATv7_g00120.t1	ala-interacting subunit 3-like	GO:0006950	response to stress	P
NIATv7_g00120.t1	ala-interacting subunit 3-like	GO:0009607	response to biotic stimulus	P
NIATv7_g00120.t1	ala-interacting subunit 3-like	GO:0006810	transport	P
NIATv7_g00120.t1	ala-interacting subunit 3-like	GO:0016043	cellular component organization	P
NIATv7_g00120.t1	ala-interacting subunit 3-like	GO:0005515	protein binding	F
NIATv7_g00120.t1	ala-interacting subunit 3-like	GO:0009719	response to endogenous stimulus	P
NIATv7_g00120.t1	ala-interacting subunit 3-like	GO:0007165	signal transduction	P
NIATv7_g00120.t1	ala-interacting subunit 3-like	GO:0005794	Golgi apparatus	C
NIATv7_g00120.t1	ala-interacting subunit 3-like	GO:0005886	plasma membrane	C
NIATv7_g00120.t1	ala-interacting subunit 3-like	GO:0009536	plastid	C
NIATv7_g00120.t1	ala-interacting subunit 3-like	GO:0009579	thylakoid	C
NIATv7_g00120.t1	ala-interacting subunit 3-like	GO:0009058	biosynthetic process	P
NIATv7_g00121.t1	probable acyl-activating enzyme 2-like	GO:0005739	mitochondrion	C
NIATv7_g00121.t1	probable acyl-activating enzyme 2-like	GO:0003824	catalytic activity	F
NIATv7_g00121.t1	probable acyl-activating enzyme 2-like	GO:0009058	biosynthetic process	P
NIATv7_g00121.t1	probable acyl-activating enzyme 2-like	GO:0006629	lipid metabolic process	P
NIATv7_g00121.t1	probable acyl-activating enzyme 2-like	GO:0019748	secondary metabolic process	P
NIATv7_g00121.t1	probable acyl-activating enzyme 2-like	GO:0009719	response to endogenous stimulus	P
NIATv7_g00121.t1	probable acyl-activating enzyme 2-like	GO:0007165	signal transduction	P
NIATv7_g00123.t1	adipocyte plasma membrane-associated	GO:0050789	regulation of biological process	P
NIATv7_g00123.t1	adipocyte plasma membrane-associated	GO:0006811	ion transport	P
NIATv7_g00123.t1	adipocyte plasma membrane-associated	GO:0009605	response to external stimulus	P
NIATv7_g00123.t1	adipocyte plasma membrane-associated	GO:0006950	response to stress	P
NIATv7_g00123.t1	adipocyte plasma membrane-associated	GO:0009607	response to biotic stimulus	P
NIATv7_g00123.t1	adipocyte plasma membrane-associated	GO:0006996	organelle organization	P
NIATv7_g00123.t1	adipocyte plasma membrane-associated	GO:0009719	response to endogenous stimulus	P
NIATv7_g00123.t1	adipocyte plasma membrane-associated	GO:0009536	plastid	C
NIATv7_g00123.t1	adipocyte plasma membrane-associated	GO:0005576	extracellular region	C
NIATv7_g00123.t1	adipocyte plasma membrane-associated	GO:0006464	cellular protein modification process	P
NIATv7_g00123.t1	adipocyte plasma membrane-associated	GO:0009653	anatomical structure morphogenesis	P
NIATv7_g00123.t1	adipocyte plasma membrane-associated	GO:0007275	multicellular organismal development	P
NIATv7_g00123.t1	adipocyte plasma membrane-associated	GO:0003824	catalytic activity	F
NIATv7_g00123.t1	adipocyte plasma membrane-associated	GO:0009058	biosynthetic process	P
NIATv7_g00123.t1	adipocyte plasma membrane-associated	GO:0006629	lipid metabolic process	P
NIATv7_g00123.t1	adipocyte plasma membrane-associated	GO:0030154	cell differentiation	P
NIATv7_g00123.t1	adipocyte plasma membrane-associated	GO:0019748	secondary metabolic process	P
NIATv7_g00123.t1	adipocyte plasma membrane-associated	GO:0006350	NA	NA
NIATv7_g00123.t1	adipocyte plasma membrane-associated	GO:0005783	endoplasmic reticulum	C
NIATv7_g00125.t1	copper methylamine oxidase-like	GO:0005488	binding	F
NIATv7_g00125.t1	copper methylamine oxidase-like	GO:0008152	metabolic process	P
NIATv7_g00125.t1	copper methylamine oxidase-like	GO:0003824	catalytic activity	F
NIATv7_g00128.t1	PREDICTED: uncharacterized protein LOC101254071	GO:0008152	metabolic process	P
NIATv7_g00128.t1	PREDICTED: uncharacterized protein LOC101254071	GO:0006950	response to stress	P
NIATv7_g00128.t1	PREDICTED: uncharacterized protein LOC101254071	GO:0008150	biological_process	P
NIATv7_g00128.t1	PREDICTED: uncharacterized protein LOC101254071	GO:0040029	regulation of gene expression, epigenetic	P
NIATv7_g00128.t1	PREDICTED: uncharacterized protein LOC101254071	GO:0006139	nucleobase-containing compound metabolic process	P
NIATv7_g00128.t1	PREDICTED: uncharacterized protein LOC101254071	GO:0009607	response to biotic stimulus	P
NIATv7_g00128.t1	PREDICTED: uncharacterized protein LOC101254071	GO:0005634	nucleus	C
NIATv7_g00129.t1	uncharacterized aarf domain-containing protein kinase chloroplastic-like	GO:0009056	catabolic process	P
NIATv7_g00129.t1	uncharacterized aarf domain-containing protein kinase chloroplastic-like	GO:0005975	carbohydrate metabolic process	P
NIATv7_g00129.t1	uncharacterized aarf domain-containing protein kinase chloroplastic-like	GO:0009058	biosynthetic process	P
NIATv7_g00129.t1	uncharacterized aarf domain-containing protein kinase chloroplastic-like	GO:0008152	metabolic process	P
NIATv7_g00129.t1	uncharacterized aarf domain-containing protein kinase chloroplastic-like	GO:0016301	kinase activity	F
NIATv7_g00129.t1	uncharacterized aarf domain-containing protein kinase chloroplastic-like	GO:0009536	plastid	C
NIATv7_g00129.t1	uncharacterized aarf domain-containing protein kinase chloroplastic-like	GO:0008150	biological_process	P
NIATv7_g00129.t1	uncharacterized aarf domain-containing protein kinase chloroplastic-like	GO:0005886	plasma membrane	C
NIATv7_g00130.t1	probable rna-binding protein eif1ad-like	GO:0015031	protein transport	P
NIATv7_g00130.t1	probable rna-binding protein eif1ad-like	GO:0007005	mitochondrion organization	P
NIATv7_g00130.t1	probable rna-binding protein eif1ad-like	GO:0003723	RNA binding	F
NIATv7_g00130.t1	probable rna-binding protein eif1ad-like	GO:0005634	nucleus	C
NIATv7_g00134.t1	ubiquitin carboxyl-terminal hydrolase 20-like	GO:0008233	peptidase activity	F
NIATv7_g00134.t1	ubiquitin carboxyl-terminal hydrolase 20-like	GO:0009058	biosynthetic process	P
NIATv7_g00134.t1	ubiquitin carboxyl-terminal hydrolase 20-like	GO:0006139	nucleobase-containing compound metabolic process	P
NIATv7_g00134.t1	ubiquitin carboxyl-terminal hydrolase 20-like	GO:0019538	protein metabolic process	P
NIATv7_g00134.t1	ubiquitin carboxyl-terminal hydrolase 20-like	GO:0009056	catabolic process	P
NIATv7_g00138.t1	low quality protein: uncharacterized loc101217303	GO:0050789	regulation of biological process	P
NIATv7_g00138.t1	low quality protein: uncharacterized loc101217303	GO:0006950	response to stress	P
NIATv7_g00138.t1	low quality protein: uncharacterized loc101217303	GO:0009058	biosynthetic process	P
NIATv7_g00138.t1	low quality protein: uncharacterized loc101217303	GO:0006464	cellular protein modification process	P
NIATv7_g00138.t1	low quality protein: uncharacterized loc101217303	GO:0009719	response to endogenous stimulus	P
NIATv7_g00138.t1	low quality protein: uncharacterized loc101217303	GO:0007165	signal transduction	P
NIATv7_g00138.t1	low quality protein: uncharacterized loc101217303	GO:0009607	response to biotic stimulus	P
NIATv7_g00138.t1	low quality protein: uncharacterized loc101217303	GO:0008219	cell death	P
NIATv7_g00138.t1	low quality protein: uncharacterized loc101217303	GO:0015031	protein transport	P
NIATv7_g00138.t1	low quality protein: uncharacterized loc101217303	GO:0009536	plastid	C
NIATv7_g00138.t1	low quality protein: uncharacterized loc101217303	GO:0006810	transport	P
NIATv7_g00138.t1	low quality protein: uncharacterized loc101217303	GO:0007275	multicellular organismal development	P
NIATv7_g00138.t1	low quality protein: uncharacterized loc101217303	GO:0009628	response to abiotic stimulus	P
NIATv7_g00138.t1	low quality protein: uncharacterized loc101217303	GO:0005739	mitochondrion	C
NIATv7_g00140.t1	probable iron ascorbate oxidoreductase ddb_g0283291-like	GO:0005737	cytoplasm	C
NIATv7_g00140.t1	probable iron ascorbate oxidoreductase ddb_g0283291-like	GO:0003824	catalytic activity	F
NIATv7_g00140.t1	probable iron ascorbate oxidoreductase ddb_g0283291-like	GO:0005488	binding	F
NIATv7_g00140.t1	probable iron ascorbate oxidoreductase ddb_g0283291-like	GO:0009058	biosynthetic process	P
NIATv7_g00140.t1	probable iron ascorbate oxidoreductase ddb_g0283291-like	GO:0019748	secondary metabolic process	P
NIATv7_g00140.t1	probable iron ascorbate oxidoreductase ddb_g0283291-like	GO:0006519	NA	NA
NIATv7_g00140.t1	probable iron ascorbate oxidoreductase ddb_g0283291-like	GO:0008152	metabolic process	P
NIATv7_g00141.t1	protein phosphatase 1 regulatory subunit ppra-like	GO:0005634	nucleus	C
NIATv7_g00143.t1	zinc finger ccch domain-containing protein 15-like	GO:0003676	nucleic acid binding	F
NIATv7_g00143.t1	zinc finger ccch domain-containing protein 15-like	GO:0005634	nucleus	C
NIATv7_g00143.t1	zinc finger ccch domain-containing protein 15-like	GO:0006350	NA	NA
NIATv7_g00143.t1	zinc finger ccch domain-containing protein 15-like	GO:0050789	regulation of biological process	P
NIATv7_g00147.t1	staphylococcal nuclease domain-containing protein 1-like	GO:0005829	cytosol	C
NIATv7_g00147.t1	staphylococcal nuclease domain-containing protein 1-like	GO:0005618	cell wall	C
NIATv7_g00147.t1	staphylococcal nuclease domain-containing protein 1-like	GO:0015031	protein transport	P
NIATv7_g00147.t1	staphylococcal nuclease domain-containing protein 1-like	GO:0016787	hydrolase activity	F
NIATv7_g00147.t1	staphylococcal nuclease domain-containing protein 1-like	GO:0003676	nucleic acid binding	F
NIATv7_g00147.t1	staphylococcal nuclease domain-containing protein 1-like	GO:0007275	multicellular organismal development	P
NIATv7_g00147.t1	staphylococcal nuclease domain-containing protein 1-like	GO:0005622	intracellular	C
NIATv7_g00147.t1	staphylococcal nuclease domain-containing protein 1-like	GO:0008152	metabolic process	P
NIATv7_g00147.t1	staphylococcal nuclease domain-containing protein 1-like	GO:0050789	regulation of biological process	P
NIATv7_g00147.t1	staphylococcal nuclease domain-containing protein 1-like	GO:0009058	biosynthetic process	P
NIATv7_g00147.t1	staphylococcal nuclease domain-containing protein 1-like	GO:0006629	lipid metabolic process	P
NIATv7_g00147.t1	staphylococcal nuclease domain-containing protein 1-like	GO:0019748	secondary metabolic process	P
NIATv7_g00147.t1	staphylococcal nuclease domain-containing protein 1-like	GO:0005635	nuclear envelope	C
NIATv7_g00147.t1	staphylococcal nuclease domain-containing protein 1-like	GO:0009536	plastid	C
NIATv7_g00147.t1	staphylococcal nuclease domain-containing protein 1-like	GO:0008150	biological_process	P
NIATv7_g00147.t1	staphylococcal nuclease domain-containing protein 1-like	GO:0006950	response to stress	P
NIATv7_g00147.t1	staphylococcal nuclease domain-containing protein 1-like	GO:0005783	endoplasmic reticulum	C
NIATv7_g00147.t1	staphylococcal nuclease domain-containing protein 1-like	GO:0005886	plasma membrane	C
NIATv7_g00148.t1	inositol polyphosphate multikinase beta-like	GO:0009058	biosynthetic process	P
NIATv7_g00148.t1	inositol polyphosphate multikinase beta-like	GO:0005975	carbohydrate metabolic process	P
NIATv7_g00148.t1	inositol polyphosphate multikinase beta-like	GO:0006350	NA	NA
NIATv7_g00148.t1	inositol polyphosphate multikinase beta-like	GO:0050789	regulation of biological process	P
NIATv7_g00148.t1	inositol polyphosphate multikinase beta-like	GO:0008152	metabolic process	P
NIATv7_g00148.t1	inositol polyphosphate multikinase beta-like	GO:0005829	cytosol	C
NIATv7_g00148.t1	inositol polyphosphate multikinase beta-like	GO:0000003	reproduction	P
NIATv7_g00148.t1	inositol polyphosphate multikinase beta-like	GO:0016301	kinase activity	F
NIATv7_g00148.t1	inositol polyphosphate multikinase beta-like	GO:0005886	plasma membrane	C
NIATv7_g00148.t1	inositol polyphosphate multikinase beta-like	GO:0005634	nucleus	C
NIATv7_g00148.t1	inositol polyphosphate multikinase beta-like	GO:0015031	protein transport	P
NIATv7_g00148.t1	inositol polyphosphate multikinase beta-like	GO:0007005	mitochondrion organization	P
NIATv7_g00148.t1	inositol polyphosphate multikinase beta-like	GO:0009653	anatomical structure morphogenesis	P
NIATv7_g00148.t1	inositol polyphosphate multikinase beta-like	GO:0016043	cellular component organization	P
NIATv7_g00148.t1	inositol polyphosphate multikinase beta-like	GO:0030154	cell differentiation	P
NIATv7_g00148.t1	inositol polyphosphate multikinase beta-like	GO:0007275	multicellular organismal development	P
NIATv7_g00148.t1	inositol polyphosphate multikinase beta-like	GO:0016049	cell growth	P
NIATv7_g00149.t1	beta-amylase 7-like	GO:0005488	binding	F
NIATv7_g00149.t1	beta-amylase 7-like	GO:0016787	hydrolase activity	F
NIATv7_g00149.t1	beta-amylase 7-like	GO:0009058	biosynthetic process	P
NIATv7_g00149.t1	beta-amylase 7-like	GO:0005975	carbohydrate metabolic process	P
NIATv7_g00149.t1	beta-amylase 7-like	GO:0009536	plastid	C
NIATv7_g00149.t1	beta-amylase 7-like	GO:0009056	catabolic process	P
NIATv7_g00150.t1	beta-amylase 7-like	GO:0005488	binding	F
NIATv7_g00150.t1	beta-amylase 7-like	GO:0016787	hydrolase activity	F
NIATv7_g00150.t1	beta-amylase 7-like	GO:0009058	biosynthetic process	P
NIATv7_g00150.t1	beta-amylase 7-like	GO:0005975	carbohydrate metabolic process	P
NIATv7_g00150.t1	beta-amylase 7-like	GO:0009536	plastid	C
NIATv7_g00150.t1	beta-amylase 7-like	GO:0009056	catabolic process	P
NIATv7_g00153.t1	rop guanine nucleotide exchange factor 2-like	GO:0005634	nucleus	C
NIATv7_g00153.t1	rop guanine nucleotide exchange factor 2-like	GO:0030234	enzyme regulator activity	F
NIATv7_g00153.t1	rop guanine nucleotide exchange factor 2-like	GO:0008150	biological_process	P
NIATv7_g00159.t1	dynamin-2b-like	GO:0005773	vacuole	C
NIATv7_g00159.t1	dynamin-2b-like	GO:0000166	nucleotide binding	F
NIATv7_g00159.t1	dynamin-2b-like	GO:0008289	lipid binding	F
NIATv7_g00159.t1	dynamin-2b-like	GO:0006139	nucleobase-containing compound metabolic process	P
NIATv7_g00159.t1	dynamin-2b-like	GO:0009056	catabolic process	P
NIATv7_g00159.t1	dynamin-2b-like	GO:0005794	Golgi apparatus	C
NIATv7_g00159.t1	dynamin-2b-like	GO:0005829	cytosol	C
NIATv7_g00159.t1	dynamin-2b-like	GO:0005515	protein binding	F
NIATv7_g00159.t1	dynamin-2b-like	GO:0006810	transport	P
NIATv7_g00159.t1	dynamin-2b-like	GO:0009719	response to endogenous stimulus	P
NIATv7_g00159.t1	dynamin-2b-like	GO:0005886	plasma membrane	C
NIATv7_g00159.t1	dynamin-2b-like	GO:0005737	cytoplasm	C
NIATv7_g00159.t1	dynamin-2b-like	GO:0016787	hydrolase activity	F
NIATv7_g00159.t1	dynamin-2b-like	GO:0016023	cytoplasmic membrane-bounded vesicle	C
NIATv7_g00165.t1	2s sulfur-rich seed storage protein 2-like	GO:0005515	protein binding	F
NIATv7_g00165.t1	2s sulfur-rich seed storage protein 2-like	GO:0007275	multicellular organismal development	P
NIATv7_g00166.t1	inactive rhomboid protein 1-like	GO:0005623	cell	C
NIATv7_g00166.t1	inactive rhomboid protein 1-like	GO:0019538	protein metabolic process	P
NIATv7_g00166.t1	inactive rhomboid protein 1-like	GO:0009056	catabolic process	P
NIATv7_g00166.t1	inactive rhomboid protein 1-like	GO:0008233	peptidase activity	F
NIATv7_g00168.t1	transcription factor jumonji domain-containing protein	GO:0005488	binding	F
NIATv7_g00170.t1	pti1-like tyrosine-protein kinase at3g15890-like	GO:0004672	protein kinase activity	F
NIATv7_g00170.t1	pti1-like tyrosine-protein kinase at3g15890-like	GO:0007165	signal transduction	P
NIATv7_g00170.t1	pti1-like tyrosine-protein kinase at3g15890-like	GO:0006464	cellular protein modification process	P
NIATv7_g00170.t1	pti1-like tyrosine-protein kinase at3g15890-like	GO:0000166	nucleotide binding	F
NIATv7_g00170.t1	pti1-like tyrosine-protein kinase at3g15890-like	GO:0005829	cytosol	C
NIATv7_g00170.t1	pti1-like tyrosine-protein kinase at3g15890-like	GO:0043234	protein complex	C
NIATv7_g00170.t1	pti1-like tyrosine-protein kinase at3g15890-like	GO:0006519	NA	NA
NIATv7_g00173.t1	lysosomal beta glucosidase-like	GO:0005975	carbohydrate metabolic process	P
NIATv7_g00173.t1	lysosomal beta glucosidase-like	GO:0016787	hydrolase activity	F
NIATv7_g00174.t1	lysosomal beta glucosidase-like	GO:0005975	carbohydrate metabolic process	P
NIATv7_g00174.t1	lysosomal beta glucosidase-like	GO:0016787	hydrolase activity	F
NIATv7_g00176.t1	3-oxoacyl-	GO:0006629	lipid metabolic process	P
NIATv7_g00176.t1	3-oxoacyl-	GO:0000166	nucleotide binding	F
NIATv7_g00176.t1	3-oxoacyl-	GO:0005488	binding	F
NIATv7_g00176.t1	3-oxoacyl-	GO:0009058	biosynthetic process	P
NIATv7_g00176.t1	3-oxoacyl-	GO:0007275	multicellular organismal development	P
NIATv7_g00176.t1	3-oxoacyl-	GO:0008152	metabolic process	P
NIATv7_g00176.t1	3-oxoacyl-	GO:0006950	response to stress	P
NIATv7_g00176.t1	3-oxoacyl-	GO:0009628	response to abiotic stimulus	P
NIATv7_g00176.t1	3-oxoacyl-	GO:0009536	plastid	C
NIATv7_g00176.t1	3-oxoacyl-	GO:0016740	transferase activity	F
NIATv7_g00176.t1	3-oxoacyl-	GO:0005737	cytoplasm	C
NIATv7_g00176.t1	3-oxoacyl-	GO:0043234	protein complex	C
NIATv7_g00178.t1	glyceraldehyde-3-phosphate cytosolic-like	GO:0005773	vacuole	C
NIATv7_g00178.t1	glyceraldehyde-3-phosphate cytosolic-like	GO:0007010	cytoskeleton organization	P
NIATv7_g00178.t1	glyceraldehyde-3-phosphate cytosolic-like	GO:0005975	carbohydrate metabolic process	P
NIATv7_g00178.t1	glyceraldehyde-3-phosphate cytosolic-like	GO:0006139	nucleobase-containing compound metabolic process	P
NIATv7_g00178.t1	glyceraldehyde-3-phosphate cytosolic-like	GO:0009056	catabolic process	P
NIATv7_g00178.t1	glyceraldehyde-3-phosphate cytosolic-like	GO:0019748	secondary metabolic process	P
NIATv7_g00178.t1	glyceraldehyde-3-phosphate cytosolic-like	GO:0009058	biosynthetic process	P
NIATv7_g00178.t1	glyceraldehyde-3-phosphate cytosolic-like	GO:0005576	extracellular region	C
NIATv7_g00178.t1	glyceraldehyde-3-phosphate cytosolic-like	GO:0008150	biological_process	P
NIATv7_g00178.t1	glyceraldehyde-3-phosphate cytosolic-like	GO:0005488	binding	F
NIATv7_g00178.t1	glyceraldehyde-3-phosphate cytosolic-like	GO:0000166	nucleotide binding	F
NIATv7_g00178.t1	glyceraldehyde-3-phosphate cytosolic-like	GO:0006950	response to stress	P
NIATv7_g00178.t1	glyceraldehyde-3-phosphate cytosolic-like	GO:0006810	transport	P
NIATv7_g00178.t1	glyceraldehyde-3-phosphate cytosolic-like	GO:0050789	regulation of biological process	P
NIATv7_g00178.t1	glyceraldehyde-3-phosphate cytosolic-like	GO:0006629	lipid metabolic process	P
NIATv7_g00178.t1	glyceraldehyde-3-phosphate cytosolic-like	GO:0009628	response to abiotic stimulus	P
NIATv7_g00178.t1	glyceraldehyde-3-phosphate cytosolic-like	GO:0019538	protein metabolic process	P
NIATv7_g00178.t1	glyceraldehyde-3-phosphate cytosolic-like	GO:0009607	response to biotic stimulus	P
NIATv7_g00178.t1	glyceraldehyde-3-phosphate cytosolic-like	GO:0009536	plastid	C
NIATv7_g00178.t1	glyceraldehyde-3-phosphate cytosolic-like	GO:0005618	cell wall	C
NIATv7_g00178.t1	glyceraldehyde-3-phosphate cytosolic-like	GO:0005794	Golgi apparatus	C
NIATv7_g00178.t1	glyceraldehyde-3-phosphate cytosolic-like	GO:0005730	nucleolus	C
NIATv7_g00178.t1	glyceraldehyde-3-phosphate cytosolic-like	GO:0005829	cytosol	C
NIATv7_g00178.t1	glyceraldehyde-3-phosphate cytosolic-like	GO:0006996	organelle organization	P
NIATv7_g00178.t1	glyceraldehyde-3-phosphate cytosolic-like	GO:0003824	catalytic activity	F
NIATv7_g00178.t1	glyceraldehyde-3-phosphate cytosolic-like	GO:0006091	generation of precursor metabolites and energy	P
NIATv7_g00178.t1	glyceraldehyde-3-phosphate cytosolic-like	GO:0005739	mitochondrion	C
NIATv7_g00178.t1	glyceraldehyde-3-phosphate cytosolic-like	GO:0005886	plasma membrane	C
NIATv7_g00178.t1	glyceraldehyde-3-phosphate cytosolic-like	GO:0000003	reproduction	P
NIATv7_g00178.t1	glyceraldehyde-3-phosphate cytosolic-like	GO:0007275	multicellular organismal development	P
NIATv7_g00185.t1	PREDICTED: uncharacterized protein LOC100819841	GO:0005634	nucleus	C
NIATv7_g00185.t1	PREDICTED: uncharacterized protein LOC100819841	GO:0009536	plastid	C
NIATv7_g00186.t1	PREDICTED: uncharacterized protein LOC101264375	GO:0009058	biosynthetic process	P
NIATv7_g00186.t1	PREDICTED: uncharacterized protein LOC101264375	GO:0006519	NA	NA
NIATv7_g00186.t1	PREDICTED: uncharacterized protein LOC101264375	GO:0006629	lipid metabolic process	P
NIATv7_g00186.t1	PREDICTED: uncharacterized protein LOC101264375	GO:0009536	plastid	C
NIATv7_g00187.t1	mannan endo- -beta-mannosidase 2-like	GO:0016787	hydrolase activity	F
NIATv7_g00187.t1	mannan endo- -beta-mannosidase 2-like	GO:0005975	carbohydrate metabolic process	P
NIATv7_g00187.t1	mannan endo- -beta-mannosidase 2-like	GO:0007275	multicellular organismal development	P
NIATv7_g00187.t1	mannan endo- -beta-mannosidase 2-like	GO:0005576	extracellular region	C
NIATv7_g00189.t1	probable serine threonine-protein kinase at1g54610-like	GO:0005886	plasma membrane	C
NIATv7_g00189.t1	probable serine threonine-protein kinase at1g54610-like	GO:0004672	protein kinase activity	F
NIATv7_g00189.t1	probable serine threonine-protein kinase at1g54610-like	GO:0008150	biological_process	P
NIATv7_g00189.t2	probable serine threonine-protein kinase at1g54610-like	GO:0005886	plasma membrane	C
NIATv7_g00189.t2	probable serine threonine-protein kinase at1g54610-like	GO:0004672	protein kinase activity	F
NIATv7_g00189.t3	probable serine threonine-protein kinase at1g54610-like	GO:0005886	plasma membrane	C
NIATv7_g00189.t3	probable serine threonine-protein kinase at1g54610-like	GO:0004672	protein kinase activity	F
NIATv7_g00192.t1	o-acyltransferase wsd1-like	GO:0016740	transferase activity	F
NIATv7_g00193.t1	transcription factor try	GO:0005515	protein binding	F
NIATv7_g00193.t1	transcription factor try	GO:0006350	NA	NA
NIATv7_g00193.t1	transcription factor try	GO:0050789	regulation of biological process	P
NIATv7_g00193.t1	transcription factor try	GO:0006950	response to stress	P
NIATv7_g00193.t1	transcription factor try	GO:0009628	response to abiotic stimulus	P
NIATv7_g00193.t1	transcription factor try	GO:0009653	anatomical structure morphogenesis	P
NIATv7_g00193.t1	transcription factor try	GO:0030154	cell differentiation	P
NIATv7_g00193.t1	transcription factor try	GO:0007275	multicellular organismal development	P
NIATv7_g00193.t1	transcription factor try	GO:0007267	cell-cell signaling	P
NIATv7_g00193.t1	transcription factor try	GO:0009719	response to endogenous stimulus	P
NIATv7_g00193.t1	transcription factor try	GO:0008150	biological_process	P
NIATv7_g00193.t1	transcription factor try	GO:0003677	DNA binding	F
NIATv7_g00193.t1	transcription factor try	GO:0000003	reproduction	P
NIATv7_g00193.t1	transcription factor try	GO:0003700	sequence-specific DNA binding transcription factor activity	F
NIATv7_g00193.t1	transcription factor try	GO:0003682	chromatin binding	F
NIATv7_g00193.t1	transcription factor try	GO:0005634	nucleus	C
NIATv7_g00193.t1	transcription factor try	GO:0016043	cellular component organization	P
NIATv7_g00193.t1	transcription factor try	GO:0005654	nucleoplasm	C
NIATv7_g00193.t1	transcription factor try	GO:0043234	protein complex	C
NIATv7_g00193.t1	transcription factor try	GO:0005694	chromosome	C
NIATv7_g00194.t1	histone h3	GO:0009536	plastid	C
NIATv7_g00194.t1	histone h3	GO:0040029	regulation of gene expression, epigenetic	P
NIATv7_g00194.t1	histone h3	GO:0006996	organelle organization	P
NIATv7_g00194.t1	histone h3	GO:0006350	NA	NA
NIATv7_g00194.t1	histone h3	GO:0050789	regulation of biological process	P
NIATv7_g00194.t1	histone h3	GO:0006259	DNA metabolic process	P
NIATv7_g00194.t1	histone h3	GO:0009058	biosynthetic process	P
NIATv7_g00194.t1	histone h3	GO:0007049	cell cycle	P
NIATv7_g00194.t1	histone h3	GO:0006464	cellular protein modification process	P
NIATv7_g00194.t1	histone h3	GO:0008283	cell proliferation	P
NIATv7_g00194.t1	histone h3	GO:0000003	reproduction	P
NIATv7_g00194.t1	histone h3	GO:0009653	anatomical structure morphogenesis	P
NIATv7_g00194.t1	histone h3	GO:0007275	multicellular organismal development	P
NIATv7_g00194.t1	histone h3	GO:0005694	chromosome	C
NIATv7_g00194.t1	histone h3	GO:0005515	protein binding	F
NIATv7_g00194.t1	histone h3	GO:0003677	DNA binding	F
NIATv7_g00194.t1	histone h3	GO:0005634	nucleus	C
NIATv7_g00196.t1	eukaryotic translation initiation factor 3 subunit a	GO:0005773	vacuole	C
NIATv7_g00199.t1	early tobacco anther	GO:0005829	cytosol	C
NIATv7_g00202.t1	40s ribosomal protein s8-like	GO:0006139	nucleobase-containing compound metabolic process	P
NIATv7_g00202.t1	40s ribosomal protein s8-like	GO:0008152	metabolic process	P
NIATv7_g00202.t1	40s ribosomal protein s8-like	GO:0003723	RNA binding	F
NIATv7_g00202.t1	40s ribosomal protein s8-like	GO:0005198	structural molecule activity	F
NIATv7_g00202.t1	40s ribosomal protein s8-like	GO:0003824	catalytic activity	F
NIATv7_g00202.t1	40s ribosomal protein s8-like	GO:0006412	translation	P
NIATv7_g00202.t1	40s ribosomal protein s8-like	GO:0009055	electron carrier activity	F
NIATv7_g00202.t1	40s ribosomal protein s8-like	GO:0005840	ribosome	C
NIATv7_g00202.t1	40s ribosomal protein s8-like	GO:0005829	cytosol	C
NIATv7_g00202.t1	40s ribosomal protein s8-like	GO:0005488	binding	F
NIATv7_g00202.t1	40s ribosomal protein s8-like	GO:0009536	plastid	C
NIATv7_g00204.t1	PREDICTED: uncharacterized protein LOC101262953 isoform 1	GO:0000003	reproduction	P
NIATv7_g00204.t1	PREDICTED: uncharacterized protein LOC101262953 isoform 1	GO:0007275	multicellular organismal development	P
NIATv7_g00204.t1	PREDICTED: uncharacterized protein LOC101262953 isoform 1	GO:0043226	organelle	C
NIATv7_g00204.t1	PREDICTED: uncharacterized protein LOC101262953 isoform 1	GO:0005622	intracellular	C
NIATv7_g00204.t1	PREDICTED: uncharacterized protein LOC101262953 isoform 1	GO:0006950	response to stress	P
NIATv7_g00204.t1	PREDICTED: uncharacterized protein LOC101262953 isoform 1	GO:0009607	response to biotic stimulus	P
NIATv7_g00204.t1	PREDICTED: uncharacterized protein LOC101262953 isoform 1	GO:0005975	carbohydrate metabolic process	P
NIATv7_g00204.t1	PREDICTED: uncharacterized protein LOC101262953 isoform 1	GO:0009058	biosynthetic process	P
NIATv7_g00204.t1	PREDICTED: uncharacterized protein LOC101262953 isoform 1	GO:0050789	regulation of biological process	P
NIATv7_g00204.t1	PREDICTED: uncharacterized protein LOC101262953 isoform 1	GO:0009719	response to endogenous stimulus	P
NIATv7_g00204.t1	PREDICTED: uncharacterized protein LOC101262953 isoform 1	GO:0007165	signal transduction	P
NIATv7_g00204.t1	PREDICTED: uncharacterized protein LOC101262953 isoform 1	GO:0008150	biological_process	P
NIATv7_g00205.t1	cytochrome b-c1 complex subunit 8-like	GO:0043234	protein complex	C
NIATv7_g00205.t1	cytochrome b-c1 complex subunit 8-like	GO:0005739	mitochondrion	C
NIATv7_g00205.t1	cytochrome b-c1 complex subunit 8-like	GO:0003824	catalytic activity	F
NIATv7_g00205.t1	cytochrome b-c1 complex subunit 8-like	GO:0005215	transporter activity	F
NIATv7_g00205.t1	cytochrome b-c1 complex subunit 8-like	GO:0009058	biosynthetic process	P
NIATv7_g00205.t1	cytochrome b-c1 complex subunit 8-like	GO:0006091	generation of precursor metabolites and energy	P
NIATv7_g00205.t1	cytochrome b-c1 complex subunit 8-like	GO:0006811	ion transport	P
NIATv7_g00209.t1	b3 domain-containing protein at5g58280-like	GO:0006350	NA	NA
NIATv7_g00210.t1	60s ribosomal protein l10-like	GO:0005840	ribosome	C
NIATv7_g00210.t1	60s ribosomal protein l10-like	GO:0005198	structural molecule activity	F
NIATv7_g00210.t1	60s ribosomal protein l10-like	GO:0006412	translation	P
NIATv7_g00210.t1	60s ribosomal protein l10-like	GO:0008150	biological_process	P
NIATv7_g00211.t1	26s protease regulatory subunit 6b homolog	GO:0009653	anatomical structure morphogenesis	P
NIATv7_g00211.t1	26s protease regulatory subunit 6b homolog	GO:0030154	cell differentiation	P
NIATv7_g00211.t1	26s protease regulatory subunit 6b homolog	GO:0016049	cell growth	P
NIATv7_g00211.t1	26s protease regulatory subunit 6b homolog	GO:0007275	multicellular organismal development	P
NIATv7_g00211.t1	26s protease regulatory subunit 6b homolog	GO:0004871	signal transducer activity	F
NIATv7_g00211.t1	26s protease regulatory subunit 6b homolog	GO:0008233	peptidase activity	F
NIATv7_g00211.t1	26s protease regulatory subunit 6b homolog	GO:0009058	biosynthetic process	P
NIATv7_g00211.t1	26s protease regulatory subunit 6b homolog	GO:0005975	carbohydrate metabolic process	P
NIATv7_g00211.t1	26s protease regulatory subunit 6b homolog	GO:0009605	response to external stimulus	P
NIATv7_g00211.t1	26s protease regulatory subunit 6b homolog	GO:0009628	response to abiotic stimulus	P
NIATv7_g00211.t1	26s protease regulatory subunit 6b homolog	GO:0005622	intracellular	C
NIATv7_g00211.t1	26s protease regulatory subunit 6b homolog	GO:0043234	protein complex	C
NIATv7_g00211.t1	26s protease regulatory subunit 6b homolog	GO:0006810	transport	P
NIATv7_g00211.t1	26s protease regulatory subunit 6b homolog	GO:0007010	cytoskeleton organization	P
NIATv7_g00211.t1	26s protease regulatory subunit 6b homolog	GO:0050789	regulation of biological process	P
NIATv7_g00211.t1	26s protease regulatory subunit 6b homolog	GO:0006811	ion transport	P
NIATv7_g00211.t1	26s protease regulatory subunit 6b homolog	GO:0009056	catabolic process	P
NIATv7_g00211.t1	26s protease regulatory subunit 6b homolog	GO:0019748	secondary metabolic process	P
NIATv7_g00211.t1	26s protease regulatory subunit 6b homolog	GO:0006464	cellular protein modification process	P
NIATv7_g00211.t1	26s protease regulatory subunit 6b homolog	GO:0005829	cytosol	C
NIATv7_g00211.t1	26s protease regulatory subunit 6b homolog	GO:0006139	nucleobase-containing compound metabolic process	P
NIATv7_g00211.t1	26s protease regulatory subunit 6b homolog	GO:0005886	plasma membrane	C
NIATv7_g00211.t1	26s protease regulatory subunit 6b homolog	GO:0008150	biological_process	P
NIATv7_g00211.t1	26s protease regulatory subunit 6b homolog	GO:0009719	response to endogenous stimulus	P
NIATv7_g00211.t1	26s protease regulatory subunit 6b homolog	GO:0016043	cellular component organization	P
NIATv7_g00211.t1	26s protease regulatory subunit 6b homolog	GO:0005618	cell wall	C
NIATv7_g00211.t1	26s protease regulatory subunit 6b homolog	GO:0005515	protein binding	F
NIATv7_g00211.t1	26s protease regulatory subunit 6b homolog	GO:0000166	nucleotide binding	F
NIATv7_g00211.t1	26s protease regulatory subunit 6b homolog	GO:0019538	protein metabolic process	P
NIATv7_g00211.t1	26s protease regulatory subunit 6b homolog	GO:0006950	response to stress	P
NIATv7_g00211.t1	26s protease regulatory subunit 6b homolog	GO:0009607	response to biotic stimulus	P
NIATv7_g00211.t1	26s protease regulatory subunit 6b homolog	GO:0016787	hydrolase activity	F
NIATv7_g00211.t1	26s protease regulatory subunit 6b homolog	GO:0007165	signal transduction	P
NIATv7_g00211.t1	26s protease regulatory subunit 6b homolog	GO:0005634	nucleus	C
NIATv7_g00211.t1	26s protease regulatory subunit 6b homolog	GO:0006629	lipid metabolic process	P
NIATv7_g00212.t1	kinesin like protein	GO:0005739	mitochondrion	C
NIATv7_g00212.t1	kinesin like protein	GO:0009536	plastid	C
NIATv7_g00216.t1	gibberellin 20 oxidase 1-like	GO:0008152	metabolic process	P
NIATv7_g00216.t1	gibberellin 20 oxidase 1-like	GO:0009719	response to endogenous stimulus	P
NIATv7_g00216.t1	gibberellin 20 oxidase 1-like	GO:0003824	catalytic activity	F
NIATv7_g00216.t1	gibberellin 20 oxidase 1-like	GO:0000003	reproduction	P
NIATv7_g00216.t1	gibberellin 20 oxidase 1-like	GO:0007275	multicellular organismal development	P
NIATv7_g00216.t1	gibberellin 20 oxidase 1-like	GO:0009058	biosynthetic process	P
NIATv7_g00216.t1	gibberellin 20 oxidase 1-like	GO:0006629	lipid metabolic process	P
NIATv7_g00216.t1	gibberellin 20 oxidase 1-like	GO:0019748	secondary metabolic process	P
NIATv7_g00216.t1	gibberellin 20 oxidase 1-like	GO:0009653	anatomical structure morphogenesis	P
NIATv7_g00216.t1	gibberellin 20 oxidase 1-like	GO:0016043	cellular component organization	P
NIATv7_g00216.t1	gibberellin 20 oxidase 1-like	GO:0016049	cell growth	P
NIATv7_g00216.t1	gibberellin 20 oxidase 1-like	GO:0009628	response to abiotic stimulus	P
NIATv7_g00216.t1	gibberellin 20 oxidase 1-like	GO:0005488	binding	F
NIATv7_g00217.t1	u5 small nuclear ribonucleoprotein 200 kda helicase-like	GO:0005829	cytosol	C
NIATv7_g00217.t1	u5 small nuclear ribonucleoprotein 200 kda helicase-like	GO:0007049	cell cycle	P
NIATv7_g00217.t1	u5 small nuclear ribonucleoprotein 200 kda helicase-like	GO:0006259	DNA metabolic process	P
NIATv7_g00217.t1	u5 small nuclear ribonucleoprotein 200 kda helicase-like	GO:0050789	regulation of biological process	P
NIATv7_g00217.t1	u5 small nuclear ribonucleoprotein 200 kda helicase-like	GO:0006996	organelle organization	P
NIATv7_g00217.t1	u5 small nuclear ribonucleoprotein 200 kda helicase-like	GO:0005730	nucleolus	C
NIATv7_g00217.t1	u5 small nuclear ribonucleoprotein 200 kda helicase-like	GO:0005886	plasma membrane	C
NIATv7_g00217.t1	u5 small nuclear ribonucleoprotein 200 kda helicase-like	GO:0016787	hydrolase activity	F
NIATv7_g00217.t1	u5 small nuclear ribonucleoprotein 200 kda helicase-like	GO:0009058	biosynthetic process	P
NIATv7_g00217.t1	u5 small nuclear ribonucleoprotein 200 kda helicase-like	GO:0006139	nucleobase-containing compound metabolic process	P
NIATv7_g00217.t1	u5 small nuclear ribonucleoprotein 200 kda helicase-like	GO:0000166	nucleotide binding	F
NIATv7_g00217.t1	u5 small nuclear ribonucleoprotein 200 kda helicase-like	GO:0005623	cell	C
NIATv7_g00217.t1	u5 small nuclear ribonucleoprotein 200 kda helicase-like	GO:0000003	reproduction	P
NIATv7_g00217.t1	u5 small nuclear ribonucleoprotein 200 kda helicase-like	GO:0009790	embryo development	P
NIATv7_g00218.t1	lob domain-containing protein 4-like	GO:0008152	metabolic process	P
NIATv7_g00218.t1	lob domain-containing protein 4-like	GO:0007275	multicellular organismal development	P
NIATv7_g00219.t1	coiled-coil domain-containing protein 109b-like	GO:0009536	plastid	C
NIATv7_g00220.t1	pentatricopeptide repeat-containing protein mitochondrial-like	GO:0044238	primary metabolic process	P
NIATv7_g00220.t1	pentatricopeptide repeat-containing protein mitochondrial-like	GO:0005739	mitochondrion	C
NIATv7_g00220.t1	pentatricopeptide repeat-containing protein mitochondrial-like	GO:0008152	metabolic process	P
NIATv7_g00220.t1	pentatricopeptide repeat-containing protein mitochondrial-like	GO:0005623	cell	C
NIATv7_g00223.t1	pentatricopeptide repeat-containing protein mitochondrial-like	GO:0006996	organelle organization	P
NIATv7_g00223.t1	pentatricopeptide repeat-containing protein mitochondrial-like	GO:0006464	cellular protein modification process	P
NIATv7_g00223.t1	pentatricopeptide repeat-containing protein mitochondrial-like	GO:0005739	mitochondrion	C
NIATv7_g00223.t1	pentatricopeptide repeat-containing protein mitochondrial-like	GO:0000003	reproduction	P
NIATv7_g00223.t1	pentatricopeptide repeat-containing protein mitochondrial-like	GO:0007275	multicellular organismal development	P
NIATv7_g00223.t1	pentatricopeptide repeat-containing protein mitochondrial-like	GO:0050789	regulation of biological process	P
NIATv7_g00223.t1	pentatricopeptide repeat-containing protein mitochondrial-like	GO:0006139	nucleobase-containing compound metabolic process	P
NIATv7_g00223.t1	pentatricopeptide repeat-containing protein mitochondrial-like	GO:0009058	biosynthetic process	P
NIATv7_g00223.t1	pentatricopeptide repeat-containing protein mitochondrial-like	GO:0005623	cell	C
NIATv7_g00224.t1	oligoribonuclease-like	GO:0003676	nucleic acid binding	F
NIATv7_g00224.t1	oligoribonuclease-like	GO:0005622	intracellular	C
NIATv7_g00224.t1	oligoribonuclease-like	GO:0004518	nuclease activity	F
NIATv7_g00227.t1	mlo-like protein 1-like	GO:0009653	anatomical structure morphogenesis	P
NIATv7_g00227.t1	mlo-like protein 1-like	GO:0030154	cell differentiation	P
NIATv7_g00227.t1	mlo-like protein 1-like	GO:0007275	multicellular organismal development	P
NIATv7_g00227.t1	mlo-like protein 1-like	GO:0006950	response to stress	P
NIATv7_g00227.t1	mlo-like protein 1-like	GO:0009607	response to biotic stimulus	P
NIATv7_g00227.t1	mlo-like protein 1-like	GO:0005886	plasma membrane	C
NIATv7_g00227.t1	mlo-like protein 1-like	GO:0008219	cell death	P
NIATv7_g00227.t1	mlo-like protein 1-like	GO:0005623	cell	C
NIATv7_g00227.t1	mlo-like protein 1-like	GO:0005515	protein binding	F
NIATv7_g00229.t1	auxilin-related protein 2-like	GO:0005829	cytosol	C
NIATv7_g00229.t1	auxilin-related protein 2-like	GO:0005515	protein binding	F
NIATv7_g00229.t1	auxilin-related protein 2-like	GO:0005886	plasma membrane	C
NIATv7_g00231.t1	uncharacterized loc101222201	GO:0005634	nucleus	C
NIATv7_g00231.t1	uncharacterized loc101222201	GO:0009536	plastid	C
NIATv7_g00233.t1	60s ribosomal protein l5-like	GO:0005840	ribosome	C
NIATv7_g00233.t1	60s ribosomal protein l5-like	GO:0003723	RNA binding	F
NIATv7_g00233.t1	60s ribosomal protein l5-like	GO:0005198	structural molecule activity	F
NIATv7_g00233.t1	60s ribosomal protein l5-like	GO:0006412	translation	P
NIATv7_g00233.t1	60s ribosomal protein l5-like	GO:0005739	mitochondrion	C
NIATv7_g00233.t1	60s ribosomal protein l5-like	GO:0008150	biological_process	P
NIATv7_g00235.t1	ribonuclease 2-like	GO:0006139	nucleobase-containing compound metabolic process	P
NIATv7_g00235.t1	ribonuclease 2-like	GO:0009056	catabolic process	P
NIATv7_g00235.t1	ribonuclease 2-like	GO:0003723	RNA binding	F
NIATv7_g00235.t1	ribonuclease 2-like	GO:0004518	nuclease activity	F
NIATv7_g00235.t1	ribonuclease 2-like	GO:0016023	cytoplasmic membrane-bounded vesicle	C
NIATv7_g00235.t1	ribonuclease 2-like	GO:0050789	regulation of biological process	P
NIATv7_g00235.t1	ribonuclease 2-like	GO:0043226	organelle	C
NIATv7_g00235.t1	ribonuclease 2-like	GO:0005622	intracellular	C
NIATv7_g00235.t1	ribonuclease 2-like	GO:0008150	biological_process	P
NIATv7_g00235.t1	ribonuclease 2-like	GO:0005576	extracellular region	C
NIATv7_g00235.t1	ribonuclease 2-like	GO:0005773	vacuole	C
NIATv7_g00235.t1	ribonuclease 2-like	GO:0005783	endoplasmic reticulum	C
NIATv7_g00235.t2	ribonuclease 2-like	GO:0006139	nucleobase-containing compound metabolic process	P
NIATv7_g00235.t2	ribonuclease 2-like	GO:0009056	catabolic process	P
NIATv7_g00235.t2	ribonuclease 2-like	GO:0004518	nuclease activity	F
NIATv7_g00235.t2	ribonuclease 2-like	GO:0016023	cytoplasmic membrane-bounded vesicle	C
NIATv7_g00235.t2	ribonuclease 2-like	GO:0050789	regulation of biological process	P
NIATv7_g00235.t2	ribonuclease 2-like	GO:0043226	organelle	C
NIATv7_g00235.t2	ribonuclease 2-like	GO:0005622	intracellular	C
NIATv7_g00235.t2	ribonuclease 2-like	GO:0008150	biological_process	P
NIATv7_g00235.t2	ribonuclease 2-like	GO:0005576	extracellular region	C
NIATv7_g00235.t2	ribonuclease 2-like	GO:0005773	vacuole	C
NIATv7_g00235.t2	ribonuclease 2-like	GO:0005783	endoplasmic reticulum	C
NIATv7_g00240.t1	ras-related protein rabh1e-like	GO:0005739	mitochondrion	C
NIATv7_g00240.t1	ras-related protein rabh1e-like	GO:0007165	signal transduction	P
NIATv7_g00240.t1	ras-related protein rabh1e-like	GO:0006810	transport	P
NIATv7_g00240.t1	ras-related protein rabh1e-like	GO:0000003	reproduction	P
NIATv7_g00240.t1	ras-related protein rabh1e-like	GO:0009653	anatomical structure morphogenesis	P
NIATv7_g00240.t1	ras-related protein rabh1e-like	GO:0016043	cellular component organization	P
NIATv7_g00240.t1	ras-related protein rabh1e-like	GO:0030154	cell differentiation	P
NIATv7_g00240.t1	ras-related protein rabh1e-like	GO:0007275	multicellular organismal development	P
NIATv7_g00240.t1	ras-related protein rabh1e-like	GO:0016049	cell growth	P
NIATv7_g00240.t1	ras-related protein rabh1e-like	GO:0016787	hydrolase activity	F
NIATv7_g00240.t1	ras-related protein rabh1e-like	GO:0015031	protein transport	P
NIATv7_g00240.t1	ras-related protein rabh1e-like	GO:0005794	Golgi apparatus	C
NIATv7_g00240.t1	ras-related protein rabh1e-like	GO:0000166	nucleotide binding	F
NIATv7_g00241.t1	tubulin-specific chaperone c-like	GO:0005737	cytoplasm	C
NIATv7_g00241.t1	tubulin-specific chaperone c-like	GO:0008150	biological_process	P
NIATv7_g00241.t1	tubulin-specific chaperone c-like	GO:0007010	cytoskeleton organization	P
NIATv7_g00241.t1	tubulin-specific chaperone c-like	GO:0016043	cellular component organization	P
NIATv7_g00243.t1	transcription factor myb39-like	GO:0009719	response to endogenous stimulus	P
NIATv7_g00243.t1	transcription factor myb39-like	GO:0008150	biological_process	P
NIATv7_g00243.t1	transcription factor myb39-like	GO:0003677	DNA binding	F
NIATv7_g00243.t1	transcription factor myb39-like	GO:0003682	chromatin binding	F
NIATv7_g00243.t1	transcription factor myb39-like	GO:0005694	chromosome	C
NIATv7_g00245.t1	epidermal patterning factor-like protein 1-like	GO:0016023	cytoplasmic membrane-bounded vesicle	C
NIATv7_g00249.t1	polyadenylate-binding protein 2-like	GO:0005773	vacuole	C
NIATv7_g00249.t1	polyadenylate-binding protein 2-like	GO:0003723	RNA binding	F
NIATv7_g00249.t1	polyadenylate-binding protein 2-like	GO:0005634	nucleus	C
NIATv7_g00249.t1	polyadenylate-binding protein 2-like	GO:0000166	nucleotide binding	F
NIATv7_g00249.t1	polyadenylate-binding protein 2-like	GO:0005515	protein binding	F
NIATv7_g00250.t1	abc transporter g family member 11-like	GO:0016787	hydrolase activity	F
NIATv7_g00250.t1	abc transporter g family member 11-like	GO:0005215	transporter activity	F
NIATv7_g00250.t1	abc transporter g family member 11-like	GO:0006139	nucleobase-containing compound metabolic process	P
NIATv7_g00250.t1	abc transporter g family member 11-like	GO:0009056	catabolic process	P
NIATv7_g00250.t1	abc transporter g family member 11-like	GO:0000166	nucleotide binding	F
NIATv7_g00250.t1	abc transporter g family member 11-like	GO:0005623	cell	C
NIATv7_g00250.t1	abc transporter g family member 11-like	GO:0006811	ion transport	P
NIATv7_g00254.t1	uncharacterized oxidoreductase at4g09670-like	GO:0008152	metabolic process	P
NIATv7_g00254.t1	uncharacterized oxidoreductase at4g09670-like	GO:0003824	catalytic activity	F
NIATv7_g00255.t1	40s ribosomal protein s8-like	GO:0006412	translation	P
NIATv7_g00255.t1	40s ribosomal protein s8-like	GO:0005840	ribosome	C
NIATv7_g00257.t1	uncharacterized oxidoreductase at4g09670-like	GO:0003824	catalytic activity	F
NIATv7_g00257.t1	uncharacterized oxidoreductase at4g09670-like	GO:0008152	metabolic process	P
NIATv7_g00257.t1	uncharacterized oxidoreductase at4g09670-like	GO:0005829	cytosol	C
NIATv7_g00258.t1	vacuolar protein sorting-associated protein 33 homolog	GO:0015031	protein transport	P
NIATv7_g00258.t1	vacuolar protein sorting-associated protein 33 homolog	GO:0006996	organelle organization	P
NIATv7_g00258.t1	vacuolar protein sorting-associated protein 33 homolog	GO:0016043	cellular component organization	P
NIATv7_g00258.t1	vacuolar protein sorting-associated protein 33 homolog	GO:0006810	transport	P
NIATv7_g00258.t1	vacuolar protein sorting-associated protein 33 homolog	GO:0005773	vacuole	C
NIATv7_g00258.t1	vacuolar protein sorting-associated protein 33 homolog	GO:0005215	transporter activity	F
NIATv7_g00258.t1	vacuolar protein sorting-associated protein 33 homolog	GO:0005829	cytosol	C
NIATv7_g00259.t1	eukaryotic translation initiation factor 2 subunit 3-like	GO:0008135	translation factor activity, nucleic acid binding	F
NIATv7_g00259.t1	eukaryotic translation initiation factor 2 subunit 3-like	GO:0006139	nucleobase-containing compound metabolic process	P
NIATv7_g00259.t1	eukaryotic translation initiation factor 2 subunit 3-like	GO:0009056	catabolic process	P
NIATv7_g00259.t1	eukaryotic translation initiation factor 2 subunit 3-like	GO:0016787	hydrolase activity	F
NIATv7_g00259.t1	eukaryotic translation initiation factor 2 subunit 3-like	GO:0000166	nucleotide binding	F
NIATv7_g00259.t1	eukaryotic translation initiation factor 2 subunit 3-like	GO:0005840	ribosome	C
NIATv7_g00259.t1	eukaryotic translation initiation factor 2 subunit 3-like	GO:0050789	regulation of biological process	P
NIATv7_g00259.t1	eukaryotic translation initiation factor 2 subunit 3-like	GO:0006412	translation	P
NIATv7_g00261.t1	PREDICTED: uncharacterized protein LOC101246013	GO:0008152	metabolic process	P
NIATv7_g00261.t1	PREDICTED: uncharacterized protein LOC101246013	GO:0009536	plastid	C
NIATv7_g00263.t1	senescence-associated protein 101	GO:0008150	biological_process	P
NIATv7_g00263.t1	senescence-associated protein 101	GO:0006950	response to stress	P
NIATv7_g00263.t1	senescence-associated protein 101	GO:0043226	organelle	C
NIATv7_g00263.t1	senescence-associated protein 101	GO:0005622	intracellular	C
NIATv7_g00263.t1	senescence-associated protein 101	GO:0050789	regulation of biological process	P
NIATv7_g00266.t1	morc family cw-type zinc finger protein	GO:0005634	nucleus	C
NIATv7_g00267.t1	cullin 1	GO:0007049	cell cycle	P
NIATv7_g00267.t1	cullin 1	GO:0009058	biosynthetic process	P
NIATv7_g00267.t1	cullin 1	GO:0006464	cellular protein modification process	P
NIATv7_g00267.t1	cullin 1	GO:0009790	embryo development	P
NIATv7_g00267.t1	cullin 1	GO:0009719	response to endogenous stimulus	P
NIATv7_g00267.t1	cullin 1	GO:0007165	signal transduction	P
NIATv7_g00267.t1	cullin 1	GO:0000003	reproduction	P
NIATv7_g00267.t1	cullin 1	GO:0005737	cytoplasm	C
NIATv7_g00267.t1	cullin 1	GO:0008150	biological_process	P
NIATv7_g00267.t1	cullin 1	GO:0005829	cytosol	C
NIATv7_g00267.t1	cullin 1	GO:0050789	regulation of biological process	P
NIATv7_g00267.t1	cullin 1	GO:0019538	protein metabolic process	P
NIATv7_g00267.t1	cullin 1	GO:0009056	catabolic process	P
NIATv7_g00267.t1	cullin 1	GO:0006810	transport	P
NIATv7_g00267.t1	cullin 1	GO:0005856	cytoskeleton	C
NIATv7_g00267.t1	cullin 1	GO:0006139	nucleobase-containing compound metabolic process	P
NIATv7_g00267.t1	cullin 1	GO:0005622	intracellular	C
NIATv7_g00267.t1	cullin 1	GO:0043234	protein complex	C
NIATv7_g00267.t1	cullin 1	GO:0016043	cellular component organization	P
NIATv7_g00267.t1	cullin 1	GO:0005515	protein binding	F
NIATv7_g00267.t1	cullin 1	GO:0005975	carbohydrate metabolic process	P
NIATv7_g00267.t1	cullin 1	GO:0030154	cell differentiation	P
NIATv7_g00267.t1	cullin 1	GO:0000228	nuclear chromosome	C
NIATv7_g00267.t1	cullin 1	GO:0007275	multicellular organismal development	P
NIATv7_g00267.t1	cullin 1	GO:0006996	organelle organization	P
NIATv7_g00267.t1	cullin 1	GO:0009653	anatomical structure morphogenesis	P
NIATv7_g00270.t1	protein kinase g11a-like	GO:0006464	cellular protein modification process	P
NIATv7_g00270.t1	protein kinase g11a-like	GO:0004672	protein kinase activity	F
NIATv7_g00270.t1	protein kinase g11a-like	GO:0009653	anatomical structure morphogenesis	P
NIATv7_g00270.t1	protein kinase g11a-like	GO:0007275	multicellular organismal development	P
NIATv7_g00270.t1	protein kinase g11a-like	GO:0000166	nucleotide binding	F
NIATv7_g00270.t1	protein kinase g11a-like	GO:0050789	regulation of biological process	P
NIATv7_g00270.t1	protein kinase g11a-like	GO:0008219	cell death	P
NIATv7_g00270.t1	protein kinase g11a-like	GO:0005515	protein binding	F
NIATv7_g00270.t1	protein kinase g11a-like	GO:0000003	reproduction	P
NIATv7_g00270.t1	protein kinase g11a-like	GO:0008152	metabolic process	P
NIATv7_g00270.t1	protein kinase g11a-like	GO:0005634	nucleus	C
NIATv7_g00270.t1	protein kinase g11a-like	GO:0005886	plasma membrane	C
NIATv7_g00270.t1	protein kinase g11a-like	GO:0006519	NA	NA
NIATv7_g00272.t1	leucine carboxyl methyltransferase 2-like	GO:0000003	reproduction	P
NIATv7_g00272.t1	leucine carboxyl methyltransferase 2-like	GO:0009628	response to abiotic stimulus	P
NIATv7_g00272.t1	leucine carboxyl methyltransferase 2-like	GO:0007275	multicellular organismal development	P
NIATv7_g00272.t1	leucine carboxyl methyltransferase 2-like	GO:0008152	metabolic process	P
NIATv7_g00272.t1	leucine carboxyl methyltransferase 2-like	GO:0005634	nucleus	C
NIATv7_g00272.t1	leucine carboxyl methyltransferase 2-like	GO:0016740	transferase activity	F
NIATv7_g00274.t1	cop9 signalosome complex subunit 7-like	GO:0004672	protein kinase activity	F
NIATv7_g00274.t1	cop9 signalosome complex subunit 7-like	GO:0005829	cytosol	C
NIATv7_g00274.t1	cop9 signalosome complex subunit 7-like	GO:0016043	cellular component organization	P
NIATv7_g00274.t1	cop9 signalosome complex subunit 7-like	GO:0009628	response to abiotic stimulus	P
NIATv7_g00274.t1	cop9 signalosome complex subunit 7-like	GO:0007275	multicellular organismal development	P
NIATv7_g00274.t1	cop9 signalosome complex subunit 7-like	GO:0006464	cellular protein modification process	P
NIATv7_g00274.t1	cop9 signalosome complex subunit 7-like	GO:0005515	protein binding	F
NIATv7_g00274.t1	cop9 signalosome complex subunit 7-like	GO:0005634	nucleus	C
NIATv7_g00274.t1	cop9 signalosome complex subunit 7-like	GO:0043234	protein complex	C
NIATv7_g00274.t1	cop9 signalosome complex subunit 7-like	GO:0006350	NA	NA
NIATv7_g00274.t1	cop9 signalosome complex subunit 7-like	GO:0050789	regulation of biological process	P
NIATv7_g00274.t1	cop9 signalosome complex subunit 7-like	GO:0006996	organelle organization	P
NIATv7_g00274.t2	cop9 signalosome complex subunit 7-like	GO:0004672	protein kinase activity	F
NIATv7_g00274.t2	cop9 signalosome complex subunit 7-like	GO:0005829	cytosol	C
NIATv7_g00274.t2	cop9 signalosome complex subunit 7-like	GO:0016043	cellular component organization	P
NIATv7_g00274.t2	cop9 signalosome complex subunit 7-like	GO:0009628	response to abiotic stimulus	P
NIATv7_g00274.t2	cop9 signalosome complex subunit 7-like	GO:0007275	multicellular organismal development	P
NIATv7_g00274.t2	cop9 signalosome complex subunit 7-like	GO:0006464	cellular protein modification process	P
NIATv7_g00274.t2	cop9 signalosome complex subunit 7-like	GO:0005515	protein binding	F
NIATv7_g00274.t2	cop9 signalosome complex subunit 7-like	GO:0005634	nucleus	C
NIATv7_g00274.t2	cop9 signalosome complex subunit 7-like	GO:0043234	protein complex	C
NIATv7_g00274.t2	cop9 signalosome complex subunit 7-like	GO:0006350	NA	NA
NIATv7_g00274.t2	cop9 signalosome complex subunit 7-like	GO:0050789	regulation of biological process	P
NIATv7_g00274.t2	cop9 signalosome complex subunit 7-like	GO:0006996	organelle organization	P
NIATv7_g00275.t1	ap2 erf domain-containing transcription factor	GO:0009719	response to endogenous stimulus	P
NIATv7_g00275.t1	ap2 erf domain-containing transcription factor	GO:0007165	signal transduction	P
NIATv7_g00275.t1	ap2 erf domain-containing transcription factor	GO:0006950	response to stress	P
NIATv7_g00275.t1	ap2 erf domain-containing transcription factor	GO:0009628	response to abiotic stimulus	P
NIATv7_g00275.t1	ap2 erf domain-containing transcription factor	GO:0050789	regulation of biological process	P
NIATv7_g00275.t1	ap2 erf domain-containing transcription factor	GO:0008219	cell death	P
NIATv7_g00275.t1	ap2 erf domain-containing transcription factor	GO:0008152	metabolic process	P
NIATv7_g00275.t1	ap2 erf domain-containing transcription factor	GO:0008150	biological_process	P
NIATv7_g00275.t1	ap2 erf domain-containing transcription factor	GO:0006350	NA	NA
NIATv7_g00275.t1	ap2 erf domain-containing transcription factor	GO:0015031	protein transport	P
NIATv7_g00275.t1	ap2 erf domain-containing transcription factor	GO:0003677	DNA binding	F
NIATv7_g00275.t1	ap2 erf domain-containing transcription factor	GO:0003700	sequence-specific DNA binding transcription factor activity	F
NIATv7_g00275.t1	ap2 erf domain-containing transcription factor	GO:0005634	nucleus	C
NIATv7_g00275.t1	ap2 erf domain-containing transcription factor	GO:0005654	nucleoplasm	C
NIATv7_g00275.t1	ap2 erf domain-containing transcription factor	GO:0043234	protein complex	C
NIATv7_g00276.t1	ethylene-responsive transcription factor 13-like	GO:0006950	response to stress	P
NIATv7_g00276.t1	ethylene-responsive transcription factor 13-like	GO:0009628	response to abiotic stimulus	P
NIATv7_g00276.t1	ethylene-responsive transcription factor 13-like	GO:0050789	regulation of biological process	P
NIATv7_g00276.t1	ethylene-responsive transcription factor 13-like	GO:0008219	cell death	P
NIATv7_g00276.t1	ethylene-responsive transcription factor 13-like	GO:0007165	signal transduction	P
NIATv7_g00276.t1	ethylene-responsive transcription factor 13-like	GO:0009719	response to endogenous stimulus	P
NIATv7_g00276.t1	ethylene-responsive transcription factor 13-like	GO:0009607	response to biotic stimulus	P
NIATv7_g00276.t1	ethylene-responsive transcription factor 13-like	GO:0008152	metabolic process	P
NIATv7_g00276.t1	ethylene-responsive transcription factor 13-like	GO:0008150	biological_process	P
NIATv7_g00276.t1	ethylene-responsive transcription factor 13-like	GO:0015031	protein transport	P
NIATv7_g00276.t1	ethylene-responsive transcription factor 13-like	GO:0003677	DNA binding	F
NIATv7_g00276.t1	ethylene-responsive transcription factor 13-like	GO:0003700	sequence-specific DNA binding transcription factor activity	F
NIATv7_g00276.t1	ethylene-responsive transcription factor 13-like	GO:0006350	NA	NA
NIATv7_g00276.t1	ethylene-responsive transcription factor 13-like	GO:0005634	nucleus	C
NIATv7_g00276.t1	ethylene-responsive transcription factor 13-like	GO:0005654	nucleoplasm	C
NIATv7_g00276.t1	ethylene-responsive transcription factor 13-like	GO:0043234	protein complex	C
NIATv7_g00277.t1	reticulon-like protein b17-like	GO:0043226	organelle	C
NIATv7_g00277.t1	reticulon-like protein b17-like	GO:0005622	intracellular	C
NIATv7_g00278.t1	aminotransferase family protein	GO:0009056	catabolic process	P
NIATv7_g00278.t1	aminotransferase family protein	GO:0006519	NA	NA
NIATv7_g00278.t1	aminotransferase family protein	GO:0009058	biosynthetic process	P
NIATv7_g00278.t1	aminotransferase family protein	GO:0016740	transferase activity	F
NIATv7_g00278.t1	aminotransferase family protein	GO:0005737	cytoplasm	C
NIATv7_g00278.t1	aminotransferase family protein	GO:0005488	binding	F
NIATv7_g00279.t1	aminotransferase family protein	GO:0005829	cytosol	C
NIATv7_g00279.t1	aminotransferase family protein	GO:0016740	transferase activity	F
NIATv7_g00279.t1	aminotransferase family protein	GO:0009058	biosynthetic process	P
NIATv7_g00279.t1	aminotransferase family protein	GO:0006519	NA	NA
NIATv7_g00279.t1	aminotransferase family protein	GO:0009056	catabolic process	P
NIATv7_g00279.t1	aminotransferase family protein	GO:0009536	plastid	C
NIATv7_g00279.t1	aminotransferase family protein	GO:0003824	catalytic activity	F
NIATv7_g00279.t1	aminotransferase family protein	GO:0006811	ion transport	P
NIATv7_g00279.t1	aminotransferase family protein	GO:0005488	binding	F
NIATv7_g00279.t1	aminotransferase family protein	GO:0008152	metabolic process	P
NIATv7_g00279.t1	aminotransferase family protein	GO:0019748	secondary metabolic process	P
NIATv7_g00285.t1	aaa-type atpase-like protein	GO:0006996	organelle organization	P
NIATv7_g00285.t1	aaa-type atpase-like protein	GO:0015031	protein transport	P
NIATv7_g00285.t1	aaa-type atpase-like protein	GO:0000166	nucleotide binding	F
NIATv7_g00285.t1	aaa-type atpase-like protein	GO:0016787	hydrolase activity	F
NIATv7_g00285.t1	aaa-type atpase-like protein	GO:0009056	catabolic process	P
NIATv7_g00285.t1	aaa-type atpase-like protein	GO:0006629	lipid metabolic process	P
NIATv7_g00285.t1	aaa-type atpase-like protein	GO:0005634	nucleus	C
NIATv7_g00286.t1	nadh dehydrogenase	GO:0043234	protein complex	C
NIATv7_g00286.t1	nadh dehydrogenase	GO:0005739	mitochondrion	C
NIATv7_g00287.t1	enzymatic poly	GO:0016023	cytoplasmic membrane-bounded vesicle	C
NIATv7_g00289.t1	abc transporter g family member 32-like	GO:0006810	transport	P
NIATv7_g00289.t1	abc transporter g family member 32-like	GO:0007275	multicellular organismal development	P
NIATv7_g00289.t1	abc transporter g family member 32-like	GO:0016787	hydrolase activity	F
NIATv7_g00289.t1	abc transporter g family member 32-like	GO:0005215	transporter activity	F
NIATv7_g00289.t1	abc transporter g family member 32-like	GO:0006139	nucleobase-containing compound metabolic process	P
NIATv7_g00289.t1	abc transporter g family member 32-like	GO:0009056	catabolic process	P
NIATv7_g00289.t1	abc transporter g family member 32-like	GO:0005886	plasma membrane	C
NIATv7_g00289.t1	abc transporter g family member 32-like	GO:0000166	nucleotide binding	F
NIATv7_g00289.t1	abc transporter g family member 32-like	GO:0006811	ion transport	P
NIATv7_g00290.t1	pentatricopeptide repeat-containing protein mitochondrial-like	GO:0005739	mitochondrion	C
NIATv7_g00291.t1	t-complex protein 1 subunit eta-like	GO:0005829	cytosol	C
NIATv7_g00291.t1	t-complex protein 1 subunit eta-like	GO:0019538	protein metabolic process	P
NIATv7_g00291.t1	t-complex protein 1 subunit eta-like	GO:0006950	response to stress	P
NIATv7_g00291.t1	t-complex protein 1 subunit eta-like	GO:0009628	response to abiotic stimulus	P
NIATv7_g00291.t1	t-complex protein 1 subunit eta-like	GO:0016043	cellular component organization	P
NIATv7_g00291.t1	t-complex protein 1 subunit eta-like	GO:0000166	nucleotide binding	F
NIATv7_g00291.t1	t-complex protein 1 subunit eta-like	GO:0005975	carbohydrate metabolic process	P
NIATv7_g00291.t1	t-complex protein 1 subunit eta-like	GO:0006091	generation of precursor metabolites and energy	P
NIATv7_g00291.t1	t-complex protein 1 subunit eta-like	GO:0009056	catabolic process	P
NIATv7_g00291.t1	t-complex protein 1 subunit eta-like	GO:0009058	biosynthetic process	P
NIATv7_g00291.t1	t-complex protein 1 subunit eta-like	GO:0005515	protein binding	F
NIATv7_g00291.t1	t-complex protein 1 subunit eta-like	GO:0008150	biological_process	P
NIATv7_g00293.t1	hydroxyproline-rich glycoprotein family protein	GO:0009536	plastid	C
NIATv7_g00298.t1	pyrrolidone-carboxylate peptidase-like	GO:0016787	hydrolase activity	F
NIATv7_g00298.t1	pyrrolidone-carboxylate peptidase-like	GO:0019538	protein metabolic process	P
NIATv7_g00298.t1	pyrrolidone-carboxylate peptidase-like	GO:0009056	catabolic process	P
NIATv7_g00299.t1	s-ribonuclease binding protein sbp1	GO:0005737	cytoplasm	C
NIATv7_g00300.t1	dolichol-phosphate mannosyltransferase subunit 3-like isoform 2	GO:0005576	extracellular region	C
NIATv7_g00300.t1	dolichol-phosphate mannosyltransferase subunit 3-like isoform 2	GO:0005783	endoplasmic reticulum	C
NIATv7_g00300.t1	dolichol-phosphate mannosyltransferase subunit 3-like isoform 2	GO:0009058	biosynthetic process	P
NIATv7_g00300.t1	dolichol-phosphate mannosyltransferase subunit 3-like isoform 2	GO:0005739	mitochondrion	C
NIATv7_g00300.t1	dolichol-phosphate mannosyltransferase subunit 3-like isoform 2	GO:0005622	intracellular	C
NIATv7_g00300.t1	dolichol-phosphate mannosyltransferase subunit 3-like isoform 2	GO:0043234	protein complex	C
NIATv7_g00301.t1	btb poz and taz domain-containing protein 1-like	GO:0009605	response to external stimulus	P
NIATv7_g00301.t1	btb poz and taz domain-containing protein 1-like	GO:0006950	response to stress	P
NIATv7_g00301.t1	btb poz and taz domain-containing protein 1-like	GO:0005488	binding	F
NIATv7_g00301.t1	btb poz and taz domain-containing protein 1-like	GO:0016740	transferase activity	F
NIATv7_g00301.t1	btb poz and taz domain-containing protein 1-like	GO:0030528	transcription regulator activity	F
NIATv7_g00301.t1	btb poz and taz domain-containing protein 1-like	GO:0005515	protein binding	F
NIATv7_g00301.t1	btb poz and taz domain-containing protein 1-like	GO:0009719	response to endogenous stimulus	P
NIATv7_g00301.t1	btb poz and taz domain-containing protein 1-like	GO:0007165	signal transduction	P
NIATv7_g00301.t1	btb poz and taz domain-containing protein 1-like	GO:0006350	NA	NA
NIATv7_g00301.t1	btb poz and taz domain-containing protein 1-like	GO:0050789	regulation of biological process	P
NIATv7_g00301.t1	btb poz and taz domain-containing protein 1-like	GO:0009628	response to abiotic stimulus	P
NIATv7_g00301.t1	btb poz and taz domain-containing protein 1-like	GO:0005737	cytoplasm	C
NIATv7_g00301.t1	btb poz and taz domain-containing protein 1-like	GO:0008150	biological_process	P
NIATv7_g00301.t1	btb poz and taz domain-containing protein 1-like	GO:0007275	multicellular organismal development	P
NIATv7_g00301.t1	btb poz and taz domain-containing protein 1-like	GO:0006996	organelle organization	P
NIATv7_g00301.t1	btb poz and taz domain-containing protein 1-like	GO:0006464	cellular protein modification process	P
NIATv7_g00301.t1	btb poz and taz domain-containing protein 1-like	GO:0005654	nucleoplasm	C
NIATv7_g00301.t1	btb poz and taz domain-containing protein 1-like	GO:0043234	protein complex	C
NIATv7_g00301.t1	btb poz and taz domain-containing protein 1-like	GO:0009058	biosynthetic process	P
NIATv7_g00302.t1	btb poz and taz domain-containing protein 1-like	GO:0009605	response to external stimulus	P
NIATv7_g00302.t1	btb poz and taz domain-containing protein 1-like	GO:0006950	response to stress	P
NIATv7_g00302.t1	btb poz and taz domain-containing protein 1-like	GO:0005488	binding	F
NIATv7_g00302.t1	btb poz and taz domain-containing protein 1-like	GO:0016740	transferase activity	F
NIATv7_g00302.t1	btb poz and taz domain-containing protein 1-like	GO:0030528	transcription regulator activity	F
NIATv7_g00302.t1	btb poz and taz domain-containing protein 1-like	GO:0005515	protein binding	F
NIATv7_g00302.t1	btb poz and taz domain-containing protein 1-like	GO:0009719	response to endogenous stimulus	P
NIATv7_g00302.t1	btb poz and taz domain-containing protein 1-like	GO:0007165	signal transduction	P
NIATv7_g00302.t1	btb poz and taz domain-containing protein 1-like	GO:0006350	NA	NA
NIATv7_g00302.t1	btb poz and taz domain-containing protein 1-like	GO:0050789	regulation of biological process	P
NIATv7_g00302.t1	btb poz and taz domain-containing protein 1-like	GO:0009628	response to abiotic stimulus	P
NIATv7_g00302.t1	btb poz and taz domain-containing protein 1-like	GO:0005737	cytoplasm	C
NIATv7_g00302.t1	btb poz and taz domain-containing protein 1-like	GO:0008150	biological_process	P
NIATv7_g00302.t1	btb poz and taz domain-containing protein 1-like	GO:0007275	multicellular organismal development	P
NIATv7_g00302.t1	btb poz and taz domain-containing protein 1-like	GO:0006996	organelle organization	P
NIATv7_g00302.t1	btb poz and taz domain-containing protein 1-like	GO:0006464	cellular protein modification process	P
NIATv7_g00302.t1	btb poz and taz domain-containing protein 1-like	GO:0005654	nucleoplasm	C
NIATv7_g00302.t1	btb poz and taz domain-containing protein 1-like	GO:0043234	protein complex	C
NIATv7_g00302.t1	btb poz and taz domain-containing protein 1-like	GO:0009058	biosynthetic process	P
NIATv7_g00304.t1	leucine-rich repeat receptor-like serine threonine tyrosine-protein kinase sobir1-like	GO:0006464	cellular protein modification process	P
NIATv7_g00304.t1	leucine-rich repeat receptor-like serine threonine tyrosine-protein kinase sobir1-like	GO:0050789	regulation of biological process	P
NIATv7_g00304.t1	leucine-rich repeat receptor-like serine threonine tyrosine-protein kinase sobir1-like	GO:0008219	cell death	P
NIATv7_g00304.t1	leucine-rich repeat receptor-like serine threonine tyrosine-protein kinase sobir1-like	GO:0007165	signal transduction	P
NIATv7_g00304.t1	leucine-rich repeat receptor-like serine threonine tyrosine-protein kinase sobir1-like	GO:0016023	cytoplasmic membrane-bounded vesicle	C
NIATv7_g00304.t1	leucine-rich repeat receptor-like serine threonine tyrosine-protein kinase sobir1-like	GO:0004672	protein kinase activity	F
NIATv7_g00304.t1	leucine-rich repeat receptor-like serine threonine tyrosine-protein kinase sobir1-like	GO:0000166	nucleotide binding	F
NIATv7_g00304.t1	leucine-rich repeat receptor-like serine threonine tyrosine-protein kinase sobir1-like	GO:0006950	response to stress	P
NIATv7_g00304.t1	leucine-rich repeat receptor-like serine threonine tyrosine-protein kinase sobir1-like	GO:0000003	reproduction	P
NIATv7_g00304.t1	leucine-rich repeat receptor-like serine threonine tyrosine-protein kinase sobir1-like	GO:0007275	multicellular organismal development	P
NIATv7_g00304.t1	leucine-rich repeat receptor-like serine threonine tyrosine-protein kinase sobir1-like	GO:0005886	plasma membrane	C
NIATv7_g00304.t1	leucine-rich repeat receptor-like serine threonine tyrosine-protein kinase sobir1-like	GO:0006519	NA	NA
NIATv7_g00306.t1	elongation factor chloroplastic-like	GO:0009536	plastid	C
NIATv7_g00306.t1	elongation factor chloroplastic-like	GO:0005576	extracellular region	C
NIATv7_g00306.t1	elongation factor chloroplastic-like	GO:0005515	protein binding	F
NIATv7_g00306.t1	elongation factor chloroplastic-like	GO:0006629	lipid metabolic process	P
NIATv7_g00306.t1	elongation factor chloroplastic-like	GO:0043226	organelle	C
NIATv7_g00306.t1	elongation factor chloroplastic-like	GO:0005622	intracellular	C
NIATv7_g00306.t1	elongation factor chloroplastic-like	GO:0008135	translation factor activity, nucleic acid binding	F
NIATv7_g00306.t1	elongation factor chloroplastic-like	GO:0000166	nucleotide binding	F
NIATv7_g00306.t1	elongation factor chloroplastic-like	GO:0006139	nucleobase-containing compound metabolic process	P
NIATv7_g00306.t1	elongation factor chloroplastic-like	GO:0009056	catabolic process	P
NIATv7_g00306.t1	elongation factor chloroplastic-like	GO:0005730	nucleolus	C
NIATv7_g00306.t1	elongation factor chloroplastic-like	GO:0005829	cytosol	C
NIATv7_g00306.t1	elongation factor chloroplastic-like	GO:0007275	multicellular organismal development	P
NIATv7_g00306.t1	elongation factor chloroplastic-like	GO:0016787	hydrolase activity	F
NIATv7_g00306.t1	elongation factor chloroplastic-like	GO:0009579	thylakoid	C
NIATv7_g00306.t1	elongation factor chloroplastic-like	GO:0005840	ribosome	C
NIATv7_g00306.t1	elongation factor chloroplastic-like	GO:0050789	regulation of biological process	P
NIATv7_g00306.t1	elongation factor chloroplastic-like	GO:0006412	translation	P
NIATv7_g00308.t1	pleiotropic drug resistance protein 1-like	GO:0016787	hydrolase activity	F
NIATv7_g00308.t1	pleiotropic drug resistance protein 1-like	GO:0005215	transporter activity	F
NIATv7_g00308.t1	pleiotropic drug resistance protein 1-like	GO:0006139	nucleobase-containing compound metabolic process	P
NIATv7_g00308.t1	pleiotropic drug resistance protein 1-like	GO:0009056	catabolic process	P
NIATv7_g00308.t1	pleiotropic drug resistance protein 1-like	GO:0000166	nucleotide binding	F
NIATv7_g00308.t1	pleiotropic drug resistance protein 1-like	GO:0005623	cell	C
NIATv7_g00308.t1	pleiotropic drug resistance protein 1-like	GO:0006810	transport	P
NIATv7_g00308.t1	pleiotropic drug resistance protein 1-like	GO:0006811	ion transport	P
NIATv7_g00309.t1	phosphatidate phosphatase lpin3-like	GO:0016787	hydrolase activity	F
NIATv7_g00309.t1	phosphatidate phosphatase lpin3-like	GO:0009605	response to external stimulus	P
NIATv7_g00309.t1	phosphatidate phosphatase lpin3-like	GO:0007154	cell communication	P
NIATv7_g00309.t1	phosphatidate phosphatase lpin3-like	GO:0006950	response to stress	P
NIATv7_g00309.t1	phosphatidate phosphatase lpin3-like	GO:0005623	cell	C
NIATv7_g00309.t1	phosphatidate phosphatase lpin3-like	GO:0005634	nucleus	C
NIATv7_g00309.t1	phosphatidate phosphatase lpin3-like	GO:0005576	extracellular region	C
NIATv7_g00309.t1	phosphatidate phosphatase lpin3-like	GO:0006629	lipid metabolic process	P
NIATv7_g00309.t1	phosphatidate phosphatase lpin3-like	GO:0009056	catabolic process	P
NIATv7_g00309.t2	phosphatidate phosphatase lpin3	GO:0016787	hydrolase activity	F
NIATv7_g00309.t2	phosphatidate phosphatase lpin3	GO:0009605	response to external stimulus	P
NIATv7_g00309.t2	phosphatidate phosphatase lpin3	GO:0007154	cell communication	P
NIATv7_g00309.t2	phosphatidate phosphatase lpin3	GO:0006950	response to stress	P
NIATv7_g00309.t2	phosphatidate phosphatase lpin3	GO:0005623	cell	C
NIATv7_g00309.t2	phosphatidate phosphatase lpin3	GO:0005634	nucleus	C
NIATv7_g00309.t2	phosphatidate phosphatase lpin3	GO:0005576	extracellular region	C
NIATv7_g00309.t2	phosphatidate phosphatase lpin3	GO:0006629	lipid metabolic process	P
NIATv7_g00309.t2	phosphatidate phosphatase lpin3	GO:0009056	catabolic process	P
NIATv7_g00310.t1	phosphatidate phosphatase lpin3	GO:0016787	hydrolase activity	F
NIATv7_g00310.t1	phosphatidate phosphatase lpin3	GO:0009605	response to external stimulus	P
NIATv7_g00310.t1	phosphatidate phosphatase lpin3	GO:0007154	cell communication	P
NIATv7_g00310.t1	phosphatidate phosphatase lpin3	GO:0006950	response to stress	P
NIATv7_g00310.t1	phosphatidate phosphatase lpin3	GO:0005623	cell	C
NIATv7_g00310.t1	phosphatidate phosphatase lpin3	GO:0005634	nucleus	C
NIATv7_g00310.t1	phosphatidate phosphatase lpin3	GO:0005576	extracellular region	C
NIATv7_g00310.t1	phosphatidate phosphatase lpin3	GO:0006629	lipid metabolic process	P
NIATv7_g00310.t1	phosphatidate phosphatase lpin3	GO:0009056	catabolic process	P
NIATv7_g00316.t1	ocs element-binding factor 1-like	GO:0003700	sequence-specific DNA binding transcription factor activity	F
NIATv7_g00316.t1	ocs element-binding factor 1-like	GO:0003677	DNA binding	F
NIATv7_g00316.t1	ocs element-binding factor 1-like	GO:0006350	NA	NA
NIATv7_g00316.t1	ocs element-binding factor 1-like	GO:0050789	regulation of biological process	P
NIATv7_g00316.t1	ocs element-binding factor 1-like	GO:0005654	nucleoplasm	C
NIATv7_g00316.t1	ocs element-binding factor 1-like	GO:0043234	protein complex	C
NIATv7_g00318.t1	mitogen-activated protein kinase homolog ntf3-like	GO:0050789	regulation of biological process	P
NIATv7_g00318.t1	mitogen-activated protein kinase homolog ntf3-like	GO:0006950	response to stress	P
NIATv7_g00318.t1	mitogen-activated protein kinase homolog ntf3-like	GO:0009056	catabolic process	P
NIATv7_g00318.t1	mitogen-activated protein kinase homolog ntf3-like	GO:0006629	lipid metabolic process	P
NIATv7_g00318.t1	mitogen-activated protein kinase homolog ntf3-like	GO:0007275	multicellular organismal development	P
NIATv7_g00318.t1	mitogen-activated protein kinase homolog ntf3-like	GO:0009719	response to endogenous stimulus	P
NIATv7_g00318.t1	mitogen-activated protein kinase homolog ntf3-like	GO:0007165	signal transduction	P
NIATv7_g00318.t1	mitogen-activated protein kinase homolog ntf3-like	GO:0006464	cellular protein modification process	P
NIATv7_g00318.t1	mitogen-activated protein kinase homolog ntf3-like	GO:0009607	response to biotic stimulus	P
NIATv7_g00318.t1	mitogen-activated protein kinase homolog ntf3-like	GO:0008219	cell death	P
NIATv7_g00318.t1	mitogen-activated protein kinase homolog ntf3-like	GO:0008152	metabolic process	P
NIATv7_g00318.t1	mitogen-activated protein kinase homolog ntf3-like	GO:0006350	NA	NA
NIATv7_g00318.t1	mitogen-activated protein kinase homolog ntf3-like	GO:0006996	organelle organization	P
NIATv7_g00318.t1	mitogen-activated protein kinase homolog ntf3-like	GO:0015031	protein transport	P
NIATv7_g00318.t1	mitogen-activated protein kinase homolog ntf3-like	GO:0009628	response to abiotic stimulus	P
NIATv7_g00318.t1	mitogen-activated protein kinase homolog ntf3-like	GO:0004672	protein kinase activity	F
NIATv7_g00318.t1	mitogen-activated protein kinase homolog ntf3-like	GO:0004871	signal transducer activity	F
NIATv7_g00318.t1	mitogen-activated protein kinase homolog ntf3-like	GO:0008150	biological_process	P
NIATv7_g00318.t1	mitogen-activated protein kinase homolog ntf3-like	GO:0005634	nucleus	C
NIATv7_g00318.t1	mitogen-activated protein kinase homolog ntf3-like	GO:0000166	nucleotide binding	F
NIATv7_g00318.t1	mitogen-activated protein kinase homolog ntf3-like	GO:0000003	reproduction	P
NIATv7_g00318.t1	mitogen-activated protein kinase homolog ntf3-like	GO:0006519	NA	NA
NIATv7_g00319.t1	omega-hydroxypalmitate o-feruloyl transferase-like	GO:0016740	transferase activity	F
NIATv7_g00319.t1	omega-hydroxypalmitate o-feruloyl transferase-like	GO:0005737	cytoplasm	C
NIATv7_g00319.t1	omega-hydroxypalmitate o-feruloyl transferase-like	GO:0009058	biosynthetic process	P
NIATv7_g00319.t1	omega-hydroxypalmitate o-feruloyl transferase-like	GO:0006629	lipid metabolic process	P
NIATv7_g00319.t1	omega-hydroxypalmitate o-feruloyl transferase-like	GO:0019748	secondary metabolic process	P
NIATv7_g00321.t1	40s ribosomal protein s13-like	GO:0005840	ribosome	C
NIATv7_g00321.t1	40s ribosomal protein s13-like	GO:0005198	structural molecule activity	F
NIATv7_g00321.t1	40s ribosomal protein s13-like	GO:0006412	translation	P
NIATv7_g00321.t1	40s ribosomal protein s13-like	GO:0008150	biological_process	P
NIATv7_g00322.t1	probable calcium-binding protein cml13-like	GO:0006950	response to stress	P
NIATv7_g00322.t1	probable calcium-binding protein cml13-like	GO:0009628	response to abiotic stimulus	P
NIATv7_g00322.t1	probable calcium-binding protein cml13-like	GO:0005886	plasma membrane	C
NIATv7_g00322.t1	probable calcium-binding protein cml13-like	GO:0005509	calcium ion binding	F
NIATv7_g00322.t1	probable calcium-binding protein cml13-like	GO:0003824	catalytic activity	F
NIATv7_g00322.t1	probable calcium-binding protein cml13-like	GO:0005634	nucleus	C
NIATv7_g00322.t1	probable calcium-binding protein cml13-like	GO:0005829	cytosol	C
NIATv7_g00322.t1	probable calcium-binding protein cml13-like	GO:0008152	metabolic process	P
NIATv7_g00324.t1	momilactone a synthase-like	GO:0003824	catalytic activity	F
NIATv7_g00324.t1	momilactone a synthase-like	GO:0008152	metabolic process	P
NIATv7_g00327.t1	polygalacturonase at1g48100-like	GO:0005576	extracellular region	C
NIATv7_g00327.t1	polygalacturonase at1g48100-like	GO:0016787	hydrolase activity	F
NIATv7_g00327.t1	polygalacturonase at1g48100-like	GO:0005975	carbohydrate metabolic process	P
NIATv7_g00328.t1	uncharacterized membrane	GO:0005634	nucleus	C
NIATv7_g00328.t1	uncharacterized membrane	GO:0005623	cell	C
NIATv7_g00329.t1	uncharacterized loc101216856	GO:0005634	nucleus	C
NIATv7_g00330.t1	phd finger protein alfin-like 5-like	GO:0005515	protein binding	F
NIATv7_g00330.t1	phd finger protein alfin-like 5-like	GO:0005488	binding	F
NIATv7_g00330.t1	phd finger protein alfin-like 5-like	GO:0006350	NA	NA
NIATv7_g00330.t1	phd finger protein alfin-like 5-like	GO:0050789	regulation of biological process	P
NIATv7_g00333.t1	vacuolar protein sorting-associated protein 2 homolog 1-like	GO:0016043	cellular component organization	P
NIATv7_g00333.t1	vacuolar protein sorting-associated protein 2 homolog 1-like	GO:0009628	response to abiotic stimulus	P
NIATv7_g00333.t1	vacuolar protein sorting-associated protein 2 homolog 1-like	GO:0006810	transport	P
NIATv7_g00333.t1	vacuolar protein sorting-associated protein 2 homolog 1-like	GO:0005768	endosome	C
NIATv7_g00333.t1	vacuolar protein sorting-associated protein 2 homolog 1-like	GO:0008150	biological_process	P
NIATv7_g00333.t1	vacuolar protein sorting-associated protein 2 homolog 1-like	GO:0005515	protein binding	F
NIATv7_g00333.t1	vacuolar protein sorting-associated protein 2 homolog 1-like	GO:0043234	protein complex	C
NIATv7_g00333.t1	vacuolar protein sorting-associated protein 2 homolog 1-like	GO:0006950	response to stress	P
NIATv7_g00333.t1	vacuolar protein sorting-associated protein 2 homolog 1-like	GO:0015031	protein transport	P
NIATv7_g00335.t1	ultraviolet-b-repressible protein	GO:0008152	metabolic process	P
NIATv7_g00335.t1	ultraviolet-b-repressible protein	GO:0009579	thylakoid	C
NIATv7_g00335.t1	ultraviolet-b-repressible protein	GO:0043234	protein complex	C
NIATv7_g00336.t1	40s ribosomal protein s3-3-like	GO:0005198	structural molecule activity	F
NIATv7_g00336.t1	40s ribosomal protein s3-3-like	GO:0003723	RNA binding	F
NIATv7_g00336.t1	40s ribosomal protein s3-3-like	GO:0005840	ribosome	C
NIATv7_g00336.t1	40s ribosomal protein s3-3-like	GO:0006412	translation	P
NIATv7_g00336.t1	40s ribosomal protein s3-3-like	GO:0008150	biological_process	P
NIATv7_g00337.t1	protein transparent testa 12-like	GO:0005215	transporter activity	F
NIATv7_g00337.t1	protein transparent testa 12-like	GO:0005886	plasma membrane	C
NIATv7_g00337.t1	protein transparent testa 12-like	GO:0006810	transport	P
NIATv7_g00337.t1	protein transparent testa 12-like	GO:0009607	response to biotic stimulus	P
NIATv7_g00337.t1	protein transparent testa 12-like	GO:0009058	biosynthetic process	P
NIATv7_g00337.t1	protein transparent testa 12-like	GO:0006519	NA	NA
NIATv7_g00338.t1	duf246 domain-containing protein at1g04910-like	GO:0005794	Golgi apparatus	C
NIATv7_g00338.t1	duf246 domain-containing protein at1g04910-like	GO:0016740	transferase activity	F
NIATv7_g00342.t1	subtilisin-like protease-like	GO:0005515	protein binding	F
NIATv7_g00342.t1	subtilisin-like protease-like	GO:0005618	cell wall	C
NIATv7_g00342.t1	subtilisin-like protease-like	GO:0008233	peptidase activity	F
NIATv7_g00342.t1	subtilisin-like protease-like	GO:0000003	reproduction	P
NIATv7_g00342.t1	subtilisin-like protease-like	GO:0007275	multicellular organismal development	P
NIATv7_g00342.t1	subtilisin-like protease-like	GO:0008152	metabolic process	P
NIATv7_g00342.t1	subtilisin-like protease-like	GO:0019538	protein metabolic process	P
NIATv7_g00342.t1	subtilisin-like protease-like	GO:0009056	catabolic process	P
NIATv7_g00342.t1	subtilisin-like protease-like	GO:0008150	biological_process	P
NIATv7_g00342.t1	subtilisin-like protease-like	GO:0005576	extracellular region	C
NIATv7_g00343.t1	PREDICTED: uncharacterized protein ycf36-like isoform 1	GO:0005623	cell	C
NIATv7_g00343.t1	PREDICTED: uncharacterized protein ycf36-like isoform 1	GO:0005739	mitochondrion	C
NIATv7_g00343.t1	PREDICTED: uncharacterized protein ycf36-like isoform 1	GO:0009536	plastid	C
NIATv7_g00344.t1	bidirectional sugar transporter sweet10-like	GO:0005623	cell	C
NIATv7_g00344.t1	bidirectional sugar transporter sweet10-like	GO:0006810	transport	P
NIATv7_g00349.t1	PREDICTED: uncharacterized protein LOC101259872	GO:0009536	plastid	C
NIATv7_g00349.t1	PREDICTED: uncharacterized protein LOC101259872	GO:0009579	thylakoid	C
NIATv7_g00349.t1	PREDICTED: uncharacterized protein LOC101259872	GO:0005739	mitochondrion	C
NIATv7_g00350.t1	zinc finger ccch domain-containing protein 11-like	GO:0003676	nucleic acid binding	F
NIATv7_g00350.t1	zinc finger ccch domain-containing protein 11-like	GO:0005488	binding	F
NIATv7_g00350.t1	zinc finger ccch domain-containing protein 11-like	GO:0005737	cytoplasm	C
NIATv7_g00353.t1	caffeic acid 3-o-methyltransferase-like	GO:0016740	transferase activity	F
NIATv7_g00356.t1	s-adenosyl-l-methionine-dependent methyltransferase-like protein	GO:0005773	vacuole	C
NIATv7_g00356.t1	s-adenosyl-l-methionine-dependent methyltransferase-like protein	GO:0008152	metabolic process	P
NIATv7_g00356.t1	s-adenosyl-l-methionine-dependent methyltransferase-like protein	GO:0016740	transferase activity	F
NIATv7_g00359.t1	catalase isozyme 1	GO:0006950	response to stress	P
NIATv7_g00359.t1	catalase isozyme 1	GO:0009056	catabolic process	P
NIATv7_g00359.t1	catalase isozyme 1	GO:0005215	transporter activity	F
NIATv7_g00359.t1	catalase isozyme 1	GO:0050789	regulation of biological process	P
NIATv7_g00359.t1	catalase isozyme 1	GO:0006811	ion transport	P
NIATv7_g00359.t1	catalase isozyme 1	GO:0006810	transport	P
NIATv7_g00359.t1	catalase isozyme 1	GO:0009058	biosynthetic process	P
NIATv7_g00359.t1	catalase isozyme 1	GO:0000003	reproduction	P
NIATv7_g00359.t1	catalase isozyme 1	GO:0009628	response to abiotic stimulus	P
NIATv7_g00359.t1	catalase isozyme 1	GO:0007275	multicellular organismal development	P
NIATv7_g00359.t1	catalase isozyme 1	GO:0019748	secondary metabolic process	P
NIATv7_g00359.t1	catalase isozyme 1	GO:0008219	cell death	P
NIATv7_g00359.t1	catalase isozyme 1	GO:0005773	vacuole	C
NIATv7_g00359.t1	catalase isozyme 1	GO:0009536	plastid	C
NIATv7_g00359.t1	catalase isozyme 1	GO:0009605	response to external stimulus	P
NIATv7_g00359.t1	catalase isozyme 1	GO:0007154	cell communication	P
NIATv7_g00359.t1	catalase isozyme 1	GO:0005488	binding	F
NIATv7_g00359.t1	catalase isozyme 1	GO:0005886	plasma membrane	C
NIATv7_g00359.t1	catalase isozyme 1	GO:0005840	ribosome	C
NIATv7_g00359.t1	catalase isozyme 1	GO:0009719	response to endogenous stimulus	P
NIATv7_g00359.t1	catalase isozyme 1	GO:0015031	protein transport	P
NIATv7_g00359.t1	catalase isozyme 1	GO:0005975	carbohydrate metabolic process	P
NIATv7_g00359.t1	catalase isozyme 1	GO:0006996	organelle organization	P
NIATv7_g00359.t1	catalase isozyme 1	GO:0005618	cell wall	C
NIATv7_g00359.t1	catalase isozyme 1	GO:0016043	cellular component organization	P
NIATv7_g00359.t1	catalase isozyme 1	GO:0005623	cell	C
NIATv7_g00359.t1	catalase isozyme 1	GO:0005739	mitochondrion	C
NIATv7_g00359.t1	catalase isozyme 1	GO:0005515	protein binding	F
NIATv7_g00359.t1	catalase isozyme 1	GO:0005777	peroxisome	C
NIATv7_g00359.t1	catalase isozyme 1	GO:0008150	biological_process	P
NIATv7_g00359.t1	catalase isozyme 1	GO:0019725	cellular homeostasis	P
NIATv7_g00359.t1	catalase isozyme 1	GO:0005576	extracellular region	C
NIATv7_g00359.t1	catalase isozyme 1	GO:0003824	catalytic activity	F
NIATv7_g00359.t1	catalase isozyme 1	GO:0016209	antioxidant activity	F
NIATv7_g00359.t1	catalase isozyme 1	GO:0009607	response to biotic stimulus	P
NIATv7_g00359.t1	catalase isozyme 1	GO:0005634	nucleus	C
NIATv7_g00359.t1	catalase isozyme 1	GO:0006629	lipid metabolic process	P
NIATv7_g00359.t1	catalase isozyme 1	GO:0006519	NA	NA
NIATv7_g00359.t1	catalase isozyme 1	GO:0008152	metabolic process	P
NIATv7_g00360.t1	probable serine threonine-protein kinase chloroplastic-like	GO:0006464	cellular protein modification process	P
NIATv7_g00360.t1	probable serine threonine-protein kinase chloroplastic-like	GO:0004672	protein kinase activity	F
NIATv7_g00360.t1	probable serine threonine-protein kinase chloroplastic-like	GO:0000166	nucleotide binding	F
NIATv7_g00360.t1	probable serine threonine-protein kinase chloroplastic-like	GO:0007165	signal transduction	P
NIATv7_g00360.t1	probable serine threonine-protein kinase chloroplastic-like	GO:0006519	NA	NA
NIATv7_g00360.t2	probable serine threonine-protein kinase chloroplastic-like	GO:0009536	plastid	C
NIATv7_g00360.t2	probable serine threonine-protein kinase chloroplastic-like	GO:0000166	nucleotide binding	F
NIATv7_g00360.t2	probable serine threonine-protein kinase chloroplastic-like	GO:0007165	signal transduction	P
NIATv7_g00360.t2	probable serine threonine-protein kinase chloroplastic-like	GO:0006464	cellular protein modification process	P
NIATv7_g00360.t2	probable serine threonine-protein kinase chloroplastic-like	GO:0004672	protein kinase activity	F
NIATv7_g00360.t2	probable serine threonine-protein kinase chloroplastic-like	GO:0004871	signal transducer activity	F
NIATv7_g00360.t2	probable serine threonine-protein kinase chloroplastic-like	GO:0006519	NA	NA
NIATv7_g00361.t1	udp-glycosyltransferase 89a2-like	GO:0016740	transferase activity	F
NIATv7_g00364.t1	uncharacterized loc101206784	GO:0005739	mitochondrion	C
NIATv7_g00364.t1	uncharacterized loc101206784	GO:0009536	plastid	C
NIATv7_g00364.t1	uncharacterized loc101206784	GO:0009579	thylakoid	C
NIATv7_g00364.t1	uncharacterized loc101206784	GO:0009058	biosynthetic process	P
NIATv7_g00364.t1	uncharacterized loc101206784	GO:0006519	NA	NA
NIATv7_g00365.t1	glyceraldehyde-3-phosphate dehydrogenase chloroplastic-like	GO:0050789	regulation of biological process	P
NIATv7_g00365.t1	glyceraldehyde-3-phosphate dehydrogenase chloroplastic-like	GO:0006811	ion transport	P
NIATv7_g00365.t1	glyceraldehyde-3-phosphate dehydrogenase chloroplastic-like	GO:0009579	thylakoid	C
NIATv7_g00365.t1	glyceraldehyde-3-phosphate dehydrogenase chloroplastic-like	GO:0043234	protein complex	C
NIATv7_g00365.t1	glyceraldehyde-3-phosphate dehydrogenase chloroplastic-like	GO:0005975	carbohydrate metabolic process	P
NIATv7_g00365.t1	glyceraldehyde-3-phosphate dehydrogenase chloroplastic-like	GO:0006139	nucleobase-containing compound metabolic process	P
NIATv7_g00365.t1	glyceraldehyde-3-phosphate dehydrogenase chloroplastic-like	GO:0009056	catabolic process	P
NIATv7_g00365.t1	glyceraldehyde-3-phosphate dehydrogenase chloroplastic-like	GO:0019748	secondary metabolic process	P
NIATv7_g00365.t1	glyceraldehyde-3-phosphate dehydrogenase chloroplastic-like	GO:0008150	biological_process	P
NIATv7_g00365.t1	glyceraldehyde-3-phosphate dehydrogenase chloroplastic-like	GO:0009628	response to abiotic stimulus	P
NIATv7_g00365.t1	glyceraldehyde-3-phosphate dehydrogenase chloroplastic-like	GO:0009536	plastid	C
NIATv7_g00365.t1	glyceraldehyde-3-phosphate dehydrogenase chloroplastic-like	GO:0006950	response to stress	P
NIATv7_g00365.t1	glyceraldehyde-3-phosphate dehydrogenase chloroplastic-like	GO:0005576	extracellular region	C
NIATv7_g00365.t1	glyceraldehyde-3-phosphate dehydrogenase chloroplastic-like	GO:0000166	nucleotide binding	F
NIATv7_g00365.t1	glyceraldehyde-3-phosphate dehydrogenase chloroplastic-like	GO:0009058	biosynthetic process	P
NIATv7_g00365.t1	glyceraldehyde-3-phosphate dehydrogenase chloroplastic-like	GO:0006629	lipid metabolic process	P
NIATv7_g00365.t1	glyceraldehyde-3-phosphate dehydrogenase chloroplastic-like	GO:0016043	cellular component organization	P
NIATv7_g00365.t1	glyceraldehyde-3-phosphate dehydrogenase chloroplastic-like	GO:0006091	generation of precursor metabolites and energy	P
NIATv7_g00365.t1	glyceraldehyde-3-phosphate dehydrogenase chloroplastic-like	GO:0006996	organelle organization	P
NIATv7_g00365.t1	glyceraldehyde-3-phosphate dehydrogenase chloroplastic-like	GO:0009607	response to biotic stimulus	P
NIATv7_g00365.t1	glyceraldehyde-3-phosphate dehydrogenase chloroplastic-like	GO:0005623	cell	C
NIATv7_g00365.t1	glyceraldehyde-3-phosphate dehydrogenase chloroplastic-like	GO:0005829	cytosol	C
NIATv7_g00365.t1	glyceraldehyde-3-phosphate dehydrogenase chloroplastic-like	GO:0003824	catalytic activity	F
NIATv7_g00365.t1	glyceraldehyde-3-phosphate dehydrogenase chloroplastic-like	GO:0019538	protein metabolic process	P
NIATv7_g00365.t1	glyceraldehyde-3-phosphate dehydrogenase chloroplastic-like	GO:0006519	NA	NA
NIATv7_g00365.t1	glyceraldehyde-3-phosphate dehydrogenase chloroplastic-like	GO:0008152	metabolic process	P
NIATv7_g00376.t1	cytochrome p450 716b1-like	GO:0005488	binding	F
NIATv7_g00376.t1	cytochrome p450 716b1-like	GO:0009055	electron carrier activity	F
NIATv7_g00376.t1	cytochrome p450 716b1-like	GO:0008152	metabolic process	P
NIATv7_g00376.t1	cytochrome p450 716b1-like	GO:0003824	catalytic activity	F
NIATv7_g00376.t1	cytochrome p450 716b1-like	GO:0009058	biosynthetic process	P
NIATv7_g00376.t1	cytochrome p450 716b1-like	GO:0006629	lipid metabolic process	P
NIATv7_g00376.t1	cytochrome p450 716b1-like	GO:0019748	secondary metabolic process	P
NIATv7_g00377.t1	upf0136 membrane protein at2g26240-like	GO:0050789	regulation of biological process	P
NIATv7_g00377.t1	upf0136 membrane protein at2g26240-like	GO:0006950	response to stress	P
NIATv7_g00377.t1	upf0136 membrane protein at2g26240-like	GO:0008219	cell death	P
NIATv7_g00377.t1	upf0136 membrane protein at2g26240-like	GO:0005739	mitochondrion	C
NIATv7_g00377.t1	upf0136 membrane protein at2g26240-like	GO:0005623	cell	C
NIATv7_g00377.t1	upf0136 membrane protein at2g26240-like	GO:0009058	biosynthetic process	P
NIATv7_g00377.t1	upf0136 membrane protein at2g26240-like	GO:0006519	NA	NA
NIATv7_g00377.t1	upf0136 membrane protein at2g26240-like	GO:0019748	secondary metabolic process	P
NIATv7_g00377.t1	upf0136 membrane protein at2g26240-like	GO:0008150	biological_process	P
NIATv7_g00377.t1	upf0136 membrane protein at2g26240-like	GO:0015031	protein transport	P
NIATv7_g00377.t1	upf0136 membrane protein at2g26240-like	GO:0007165	signal transduction	P
NIATv7_g00377.t1	upf0136 membrane protein at2g26240-like	GO:0009607	response to biotic stimulus	P
NIATv7_g00377.t1	upf0136 membrane protein at2g26240-like	GO:0005634	nucleus	C
NIATv7_g00383.t1	polyphosphoinositide phosphatase-like	GO:0016787	hydrolase activity	F
NIATv7_g00385.t1	polyphosphoinositide phosphatase-like	GO:0016787	hydrolase activity	F
NIATv7_g00386.t1	probable s-acyltransferase at3g04970-like	GO:0005576	extracellular region	C
NIATv7_g00386.t1	probable s-acyltransferase at3g04970-like	GO:0005623	cell	C
NIATv7_g00386.t1	probable s-acyltransferase at3g04970-like	GO:0016023	cytoplasmic membrane-bounded vesicle	C
NIATv7_g00386.t1	probable s-acyltransferase at3g04970-like	GO:0003824	catalytic activity	F
NIATv7_g00386.t1	probable s-acyltransferase at3g04970-like	GO:0008152	metabolic process	P
NIATv7_g00386.t1	probable s-acyltransferase at3g04970-like	GO:0005488	binding	F
NIATv7_g00386.t1	probable s-acyltransferase at3g04970-like	GO:0016740	transferase activity	F
NIATv7_g00387.t1	probable s-acyltransferase at3g04970-like	GO:0005623	cell	C
NIATv7_g00387.t1	probable s-acyltransferase at3g04970-like	GO:0016023	cytoplasmic membrane-bounded vesicle	C
NIATv7_g00387.t1	probable s-acyltransferase at3g04970-like	GO:0003824	catalytic activity	F
NIATv7_g00387.t1	probable s-acyltransferase at3g04970-like	GO:0008152	metabolic process	P
NIATv7_g00387.t1	probable s-acyltransferase at3g04970-like	GO:0005488	binding	F
NIATv7_g00387.t1	probable s-acyltransferase at3g04970-like	GO:0016740	transferase activity	F
NIATv7_g00388.t1	60s ribosomal protein l18-3-like	GO:0005840	ribosome	C
NIATv7_g00388.t1	60s ribosomal protein l18-3-like	GO:0005198	structural molecule activity	F
NIATv7_g00388.t1	60s ribosomal protein l18-3-like	GO:0003723	RNA binding	F
NIATv7_g00388.t1	60s ribosomal protein l18-3-like	GO:0006412	translation	P
NIATv7_g00388.t1	60s ribosomal protein l18-3-like	GO:0008150	biological_process	P
NIATv7_g00389.t1	60s ribosomal protein l22-2-like	GO:0006139	nucleobase-containing compound metabolic process	P
NIATv7_g00389.t1	60s ribosomal protein l22-2-like	GO:0006412	translation	P
NIATv7_g00389.t1	60s ribosomal protein l22-2-like	GO:0005730	nucleolus	C
NIATv7_g00389.t1	60s ribosomal protein l22-2-like	GO:0005886	plasma membrane	C
NIATv7_g00389.t1	60s ribosomal protein l22-2-like	GO:0005198	structural molecule activity	F
NIATv7_g00389.t1	60s ribosomal protein l22-2-like	GO:0005840	ribosome	C
NIATv7_g00389.t1	60s ribosomal protein l22-2-like	GO:0005829	cytosol	C
NIATv7_g00389.t1	60s ribosomal protein l22-2-like	GO:0008150	biological_process	P
NIATv7_g00390.t1	rna recognition motif-containing protein	GO:0050789	regulation of biological process	P
NIATv7_g00390.t1	rna recognition motif-containing protein	GO:0007275	multicellular organismal development	P
NIATv7_g00390.t1	rna recognition motif-containing protein	GO:0003676	nucleic acid binding	F
NIATv7_g00390.t1	rna recognition motif-containing protein	GO:0006950	response to stress	P
NIATv7_g00390.t1	rna recognition motif-containing protein	GO:0009628	response to abiotic stimulus	P
NIATv7_g00390.t1	rna recognition motif-containing protein	GO:0006139	nucleobase-containing compound metabolic process	P
NIATv7_g00390.t1	rna recognition motif-containing protein	GO:0009719	response to endogenous stimulus	P
NIATv7_g00390.t1	rna recognition motif-containing protein	GO:0000166	nucleotide binding	F
NIATv7_g00390.t1	rna recognition motif-containing protein	GO:0005634	nucleus	C
NIATv7_g00390.t2	rna recognition motif-containing protein	GO:0050789	regulation of biological process	P
NIATv7_g00390.t2	rna recognition motif-containing protein	GO:0007275	multicellular organismal development	P
NIATv7_g00390.t2	rna recognition motif-containing protein	GO:0003676	nucleic acid binding	F
NIATv7_g00390.t2	rna recognition motif-containing protein	GO:0006950	response to stress	P
NIATv7_g00390.t2	rna recognition motif-containing protein	GO:0009628	response to abiotic stimulus	P
NIATv7_g00390.t2	rna recognition motif-containing protein	GO:0009719	response to endogenous stimulus	P
NIATv7_g00390.t2	rna recognition motif-containing protein	GO:0000166	nucleotide binding	F
NIATv7_g00390.t2	rna recognition motif-containing protein	GO:0005634	nucleus	C
NIATv7_g00392.t1	nuclear cap-binding protein subunit 2-like	GO:0006139	nucleobase-containing compound metabolic process	P
NIATv7_g00392.t1	nuclear cap-binding protein subunit 2-like	GO:0005515	protein binding	F
NIATv7_g00392.t1	nuclear cap-binding protein subunit 2-like	GO:0006350	NA	NA
NIATv7_g00392.t1	nuclear cap-binding protein subunit 2-like	GO:0000166	nucleotide binding	F
NIATv7_g00392.t1	nuclear cap-binding protein subunit 2-like	GO:0040029	regulation of gene expression, epigenetic	P
NIATv7_g00392.t1	nuclear cap-binding protein subunit 2-like	GO:0009058	biosynthetic process	P
NIATv7_g00392.t1	nuclear cap-binding protein subunit 2-like	GO:0006519	NA	NA
NIATv7_g00392.t1	nuclear cap-binding protein subunit 2-like	GO:0005622	intracellular	C
NIATv7_g00392.t1	nuclear cap-binding protein subunit 2-like	GO:0043234	protein complex	C
NIATv7_g00392.t1	nuclear cap-binding protein subunit 2-like	GO:0050789	regulation of biological process	P
NIATv7_g00392.t1	nuclear cap-binding protein subunit 2-like	GO:0003723	RNA binding	F
NIATv7_g00392.t1	nuclear cap-binding protein subunit 2-like	GO:0006464	cellular protein modification process	P
NIATv7_g00393.t1	nuclear cap-binding protein subunit 2-like	GO:0006139	nucleobase-containing compound metabolic process	P
NIATv7_g00393.t1	nuclear cap-binding protein subunit 2-like	GO:0005515	protein binding	F
NIATv7_g00393.t1	nuclear cap-binding protein subunit 2-like	GO:0006350	NA	NA
NIATv7_g00393.t1	nuclear cap-binding protein subunit 2-like	GO:0000166	nucleotide binding	F
NIATv7_g00393.t1	nuclear cap-binding protein subunit 2-like	GO:0040029	regulation of gene expression, epigenetic	P
NIATv7_g00393.t1	nuclear cap-binding protein subunit 2-like	GO:0009058	biosynthetic process	P
NIATv7_g00393.t1	nuclear cap-binding protein subunit 2-like	GO:0006519	NA	NA
NIATv7_g00393.t1	nuclear cap-binding protein subunit 2-like	GO:0005622	intracellular	C
NIATv7_g00393.t1	nuclear cap-binding protein subunit 2-like	GO:0043234	protein complex	C
NIATv7_g00393.t1	nuclear cap-binding protein subunit 2-like	GO:0050789	regulation of biological process	P
NIATv7_g00393.t1	nuclear cap-binding protein subunit 2-like	GO:0003723	RNA binding	F
NIATv7_g00393.t1	nuclear cap-binding protein subunit 2-like	GO:0006464	cellular protein modification process	P
NIATv7_g00395.t1	PREDICTED: uncharacterized protein LOC101257520	GO:0005886	plasma membrane	C
NIATv7_g00395.t1	PREDICTED: uncharacterized protein LOC101257520	GO:0005783	endoplasmic reticulum	C
NIATv7_g00396.t1	nodulation receptor kinase-like	GO:0004672	protein kinase activity	F
NIATv7_g00396.t1	nodulation receptor kinase-like	GO:0006464	cellular protein modification process	P
NIATv7_g00396.t1	nodulation receptor kinase-like	GO:0000166	nucleotide binding	F
NIATv7_g00396.t1	nodulation receptor kinase-like	GO:0006519	NA	NA
NIATv7_g00397.t1	transcription-repair-coupling factor-like	GO:0003677	DNA binding	F
NIATv7_g00397.t1	transcription-repair-coupling factor-like	GO:0009058	biosynthetic process	P
NIATv7_g00397.t1	transcription-repair-coupling factor-like	GO:0006950	response to stress	P
NIATv7_g00397.t1	transcription-repair-coupling factor-like	GO:0006259	DNA metabolic process	P
NIATv7_g00397.t1	transcription-repair-coupling factor-like	GO:0016787	hydrolase activity	F
NIATv7_g00397.t1	transcription-repair-coupling factor-like	GO:0000166	nucleotide binding	F
NIATv7_g00397.t1	transcription-repair-coupling factor-like	GO:0005634	nucleus	C
NIATv7_g00398.t1	dna cross-link repair protein snm1	GO:0006950	response to stress	P
NIATv7_g00398.t1	dna cross-link repair protein snm1	GO:0006259	DNA metabolic process	P
NIATv7_g00398.t1	dna cross-link repair protein snm1	GO:0007049	cell cycle	P
NIATv7_g00398.t1	dna cross-link repair protein snm1	GO:0006996	organelle organization	P
NIATv7_g00398.t1	dna cross-link repair protein snm1	GO:0009605	response to external stimulus	P
NIATv7_g00398.t1	dna cross-link repair protein snm1	GO:0009628	response to abiotic stimulus	P
NIATv7_g00398.t1	dna cross-link repair protein snm1	GO:0040029	regulation of gene expression, epigenetic	P
NIATv7_g00398.t1	dna cross-link repair protein snm1	GO:0006350	NA	NA
NIATv7_g00398.t1	dna cross-link repair protein snm1	GO:0005634	nucleus	C
NIATv7_g00399.t1	nipa-like protein 2-like	GO:0005215	transporter activity	F
NIATv7_g00399.t1	nipa-like protein 2-like	GO:0005886	plasma membrane	C
NIATv7_g00399.t1	nipa-like protein 2-like	GO:0006811	ion transport	P
NIATv7_g00399.t2	nipa-like protein 2-like	GO:0005215	transporter activity	F
NIATv7_g00399.t2	nipa-like protein 2-like	GO:0005886	plasma membrane	C
NIATv7_g00399.t2	nipa-like protein 2-like	GO:0006811	ion transport	P
NIATv7_g00400.t1	transportin-3-like isoform 2	GO:0005634	nucleus	C
NIATv7_g00401.t1	acetate-- ligase chloroplastic glyoxysomal-like	GO:0005829	cytosol	C
NIATv7_g00401.t1	acetate-- ligase chloroplastic glyoxysomal-like	GO:0009058	biosynthetic process	P
NIATv7_g00401.t1	acetate-- ligase chloroplastic glyoxysomal-like	GO:0019538	protein metabolic process	P
NIATv7_g00401.t1	acetate-- ligase chloroplastic glyoxysomal-like	GO:0009056	catabolic process	P
NIATv7_g00401.t1	acetate-- ligase chloroplastic glyoxysomal-like	GO:0050789	regulation of biological process	P
NIATv7_g00401.t1	acetate-- ligase chloroplastic glyoxysomal-like	GO:0006950	response to stress	P
NIATv7_g00401.t1	acetate-- ligase chloroplastic glyoxysomal-like	GO:0007010	cytoskeleton organization	P
NIATv7_g00401.t1	acetate-- ligase chloroplastic glyoxysomal-like	GO:0009536	plastid	C
NIATv7_g00401.t1	acetate-- ligase chloroplastic glyoxysomal-like	GO:0005975	carbohydrate metabolic process	P
NIATv7_g00401.t1	acetate-- ligase chloroplastic glyoxysomal-like	GO:0000166	nucleotide binding	F
NIATv7_g00401.t1	acetate-- ligase chloroplastic glyoxysomal-like	GO:0003824	catalytic activity	F
NIATv7_g00401.t1	acetate-- ligase chloroplastic glyoxysomal-like	GO:0006091	generation of precursor metabolites and energy	P
NIATv7_g00404.t1	acetate-- ligase chloroplastic glyoxysomal-like	GO:0005829	cytosol	C
NIATv7_g00404.t1	acetate-- ligase chloroplastic glyoxysomal-like	GO:0009058	biosynthetic process	P
NIATv7_g00404.t1	acetate-- ligase chloroplastic glyoxysomal-like	GO:0019538	protein metabolic process	P
NIATv7_g00404.t1	acetate-- ligase chloroplastic glyoxysomal-like	GO:0009056	catabolic process	P
NIATv7_g00404.t1	acetate-- ligase chloroplastic glyoxysomal-like	GO:0050789	regulation of biological process	P
NIATv7_g00404.t1	acetate-- ligase chloroplastic glyoxysomal-like	GO:0006950	response to stress	P
NIATv7_g00404.t1	acetate-- ligase chloroplastic glyoxysomal-like	GO:0007010	cytoskeleton organization	P
NIATv7_g00404.t1	acetate-- ligase chloroplastic glyoxysomal-like	GO:0009536	plastid	C
NIATv7_g00404.t1	acetate-- ligase chloroplastic glyoxysomal-like	GO:0005975	carbohydrate metabolic process	P
NIATv7_g00404.t1	acetate-- ligase chloroplastic glyoxysomal-like	GO:0000166	nucleotide binding	F
NIATv7_g00404.t1	acetate-- ligase chloroplastic glyoxysomal-like	GO:0003824	catalytic activity	F
NIATv7_g00404.t1	acetate-- ligase chloroplastic glyoxysomal-like	GO:0006091	generation of precursor metabolites and energy	P
NIATv7_g00406.t1	coatomer subunit gamma-like	GO:0006810	transport	P
NIATv7_g00406.t1	coatomer subunit gamma-like	GO:0015031	protein transport	P
NIATv7_g00406.t1	coatomer subunit gamma-like	GO:0009536	plastid	C
NIATv7_g00406.t1	coatomer subunit gamma-like	GO:0016023	cytoplasmic membrane-bounded vesicle	C
NIATv7_g00406.t1	coatomer subunit gamma-like	GO:0005794	Golgi apparatus	C
NIATv7_g00406.t1	coatomer subunit gamma-like	GO:0043234	protein complex	C
NIATv7_g00406.t1	coatomer subunit gamma-like	GO:0005198	structural molecule activity	F
NIATv7_g00408.t1	guanine nucleotide-binding protein subunit beta-2-like	GO:0006950	response to stress	P
NIATv7_g00408.t1	guanine nucleotide-binding protein subunit beta-2-like	GO:0009056	catabolic process	P
NIATv7_g00408.t1	guanine nucleotide-binding protein subunit beta-2-like	GO:0050789	regulation of biological process	P
NIATv7_g00408.t1	guanine nucleotide-binding protein subunit beta-2-like	GO:0008219	cell death	P
NIATv7_g00408.t1	guanine nucleotide-binding protein subunit beta-2-like	GO:0008150	biological_process	P
NIATv7_g00408.t1	guanine nucleotide-binding protein subunit beta-2-like	GO:0005783	endoplasmic reticulum	C
NIATv7_g00408.t1	guanine nucleotide-binding protein subunit beta-2-like	GO:0043234	protein complex	C
NIATv7_g00408.t1	guanine nucleotide-binding protein subunit beta-2-like	GO:0005886	plasma membrane	C
NIATv7_g00408.t1	guanine nucleotide-binding protein subunit beta-2-like	GO:0009719	response to endogenous stimulus	P
NIATv7_g00408.t1	guanine nucleotide-binding protein subunit beta-2-like	GO:0007165	signal transduction	P
NIATv7_g00408.t1	guanine nucleotide-binding protein subunit beta-2-like	GO:0007275	multicellular organismal development	P
NIATv7_g00408.t1	guanine nucleotide-binding protein subunit beta-2-like	GO:0009607	response to biotic stimulus	P
NIATv7_g00408.t1	guanine nucleotide-binding protein subunit beta-2-like	GO:0015031	protein transport	P
NIATv7_g00408.t1	guanine nucleotide-binding protein subunit beta-2-like	GO:0005622	intracellular	C
NIATv7_g00408.t1	guanine nucleotide-binding protein subunit beta-2-like	GO:0008152	metabolic process	P
NIATv7_g00408.t1	guanine nucleotide-binding protein subunit beta-2-like	GO:0000166	nucleotide binding	F
NIATv7_g00408.t1	guanine nucleotide-binding protein subunit beta-2-like	GO:0005515	protein binding	F
NIATv7_g00408.t1	guanine nucleotide-binding protein subunit beta-2-like	GO:0009605	response to external stimulus	P
NIATv7_g00408.t1	guanine nucleotide-binding protein subunit beta-2-like	GO:0006996	organelle organization	P
NIATv7_g00408.t1	guanine nucleotide-binding protein subunit beta-2-like	GO:0006464	cellular protein modification process	P
NIATv7_g00408.t1	guanine nucleotide-binding protein subunit beta-2-like	GO:0006810	transport	P
NIATv7_g00408.t1	guanine nucleotide-binding protein subunit beta-2-like	GO:0016787	hydrolase activity	F
NIATv7_g00408.t1	guanine nucleotide-binding protein subunit beta-2-like	GO:0009628	response to abiotic stimulus	P
NIATv7_g00408.t1	guanine nucleotide-binding protein subunit beta-2-like	GO:0000003	reproduction	P
NIATv7_g00408.t1	guanine nucleotide-binding protein subunit beta-2-like	GO:0016740	transferase activity	F
NIATv7_g00408.t1	guanine nucleotide-binding protein subunit beta-2-like	GO:0006139	nucleobase-containing compound metabolic process	P
NIATv7_g00408.t1	guanine nucleotide-binding protein subunit beta-2-like	GO:0009653	anatomical structure morphogenesis	P
NIATv7_g00408.t1	guanine nucleotide-binding protein subunit beta-2-like	GO:0006350	NA	NA
NIATv7_g00408.t1	guanine nucleotide-binding protein subunit beta-2-like	GO:0005654	nucleoplasm	C
NIATv7_g00408.t1	guanine nucleotide-binding protein subunit beta-2-like	GO:0009058	biosynthetic process	P
NIATv7_g00410.t1	casein kinase i isoform delta-like	GO:0006464	cellular protein modification process	P
NIATv7_g00410.t1	casein kinase i isoform delta-like	GO:0000166	nucleotide binding	F
NIATv7_g00410.t1	casein kinase i isoform delta-like	GO:0004672	protein kinase activity	F
NIATv7_g00410.t1	casein kinase i isoform delta-like	GO:0006519	NA	NA
NIATv7_g00413.t1	serine threonine-protein kinase cbk1-like	GO:0005737	cytoplasm	C
NIATv7_g00413.t1	serine threonine-protein kinase cbk1-like	GO:0005886	plasma membrane	C
NIATv7_g00413.t1	serine threonine-protein kinase cbk1-like	GO:0006464	cellular protein modification process	P
NIATv7_g00413.t1	serine threonine-protein kinase cbk1-like	GO:0000166	nucleotide binding	F
NIATv7_g00413.t1	serine threonine-protein kinase cbk1-like	GO:0005634	nucleus	C
NIATv7_g00413.t1	serine threonine-protein kinase cbk1-like	GO:0005829	cytosol	C
NIATv7_g00413.t1	serine threonine-protein kinase cbk1-like	GO:0004672	protein kinase activity	F
NIATv7_g00413.t1	serine threonine-protein kinase cbk1-like	GO:0006519	NA	NA
NIATv7_g00414.t1	probable methyltransferase pmt8-like	GO:0016049	cell growth	P
NIATv7_g00414.t1	probable methyltransferase pmt8-like	GO:0009653	anatomical structure morphogenesis	P
NIATv7_g00414.t1	probable methyltransferase pmt8-like	GO:0030154	cell differentiation	P
NIATv7_g00414.t1	probable methyltransferase pmt8-like	GO:0007275	multicellular organismal development	P
NIATv7_g00414.t1	probable methyltransferase pmt8-like	GO:0005488	binding	F
NIATv7_g00414.t1	probable methyltransferase pmt8-like	GO:0009058	biosynthetic process	P
NIATv7_g00414.t1	probable methyltransferase pmt8-like	GO:0005975	carbohydrate metabolic process	P
NIATv7_g00414.t1	probable methyltransferase pmt8-like	GO:0016043	cellular component organization	P
NIATv7_g00414.t1	probable methyltransferase pmt8-like	GO:0005886	plasma membrane	C
NIATv7_g00414.t1	probable methyltransferase pmt8-like	GO:0008152	metabolic process	P
NIATv7_g00414.t1	probable methyltransferase pmt8-like	GO:0005768	endosome	C
NIATv7_g00414.t1	probable methyltransferase pmt8-like	GO:0005773	vacuole	C
NIATv7_g00414.t1	probable methyltransferase pmt8-like	GO:0009605	response to external stimulus	P
NIATv7_g00414.t1	probable methyltransferase pmt8-like	GO:0009628	response to abiotic stimulus	P
NIATv7_g00414.t1	probable methyltransferase pmt8-like	GO:0008150	biological_process	P
NIATv7_g00414.t1	probable methyltransferase pmt8-like	GO:0005794	Golgi apparatus	C
NIATv7_g00414.t1	probable methyltransferase pmt8-like	GO:0016740	transferase activity	F
NIATv7_g00415.t1	PREDICTED: uncharacterized protein LOC101253723	GO:0050789	regulation of biological process	P
NIATv7_g00415.t1	PREDICTED: uncharacterized protein LOC101253723	GO:0007275	multicellular organismal development	P
NIATv7_g00415.t1	PREDICTED: uncharacterized protein LOC101253723	GO:0040007	growth	P
NIATv7_g00415.t1	PREDICTED: uncharacterized protein LOC101253723	GO:0009653	anatomical structure morphogenesis	P
NIATv7_g00415.t1	PREDICTED: uncharacterized protein LOC101253723	GO:0000003	reproduction	P
NIATv7_g00415.t1	PREDICTED: uncharacterized protein LOC101253723	GO:0005634	nucleus	C
NIATv7_g00417.t1	e3 ubiquitin-protein ligase xbat35-like	GO:0005737	cytoplasm	C
NIATv7_g00417.t1	e3 ubiquitin-protein ligase xbat35-like	GO:0003824	catalytic activity	F
NIATv7_g00417.t1	e3 ubiquitin-protein ligase xbat35-like	GO:0005634	nucleus	C
NIATv7_g00417.t1	e3 ubiquitin-protein ligase xbat35-like	GO:0005488	binding	F
NIATv7_g00417.t1	e3 ubiquitin-protein ligase xbat35-like	GO:0006464	cellular protein modification process	P
NIATv7_g00417.t2	e3 ubiquitin-protein ligase xbat35-like	GO:0005737	cytoplasm	C
NIATv7_g00417.t2	e3 ubiquitin-protein ligase xbat35-like	GO:0003824	catalytic activity	F
NIATv7_g00417.t2	e3 ubiquitin-protein ligase xbat35-like	GO:0005634	nucleus	C
NIATv7_g00417.t2	e3 ubiquitin-protein ligase xbat35-like	GO:0005488	binding	F
NIATv7_g00417.t2	e3 ubiquitin-protein ligase xbat35-like	GO:0006464	cellular protein modification process	P
NIATv7_g00419.t1	11s globulin subunit beta-like	GO:0016023	cytoplasmic membrane-bounded vesicle	C
NIATv7_g00421.t1	probable polyadenylate-binding protein at2g36660-like	GO:0016023	cytoplasmic membrane-bounded vesicle	C
NIATv7_g00421.t1	probable polyadenylate-binding protein at2g36660-like	GO:0003723	RNA binding	F
NIATv7_g00422.t1	dna replication complex gins protein psf1-like	GO:0006259	DNA metabolic process	P
NIATv7_g00422.t1	dna replication complex gins protein psf1-like	GO:0009058	biosynthetic process	P
NIATv7_g00422.t1	dna replication complex gins protein psf1-like	GO:0009536	plastid	C
NIATv7_g00422.t1	dna replication complex gins protein psf1-like	GO:0005634	nucleus	C
NIATv7_g00423.t1	wall-associated receptor kinase-like 20-like	GO:0004672	protein kinase activity	F
NIATv7_g00423.t1	wall-associated receptor kinase-like 20-like	GO:0030246	carbohydrate binding	F
NIATv7_g00423.t1	wall-associated receptor kinase-like 20-like	GO:0006464	cellular protein modification process	P
NIATv7_g00423.t1	wall-associated receptor kinase-like 20-like	GO:0000166	nucleotide binding	F
NIATv7_g00423.t1	wall-associated receptor kinase-like 20-like	GO:0006519	NA	NA
NIATv7_g00424.t1	peptidyl-prolyl cis-trans isomerase fkbp16- chloroplastic-like	GO:0006464	cellular protein modification process	P
NIATv7_g00424.t1	peptidyl-prolyl cis-trans isomerase fkbp16- chloroplastic-like	GO:0019538	protein metabolic process	P
NIATv7_g00424.t1	peptidyl-prolyl cis-trans isomerase fkbp16- chloroplastic-like	GO:0003824	catalytic activity	F
NIATv7_g00424.t1	peptidyl-prolyl cis-trans isomerase fkbp16- chloroplastic-like	GO:0005488	binding	F
NIATv7_g00424.t1	peptidyl-prolyl cis-trans isomerase fkbp16- chloroplastic-like	GO:0009605	response to external stimulus	P
NIATv7_g00424.t1	peptidyl-prolyl cis-trans isomerase fkbp16- chloroplastic-like	GO:0007154	cell communication	P
NIATv7_g00424.t1	peptidyl-prolyl cis-trans isomerase fkbp16- chloroplastic-like	GO:0006950	response to stress	P
NIATv7_g00424.t1	peptidyl-prolyl cis-trans isomerase fkbp16- chloroplastic-like	GO:0009628	response to abiotic stimulus	P
NIATv7_g00424.t1	peptidyl-prolyl cis-trans isomerase fkbp16- chloroplastic-like	GO:0009536	plastid	C
NIATv7_g00424.t1	peptidyl-prolyl cis-trans isomerase fkbp16- chloroplastic-like	GO:0009579	thylakoid	C
NIATv7_g00424.t1	peptidyl-prolyl cis-trans isomerase fkbp16- chloroplastic-like	GO:0005634	nucleus	C
NIATv7_g00426.t1	threonine dehydratase chloroplastic-like	GO:0019538	protein metabolic process	P
NIATv7_g00426.t1	threonine dehydratase chloroplastic-like	GO:0009056	catabolic process	P
NIATv7_g00426.t1	threonine dehydratase chloroplastic-like	GO:0007010	cytoskeleton organization	P
NIATv7_g00426.t1	threonine dehydratase chloroplastic-like	GO:0003824	catalytic activity	F
NIATv7_g00426.t1	threonine dehydratase chloroplastic-like	GO:0006519	NA	NA
NIATv7_g00426.t1	threonine dehydratase chloroplastic-like	GO:0009058	biosynthetic process	P
NIATv7_g00426.t1	threonine dehydratase chloroplastic-like	GO:0005975	carbohydrate metabolic process	P
NIATv7_g00426.t1	threonine dehydratase chloroplastic-like	GO:0009536	plastid	C
NIATv7_g00426.t1	threonine dehydratase chloroplastic-like	GO:0005488	binding	F
NIATv7_g00428.t1	gdsl esterase lipase at5g22810-like	GO:0005576	extracellular region	C
NIATv7_g00428.t1	gdsl esterase lipase at5g22810-like	GO:0016787	hydrolase activity	F
NIATv7_g00428.t1	gdsl esterase lipase at5g22810-like	GO:0009056	catabolic process	P
NIATv7_g00428.t1	gdsl esterase lipase at5g22810-like	GO:0006629	lipid metabolic process	P
NIATv7_g00429.t1	e3 ubiquitin-protein ligase upl7-like	GO:0006464	cellular protein modification process	P
NIATv7_g00429.t1	e3 ubiquitin-protein ligase upl7-like	GO:0009056	catabolic process	P
NIATv7_g00429.t1	e3 ubiquitin-protein ligase upl7-like	GO:0003824	catalytic activity	F
NIATv7_g00429.t1	e3 ubiquitin-protein ligase upl7-like	GO:0005634	nucleus	C
NIATv7_g00429.t1	e3 ubiquitin-protein ligase upl7-like	GO:0005622	intracellular	C
NIATv7_g00429.t1	e3 ubiquitin-protein ligase upl7-like	GO:0043234	protein complex	C
NIATv7_g00430.t1	probable glycosyltransferase at5g03795-like	GO:0016740	transferase activity	F
NIATv7_g00430.t1	probable glycosyltransferase at5g03795-like	GO:0005623	cell	C
NIATv7_g00430.t1	probable glycosyltransferase at5g03795-like	GO:0005794	Golgi apparatus	C
NIATv7_g00432.t1	homeobox-leucine zipper protein hdg11-like	GO:0006350	NA	NA
NIATv7_g00432.t1	homeobox-leucine zipper protein hdg11-like	GO:0050789	regulation of biological process	P
NIATv7_g00432.t1	homeobox-leucine zipper protein hdg11-like	GO:0005515	protein binding	F
NIATv7_g00432.t1	homeobox-leucine zipper protein hdg11-like	GO:0003700	sequence-specific DNA binding transcription factor activity	F
NIATv7_g00432.t1	homeobox-leucine zipper protein hdg11-like	GO:0009653	anatomical structure morphogenesis	P
NIATv7_g00432.t1	homeobox-leucine zipper protein hdg11-like	GO:0016043	cellular component organization	P
NIATv7_g00432.t1	homeobox-leucine zipper protein hdg11-like	GO:0030154	cell differentiation	P
NIATv7_g00432.t1	homeobox-leucine zipper protein hdg11-like	GO:0007275	multicellular organismal development	P
NIATv7_g00432.t1	homeobox-leucine zipper protein hdg11-like	GO:0005634	nucleus	C
NIATv7_g00432.t1	homeobox-leucine zipper protein hdg11-like	GO:0005654	nucleoplasm	C
NIATv7_g00432.t1	homeobox-leucine zipper protein hdg11-like	GO:0043234	protein complex	C
NIATv7_g00433.t1	small rna degrading nuclease 3-like	GO:0005654	nucleoplasm	C
NIATv7_g00433.t1	small rna degrading nuclease 3-like	GO:0043234	protein complex	C
NIATv7_g00434.t1	oxidoreductase transition metal ion binding protein	GO:0009536	plastid	C
NIATv7_g00435.t1	probable 26s proteasome non-atpase regulatory subunit 3-like	GO:0050789	regulation of biological process	P
NIATv7_g00435.t1	probable 26s proteasome non-atpase regulatory subunit 3-like	GO:0019538	protein metabolic process	P
NIATv7_g00435.t1	probable 26s proteasome non-atpase regulatory subunit 3-like	GO:0009056	catabolic process	P
NIATv7_g00435.t1	probable 26s proteasome non-atpase regulatory subunit 3-like	GO:0006950	response to stress	P
NIATv7_g00435.t1	probable 26s proteasome non-atpase regulatory subunit 3-like	GO:0009607	response to biotic stimulus	P
NIATv7_g00435.t1	probable 26s proteasome non-atpase regulatory subunit 3-like	GO:0006629	lipid metabolic process	P
NIATv7_g00435.t1	probable 26s proteasome non-atpase regulatory subunit 3-like	GO:0009536	plastid	C
NIATv7_g00435.t1	probable 26s proteasome non-atpase regulatory subunit 3-like	GO:0000003	reproduction	P
NIATv7_g00435.t1	probable 26s proteasome non-atpase regulatory subunit 3-like	GO:0009790	embryo development	P
NIATv7_g00435.t1	probable 26s proteasome non-atpase regulatory subunit 3-like	GO:0019748	secondary metabolic process	P
NIATv7_g00435.t1	probable 26s proteasome non-atpase regulatory subunit 3-like	GO:0016043	cellular component organization	P
NIATv7_g00435.t1	probable 26s proteasome non-atpase regulatory subunit 3-like	GO:0009653	anatomical structure morphogenesis	P
NIATv7_g00435.t1	probable 26s proteasome non-atpase regulatory subunit 3-like	GO:0016049	cell growth	P
NIATv7_g00435.t1	probable 26s proteasome non-atpase regulatory subunit 3-like	GO:0005829	cytosol	C
NIATv7_g00435.t1	probable 26s proteasome non-atpase regulatory subunit 3-like	GO:0005622	intracellular	C
NIATv7_g00435.t1	probable 26s proteasome non-atpase regulatory subunit 3-like	GO:0043234	protein complex	C
NIATv7_g00435.t1	probable 26s proteasome non-atpase regulatory subunit 3-like	GO:0006259	DNA metabolic process	P
NIATv7_g00435.t1	probable 26s proteasome non-atpase regulatory subunit 3-like	GO:0009058	biosynthetic process	P
NIATv7_g00435.t1	probable 26s proteasome non-atpase regulatory subunit 3-like	GO:0007049	cell cycle	P
NIATv7_g00435.t1	probable 26s proteasome non-atpase regulatory subunit 3-like	GO:0008150	biological_process	P
NIATv7_g00435.t1	probable 26s proteasome non-atpase regulatory subunit 3-like	GO:0005886	plasma membrane	C
NIATv7_g00435.t1	probable 26s proteasome non-atpase regulatory subunit 3-like	GO:0005634	nucleus	C
NIATv7_g00435.t1	probable 26s proteasome non-atpase regulatory subunit 3-like	GO:0030234	enzyme regulator activity	F
NIATv7_g00437.t1	type i inositol- -trisphosphate 5-phosphatase 1-like	GO:0006629	lipid metabolic process	P
NIATv7_g00437.t1	type i inositol- -trisphosphate 5-phosphatase 1-like	GO:0016787	hydrolase activity	F
NIATv7_g00437.t1	type i inositol- -trisphosphate 5-phosphatase 1-like	GO:0003824	catalytic activity	F
NIATv7_g00437.t1	type i inositol- -trisphosphate 5-phosphatase 1-like	GO:0005975	carbohydrate metabolic process	P
NIATv7_g00437.t1	type i inositol- -trisphosphate 5-phosphatase 1-like	GO:0009536	plastid	C
NIATv7_g00437.t2	type i inositol- -trisphosphate 5-phosphatase 1-like	GO:0006629	lipid metabolic process	P
NIATv7_g00437.t2	type i inositol- -trisphosphate 5-phosphatase 1-like	GO:0016787	hydrolase activity	F
NIATv7_g00437.t2	type i inositol- -trisphosphate 5-phosphatase 1-like	GO:0003824	catalytic activity	F
NIATv7_g00437.t2	type i inositol- -trisphosphate 5-phosphatase 1-like	GO:0005975	carbohydrate metabolic process	P
NIATv7_g00437.t2	type i inositol- -trisphosphate 5-phosphatase 1-like	GO:0009536	plastid	C
NIATv7_g00437.t3	type i inositol- -trisphosphate 5-phosphatase 1-like	GO:0006629	lipid metabolic process	P
NIATv7_g00437.t3	type i inositol- -trisphosphate 5-phosphatase 1-like	GO:0016787	hydrolase activity	F
NIATv7_g00437.t3	type i inositol- -trisphosphate 5-phosphatase 1-like	GO:0003824	catalytic activity	F
NIATv7_g00437.t3	type i inositol- -trisphosphate 5-phosphatase 1-like	GO:0005975	carbohydrate metabolic process	P
NIATv7_g00437.t3	type i inositol- -trisphosphate 5-phosphatase 1-like	GO:0009536	plastid	C
NIATv7_g00438.t1	dehydrogenase reductase sdr family member 12-like	GO:0003824	catalytic activity	F
NIATv7_g00438.t1	dehydrogenase reductase sdr family member 12-like	GO:0000166	nucleotide binding	F
NIATv7_g00438.t1	dehydrogenase reductase sdr family member 12-like	GO:0008152	metabolic process	P
NIATv7_g00438.t1	dehydrogenase reductase sdr family member 12-like	GO:0009058	biosynthetic process	P
NIATv7_g00438.t1	dehydrogenase reductase sdr family member 12-like	GO:0005975	carbohydrate metabolic process	P
NIATv7_g00439.t1	probable signal peptidase complex subunit 2-like	GO:0008233	peptidase activity	F
NIATv7_g00439.t1	probable signal peptidase complex subunit 2-like	GO:0019538	protein metabolic process	P
NIATv7_g00439.t1	probable signal peptidase complex subunit 2-like	GO:0005623	cell	C
NIATv7_g00439.t1	probable signal peptidase complex subunit 2-like	GO:0005783	endoplasmic reticulum	C
NIATv7_g00439.t1	probable signal peptidase complex subunit 2-like	GO:0043234	protein complex	C
NIATv7_g00440.t1	choline ethanolamine kinase-like	GO:0008152	metabolic process	P
NIATv7_g00440.t1	choline ethanolamine kinase-like	GO:0009058	biosynthetic process	P
NIATv7_g00440.t1	choline ethanolamine kinase-like	GO:0006629	lipid metabolic process	P
NIATv7_g00440.t1	choline ethanolamine kinase-like	GO:0016301	kinase activity	F
NIATv7_g00441.t1	carboxypeptidase d-like	GO:0008233	peptidase activity	F
NIATv7_g00441.t1	carboxypeptidase d-like	GO:0005488	binding	F
NIATv7_g00441.t1	carboxypeptidase d-like	GO:0009653	anatomical structure morphogenesis	P
NIATv7_g00441.t1	carboxypeptidase d-like	GO:0007275	multicellular organismal development	P
NIATv7_g00441.t1	carboxypeptidase d-like	GO:0019538	protein metabolic process	P
NIATv7_g00441.t1	carboxypeptidase d-like	GO:0009056	catabolic process	P
NIATv7_g00441.t1	carboxypeptidase d-like	GO:0003700	sequence-specific DNA binding transcription factor activity	F
NIATv7_g00441.t1	carboxypeptidase d-like	GO:0050789	regulation of biological process	P
NIATv7_g00441.t1	carboxypeptidase d-like	GO:0008283	cell proliferation	P
NIATv7_g00441.t1	carboxypeptidase d-like	GO:0030154	cell differentiation	P
NIATv7_g00441.t1	carboxypeptidase d-like	GO:0040007	growth	P
NIATv7_g00441.t1	carboxypeptidase d-like	GO:0005576	extracellular region	C
NIATv7_g00441.t1	carboxypeptidase d-like	GO:0005634	nucleus	C
NIATv7_g00441.t1	carboxypeptidase d-like	GO:0005654	nucleoplasm	C
NIATv7_g00441.t1	carboxypeptidase d-like	GO:0043234	protein complex	C
NIATv7_g00441.t1	carboxypeptidase d-like	GO:0006350	NA	NA
NIATv7_g00442.t1	choline ethanolamine kinase	GO:0009719	response to endogenous stimulus	P
NIATv7_g00442.t1	choline ethanolamine kinase	GO:0009607	response to biotic stimulus	P
NIATv7_g00442.t1	choline ethanolamine kinase	GO:0016301	kinase activity	F
NIATv7_g00442.t1	choline ethanolamine kinase	GO:0009058	biosynthetic process	P
NIATv7_g00442.t1	choline ethanolamine kinase	GO:0006629	lipid metabolic process	P
NIATv7_g00442.t1	choline ethanolamine kinase	GO:0005886	plasma membrane	C
NIATv7_g00442.t1	choline ethanolamine kinase	GO:0009605	response to external stimulus	P
NIATv7_g00442.t1	choline ethanolamine kinase	GO:0006950	response to stress	P
NIATv7_g00442.t1	choline ethanolamine kinase	GO:0008150	biological_process	P
NIATv7_g00442.t1	choline ethanolamine kinase	GO:0008152	metabolic process	P
NIATv7_g00442.t1	choline ethanolamine kinase	GO:0005737	cytoplasm	C
NIATv7_g00442.t1	choline ethanolamine kinase	GO:0005634	nucleus	C
NIATv7_g00442.t1	choline ethanolamine kinase	GO:0006519	NA	NA
NIATv7_g00444.t1	late embryogenesis abundant hydroxyproline-rich glycoprotein	GO:0005886	plasma membrane	C
NIATv7_g00444.t1	late embryogenesis abundant hydroxyproline-rich glycoprotein	GO:0005634	nucleus	C
NIATv7_g00445.t1	upf0554 protein c2orf43 homolog	GO:0009058	biosynthetic process	P
NIATv7_g00445.t1	upf0554 protein c2orf43 homolog	GO:0006519	NA	NA
NIATv7_g00445.t1	upf0554 protein c2orf43 homolog	GO:0005739	mitochondrion	C
NIATv7_g00445.t1	upf0554 protein c2orf43 homolog	GO:0019725	cellular homeostasis	P
NIATv7_g00445.t1	upf0554 protein c2orf43 homolog	GO:0006139	nucleobase-containing compound metabolic process	P
NIATv7_g00446.t1	receptor-like protein kinase haiku2-like	GO:0009653	anatomical structure morphogenesis	P
NIATv7_g00446.t1	receptor-like protein kinase haiku2-like	GO:0007275	multicellular organismal development	P
NIATv7_g00446.t1	receptor-like protein kinase haiku2-like	GO:0000003	reproduction	P
NIATv7_g00446.t1	receptor-like protein kinase haiku2-like	GO:0009058	biosynthetic process	P
NIATv7_g00446.t1	receptor-like protein kinase haiku2-like	GO:0006464	cellular protein modification process	P
NIATv7_g00446.t1	receptor-like protein kinase haiku2-like	GO:0016043	cellular component organization	P
NIATv7_g00446.t1	receptor-like protein kinase haiku2-like	GO:0050789	regulation of biological process	P
NIATv7_g00446.t1	receptor-like protein kinase haiku2-like	GO:0006950	response to stress	P
NIATv7_g00446.t1	receptor-like protein kinase haiku2-like	GO:0008219	cell death	P
NIATv7_g00446.t1	receptor-like protein kinase haiku2-like	GO:0003824	catalytic activity	F
NIATv7_g00446.t1	receptor-like protein kinase haiku2-like	GO:0015031	protein transport	P
NIATv7_g00446.t1	receptor-like protein kinase haiku2-like	GO:0005623	cell	C
NIATv7_g00446.t1	receptor-like protein kinase haiku2-like	GO:0007165	signal transduction	P
NIATv7_g00446.t1	receptor-like protein kinase haiku2-like	GO:0004672	protein kinase activity	F
NIATv7_g00446.t1	receptor-like protein kinase haiku2-like	GO:0030312	external encapsulating structure	C
NIATv7_g00446.t1	receptor-like protein kinase haiku2-like	GO:0004872	receptor activity	F
NIATv7_g00446.t1	receptor-like protein kinase haiku2-like	GO:0008152	metabolic process	P
NIATv7_g00446.t1	receptor-like protein kinase haiku2-like	GO:0009607	response to biotic stimulus	P
NIATv7_g00446.t1	receptor-like protein kinase haiku2-like	GO:0005886	plasma membrane	C
NIATv7_g00446.t1	receptor-like protein kinase haiku2-like	GO:0000166	nucleotide binding	F
NIATv7_g00446.t1	receptor-like protein kinase haiku2-like	GO:0006519	NA	NA
NIATv7_g00450.t1	udp-glucuronic acid decarboxylase 1-like	GO:0005768	endosome	C
NIATv7_g00450.t1	udp-glucuronic acid decarboxylase 1-like	GO:0003824	catalytic activity	F
NIATv7_g00450.t1	udp-glucuronic acid decarboxylase 1-like	GO:0005975	carbohydrate metabolic process	P
NIATv7_g00450.t1	udp-glucuronic acid decarboxylase 1-like	GO:0005794	Golgi apparatus	C
NIATv7_g00450.t1	udp-glucuronic acid decarboxylase 1-like	GO:0005886	plasma membrane	C
NIATv7_g00450.t1	udp-glucuronic acid decarboxylase 1-like	GO:0006139	nucleobase-containing compound metabolic process	P
NIATv7_g00450.t1	udp-glucuronic acid decarboxylase 1-like	GO:0005488	binding	F
NIATv7_g00451.t1	udp-glucuronic acid decarboxylase 1-like	GO:0005768	endosome	C
NIATv7_g00451.t1	udp-glucuronic acid decarboxylase 1-like	GO:0003824	catalytic activity	F
NIATv7_g00451.t1	udp-glucuronic acid decarboxylase 1-like	GO:0005975	carbohydrate metabolic process	P
NIATv7_g00451.t1	udp-glucuronic acid decarboxylase 1-like	GO:0005794	Golgi apparatus	C
NIATv7_g00451.t1	udp-glucuronic acid decarboxylase 1-like	GO:0005886	plasma membrane	C
NIATv7_g00451.t1	udp-glucuronic acid decarboxylase 1-like	GO:0006139	nucleobase-containing compound metabolic process	P
NIATv7_g00451.t1	udp-glucuronic acid decarboxylase 1-like	GO:0005488	binding	F
NIATv7_g00453.t1	ycf20-like	GO:0005739	mitochondrion	C
NIATv7_g00453.t1	ycf20-like	GO:0009536	plastid	C
NIATv7_g00455.t1	cation h(+) antiporter 15-like	GO:0006810	transport	P
NIATv7_g00455.t1	cation h(+) antiporter 15-like	GO:0006811	ion transport	P
NIATv7_g00455.t1	cation h(+) antiporter 15-like	GO:0005215	transporter activity	F
NIATv7_g00455.t1	cation h(+) antiporter 15-like	GO:0000003	reproduction	P
NIATv7_g00455.t1	cation h(+) antiporter 15-like	GO:0009653	anatomical structure morphogenesis	P
NIATv7_g00455.t1	cation h(+) antiporter 15-like	GO:0016043	cellular component organization	P
NIATv7_g00455.t1	cation h(+) antiporter 15-like	GO:0030154	cell differentiation	P
NIATv7_g00455.t1	cation h(+) antiporter 15-like	GO:0007275	multicellular organismal development	P
NIATv7_g00455.t1	cation h(+) antiporter 15-like	GO:0016049	cell growth	P
NIATv7_g00456.t1	phagocyte signaling-impaired	GO:0016740	transferase activity	F
NIATv7_g00456.t1	phagocyte signaling-impaired	GO:0005886	plasma membrane	C
NIATv7_g00456.t1	phagocyte signaling-impaired	GO:0005829	cytosol	C
NIATv7_g00457.t1	laccase-12-like	GO:0008150	biological_process	P
NIATv7_g00457.t1	laccase-12-like	GO:0005488	binding	F
NIATv7_g00457.t1	laccase-12-like	GO:0003824	catalytic activity	F
NIATv7_g00457.t1	laccase-12-like	GO:0005576	extracellular region	C
NIATv7_g00457.t1	laccase-12-like	GO:0009056	catabolic process	P
NIATv7_g00457.t1	laccase-12-like	GO:0006519	NA	NA
NIATv7_g00457.t1	laccase-12-like	GO:0019748	secondary metabolic process	P
NIATv7_g00457.t1	laccase-12-like	GO:0008152	metabolic process	P
NIATv7_g00458.t1	sorting nexin 2a-like	GO:0007154	cell communication	P
NIATv7_g00458.t1	sorting nexin 2a-like	GO:0008289	lipid binding	F
NIATv7_g00458.t2	sorting nexin 2a-like	GO:0007154	cell communication	P
NIATv7_g00458.t2	sorting nexin 2a-like	GO:0008289	lipid binding	F
NIATv7_g00460.t1	cbl-interacting serine threonine-protein kinase 11-like	GO:0008150	biological_process	P
NIATv7_g00460.t1	cbl-interacting serine threonine-protein kinase 11-like	GO:0009719	response to endogenous stimulus	P
NIATv7_g00460.t1	cbl-interacting serine threonine-protein kinase 11-like	GO:0006464	cellular protein modification process	P
NIATv7_g00460.t1	cbl-interacting serine threonine-protein kinase 11-like	GO:0009607	response to biotic stimulus	P
NIATv7_g00460.t1	cbl-interacting serine threonine-protein kinase 11-like	GO:0005886	plasma membrane	C
NIATv7_g00460.t1	cbl-interacting serine threonine-protein kinase 11-like	GO:0009605	response to external stimulus	P
NIATv7_g00460.t1	cbl-interacting serine threonine-protein kinase 11-like	GO:0006950	response to stress	P
NIATv7_g00460.t1	cbl-interacting serine threonine-protein kinase 11-like	GO:0009058	biosynthetic process	P
NIATv7_g00460.t1	cbl-interacting serine threonine-protein kinase 11-like	GO:0006629	lipid metabolic process	P
NIATv7_g00460.t1	cbl-interacting serine threonine-protein kinase 11-like	GO:0005515	protein binding	F
NIATv7_g00460.t1	cbl-interacting serine threonine-protein kinase 11-like	GO:0000166	nucleotide binding	F
NIATv7_g00460.t1	cbl-interacting serine threonine-protein kinase 11-like	GO:0009628	response to abiotic stimulus	P
NIATv7_g00460.t1	cbl-interacting serine threonine-protein kinase 11-like	GO:0007165	signal transduction	P
NIATv7_g00460.t1	cbl-interacting serine threonine-protein kinase 11-like	GO:0005773	vacuole	C
NIATv7_g00460.t1	cbl-interacting serine threonine-protein kinase 11-like	GO:0004672	protein kinase activity	F
NIATv7_g00460.t1	cbl-interacting serine threonine-protein kinase 11-like	GO:0006519	NA	NA
NIATv7_g00462.t1	probable gtp-binding	GO:0009056	catabolic process	P
NIATv7_g00462.t1	probable gtp-binding	GO:0000166	nucleotide binding	F
NIATv7_g00462.t1	probable gtp-binding	GO:0016043	cellular component organization	P
NIATv7_g00462.t1	probable gtp-binding	GO:0009536	plastid	C
NIATv7_g00465.t1	probable peroxygenase 4-like	GO:0006950	response to stress	P
NIATv7_g00465.t1	probable peroxygenase 4-like	GO:0009628	response to abiotic stimulus	P
NIATv7_g00465.t1	probable peroxygenase 4-like	GO:0005509	calcium ion binding	F
NIATv7_g00465.t1	probable peroxygenase 4-like	GO:0009719	response to endogenous stimulus	P
NIATv7_g00465.t1	probable peroxygenase 4-like	GO:0009536	plastid	C
NIATv7_g00467.t1	cbl-interacting protein kinase 2-like	GO:0009058	biosynthetic process	P
NIATv7_g00467.t1	cbl-interacting protein kinase 2-like	GO:0005975	carbohydrate metabolic process	P
NIATv7_g00467.t1	cbl-interacting protein kinase 2-like	GO:0006950	response to stress	P
NIATv7_g00467.t1	cbl-interacting protein kinase 2-like	GO:0006464	cellular protein modification process	P
NIATv7_g00467.t1	cbl-interacting protein kinase 2-like	GO:0009628	response to abiotic stimulus	P
NIATv7_g00467.t1	cbl-interacting protein kinase 2-like	GO:0016740	transferase activity	F
NIATv7_g00467.t1	cbl-interacting protein kinase 2-like	GO:0016787	hydrolase activity	F
NIATv7_g00467.t1	cbl-interacting protein kinase 2-like	GO:0000166	nucleotide binding	F
NIATv7_g00467.t1	cbl-interacting protein kinase 2-like	GO:0009719	response to endogenous stimulus	P
NIATv7_g00467.t1	cbl-interacting protein kinase 2-like	GO:0007165	signal transduction	P
NIATv7_g00467.t1	cbl-interacting protein kinase 2-like	GO:0009536	plastid	C
NIATv7_g00467.t1	cbl-interacting protein kinase 2-like	GO:0004672	protein kinase activity	F
NIATv7_g00467.t1	cbl-interacting protein kinase 2-like	GO:0005886	plasma membrane	C
NIATv7_g00467.t1	cbl-interacting protein kinase 2-like	GO:0006519	NA	NA
NIATv7_g00469.t1	defensin j1-2-like	GO:0005618	cell wall	C
NIATv7_g00469.t1	defensin j1-2-like	GO:0016049	cell growth	P
NIATv7_g00469.t1	defensin j1-2-like	GO:0050789	regulation of biological process	P
NIATv7_g00469.t1	defensin j1-2-like	GO:0007275	multicellular organismal development	P
NIATv7_g00469.t1	defensin j1-2-like	GO:0040007	growth	P
NIATv7_g00469.t1	defensin j1-2-like	GO:0009605	response to external stimulus	P
NIATv7_g00469.t1	defensin j1-2-like	GO:0009628	response to abiotic stimulus	P
NIATv7_g00469.t1	defensin j1-2-like	GO:0009653	anatomical structure morphogenesis	P
NIATv7_g00469.t1	defensin j1-2-like	GO:0030154	cell differentiation	P
NIATv7_g00469.t1	defensin j1-2-like	GO:0008150	biological_process	P
NIATv7_g00469.t1	defensin j1-2-like	GO:0009058	biosynthetic process	P
NIATv7_g00469.t1	defensin j1-2-like	GO:0005975	carbohydrate metabolic process	P
NIATv7_g00469.t1	defensin j1-2-like	GO:0006810	transport	P
NIATv7_g00469.t1	defensin j1-2-like	GO:0006519	NA	NA
NIATv7_g00469.t1	defensin j1-2-like	GO:0005886	plasma membrane	C
NIATv7_g00469.t1	defensin j1-2-like	GO:0016043	cellular component organization	P
NIATv7_g00477.t1	non-specific lipid-transfer protein 2-like	GO:0005618	cell wall	C
NIATv7_g00477.t1	non-specific lipid-transfer protein 2-like	GO:0005886	plasma membrane	C
NIATv7_g00477.t1	non-specific lipid-transfer protein 2-like	GO:0006810	transport	P
NIATv7_g00477.t1	non-specific lipid-transfer protein 2-like	GO:0009536	plastid	C
NIATv7_g00477.t1	non-specific lipid-transfer protein 2-like	GO:0009579	thylakoid	C
NIATv7_g00477.t1	non-specific lipid-transfer protein 2-like	GO:0005576	extracellular region	C
NIATv7_g00477.t1	non-specific lipid-transfer protein 2-like	GO:0005515	protein binding	F
NIATv7_g00485.t1	isocitrate dehydrogenase	GO:0006950	response to stress	P
NIATv7_g00485.t1	isocitrate dehydrogenase	GO:0009607	response to biotic stimulus	P
NIATv7_g00485.t1	isocitrate dehydrogenase	GO:0009058	biosynthetic process	P
NIATv7_g00485.t1	isocitrate dehydrogenase	GO:0005975	carbohydrate metabolic process	P
NIATv7_g00485.t1	isocitrate dehydrogenase	GO:0005576	extracellular region	C
NIATv7_g00485.t1	isocitrate dehydrogenase	GO:0000166	nucleotide binding	F
NIATv7_g00485.t1	isocitrate dehydrogenase	GO:0006810	transport	P
NIATv7_g00485.t1	isocitrate dehydrogenase	GO:0050789	regulation of biological process	P
NIATv7_g00485.t1	isocitrate dehydrogenase	GO:0008152	metabolic process	P
NIATv7_g00485.t1	isocitrate dehydrogenase	GO:0006139	nucleobase-containing compound metabolic process	P
NIATv7_g00485.t1	isocitrate dehydrogenase	GO:0019748	secondary metabolic process	P
NIATv7_g00485.t1	isocitrate dehydrogenase	GO:0016043	cellular component organization	P
NIATv7_g00485.t1	isocitrate dehydrogenase	GO:0009628	response to abiotic stimulus	P
NIATv7_g00485.t1	isocitrate dehydrogenase	GO:0005829	cytosol	C
NIATv7_g00485.t1	isocitrate dehydrogenase	GO:0019538	protein metabolic process	P
NIATv7_g00485.t1	isocitrate dehydrogenase	GO:0009056	catabolic process	P
NIATv7_g00485.t1	isocitrate dehydrogenase	GO:0006996	organelle organization	P
NIATv7_g00485.t1	isocitrate dehydrogenase	GO:0003824	catalytic activity	F
NIATv7_g00485.t1	isocitrate dehydrogenase	GO:0006091	generation of precursor metabolites and energy	P
NIATv7_g00485.t1	isocitrate dehydrogenase	GO:0009536	plastid	C
NIATv7_g00485.t1	isocitrate dehydrogenase	GO:0005488	binding	F
NIATv7_g00485.t1	isocitrate dehydrogenase	GO:0005886	plasma membrane	C
NIATv7_g00485.t1	isocitrate dehydrogenase	GO:0006519	NA	NA
NIATv7_g00486.t1	dihydrolipoyllysine-residue acetyltransferase component of pyruvate dehydrogenase complex-like	GO:0006519	NA	NA
NIATv7_g00486.t1	dihydrolipoyllysine-residue acetyltransferase component of pyruvate dehydrogenase complex-like	GO:0009536	plastid	C
NIATv7_g00486.t1	dihydrolipoyllysine-residue acetyltransferase component of pyruvate dehydrogenase complex-like	GO:0009058	biosynthetic process	P
NIATv7_g00486.t1	dihydrolipoyllysine-residue acetyltransferase component of pyruvate dehydrogenase complex-like	GO:0006629	lipid metabolic process	P
NIATv7_g00486.t1	dihydrolipoyllysine-residue acetyltransferase component of pyruvate dehydrogenase complex-like	GO:0005623	cell	C
NIATv7_g00486.t1	dihydrolipoyllysine-residue acetyltransferase component of pyruvate dehydrogenase complex-like	GO:0005840	ribosome	C
NIATv7_g00486.t1	dihydrolipoyllysine-residue acetyltransferase component of pyruvate dehydrogenase complex-like	GO:0016740	transferase activity	F
NIATv7_g00486.t1	dihydrolipoyllysine-residue acetyltransferase component of pyruvate dehydrogenase complex-like	GO:0005975	carbohydrate metabolic process	P
NIATv7_g00486.t1	dihydrolipoyllysine-residue acetyltransferase component of pyruvate dehydrogenase complex-like	GO:0008152	metabolic process	P
NIATv7_g00486.t1	dihydrolipoyllysine-residue acetyltransferase component of pyruvate dehydrogenase complex-like	GO:0009056	catabolic process	P
NIATv7_g00486.t1	dihydrolipoyllysine-residue acetyltransferase component of pyruvate dehydrogenase complex-like	GO:0019748	secondary metabolic process	P
NIATv7_g00486.t1	dihydrolipoyllysine-residue acetyltransferase component of pyruvate dehydrogenase complex-like	GO:0007010	cytoskeleton organization	P
NIATv7_g00486.t1	dihydrolipoyllysine-residue acetyltransferase component of pyruvate dehydrogenase complex-like	GO:0009579	thylakoid	C
NIATv7_g00486.t1	dihydrolipoyllysine-residue acetyltransferase component of pyruvate dehydrogenase complex-like	GO:0005739	mitochondrion	C
NIATv7_g00486.t1	dihydrolipoyllysine-residue acetyltransferase component of pyruvate dehydrogenase complex-like	GO:0006139	nucleobase-containing compound metabolic process	P
NIATv7_g00486.t1	dihydrolipoyllysine-residue acetyltransferase component of pyruvate dehydrogenase complex-like	GO:0006091	generation of precursor metabolites and energy	P
NIATv7_g00487.t1	glutamate decarboxylase 1	GO:0005829	cytosol	C
NIATv7_g00487.t1	glutamate decarboxylase 1	GO:0005515	protein binding	F
NIATv7_g00487.t1	glutamate decarboxylase 1	GO:0008152	metabolic process	P
NIATv7_g00487.t1	glutamate decarboxylase 1	GO:0009653	anatomical structure morphogenesis	P
NIATv7_g00487.t1	glutamate decarboxylase 1	GO:0030154	cell differentiation	P
NIATv7_g00487.t1	glutamate decarboxylase 1	GO:0016049	cell growth	P
NIATv7_g00487.t1	glutamate decarboxylase 1	GO:0007275	multicellular organismal development	P
NIATv7_g00487.t1	glutamate decarboxylase 1	GO:0006811	ion transport	P
NIATv7_g00487.t1	glutamate decarboxylase 1	GO:0003824	catalytic activity	F
NIATv7_g00487.t1	glutamate decarboxylase 1	GO:0050789	regulation of biological process	P
NIATv7_g00487.t1	glutamate decarboxylase 1	GO:0009536	plastid	C
NIATv7_g00487.t1	glutamate decarboxylase 1	GO:0006519	NA	NA
NIATv7_g00487.t1	glutamate decarboxylase 1	GO:0008150	biological_process	P
NIATv7_g00487.t1	glutamate decarboxylase 1	GO:0005488	binding	F
NIATv7_g00487.t1	glutamate decarboxylase 1	GO:0005634	nucleus	C
NIATv7_g00489.t1	carbonyl reductase	GO:0003824	catalytic activity	F
NIATv7_g00489.t1	carbonyl reductase	GO:0008152	metabolic process	P
NIATv7_g00489.t1	carbonyl reductase	GO:0005737	cytoplasm	C
NIATv7_g00489.t1	carbonyl reductase	GO:0006629	lipid metabolic process	P
NIATv7_g00490.t1	succinate dehydrogenase assembly factor	GO:0009056	catabolic process	P
NIATv7_g00490.t1	succinate dehydrogenase assembly factor	GO:0006629	lipid metabolic process	P
NIATv7_g00490.t1	succinate dehydrogenase assembly factor	GO:0007275	multicellular organismal development	P
NIATv7_g00490.t1	succinate dehydrogenase assembly factor	GO:0003824	catalytic activity	F
NIATv7_g00490.t1	succinate dehydrogenase assembly factor	GO:0005739	mitochondrion	C
NIATv7_g00490.t1	succinate dehydrogenase assembly factor	GO:0006091	generation of precursor metabolites and energy	P
NIATv7_g00490.t1	succinate dehydrogenase assembly factor	GO:0005622	intracellular	C
NIATv7_g00490.t1	succinate dehydrogenase assembly factor	GO:0043234	protein complex	C
NIATv7_g00491.t1	transferring glycosyl	GO:0005576	extracellular region	C
NIATv7_g00491.t1	transferring glycosyl	GO:0005773	vacuole	C
NIATv7_g00491.t1	transferring glycosyl	GO:0009536	plastid	C
NIATv7_g00491.t1	transferring glycosyl	GO:0016740	transferase activity	F
NIATv7_g00492.t1	rubredoxin-like protein	GO:0005488	binding	F
NIATv7_g00492.t1	rubredoxin-like protein	GO:0009536	plastid	C
NIATv7_g00493.t1	probable aminotransferase acs10-like	GO:0016740	transferase activity	F
NIATv7_g00493.t1	probable aminotransferase acs10-like	GO:0009058	biosynthetic process	P
NIATv7_g00493.t1	probable aminotransferase acs10-like	GO:0006519	NA	NA
NIATv7_g00493.t1	probable aminotransferase acs10-like	GO:0005488	binding	F
NIATv7_g00493.t1	probable aminotransferase acs10-like	GO:0003824	catalytic activity	F
NIATv7_g00493.t1	probable aminotransferase acs10-like	GO:0019748	secondary metabolic process	P
NIATv7_g00493.t1	probable aminotransferase acs10-like	GO:0008152	metabolic process	P
NIATv7_g00494.t1	probable lrr receptor-like serine threonine-protein kinase at1g12460-like	GO:0006464	cellular protein modification process	P
NIATv7_g00494.t1	probable lrr receptor-like serine threonine-protein kinase at1g12460-like	GO:0008152	metabolic process	P
NIATv7_g00494.t1	probable lrr receptor-like serine threonine-protein kinase at1g12460-like	GO:0004672	protein kinase activity	F
NIATv7_g00494.t1	probable lrr receptor-like serine threonine-protein kinase at1g12460-like	GO:0009653	anatomical structure morphogenesis	P
NIATv7_g00494.t1	probable lrr receptor-like serine threonine-protein kinase at1g12460-like	GO:0007275	multicellular organismal development	P
NIATv7_g00494.t1	probable lrr receptor-like serine threonine-protein kinase at1g12460-like	GO:0005623	cell	C
NIATv7_g00494.t1	probable lrr receptor-like serine threonine-protein kinase at1g12460-like	GO:0007165	signal transduction	P
NIATv7_g00494.t1	probable lrr receptor-like serine threonine-protein kinase at1g12460-like	GO:0016023	cytoplasmic membrane-bounded vesicle	C
NIATv7_g00494.t1	probable lrr receptor-like serine threonine-protein kinase at1g12460-like	GO:0000166	nucleotide binding	F
NIATv7_g00494.t1	probable lrr receptor-like serine threonine-protein kinase at1g12460-like	GO:0000003	reproduction	P
NIATv7_g00494.t1	probable lrr receptor-like serine threonine-protein kinase at1g12460-like	GO:0009607	response to biotic stimulus	P
NIATv7_g00494.t1	probable lrr receptor-like serine threonine-protein kinase at1g12460-like	GO:0003824	catalytic activity	F
NIATv7_g00494.t1	probable lrr receptor-like serine threonine-protein kinase at1g12460-like	GO:0005886	plasma membrane	C
NIATv7_g00494.t1	probable lrr receptor-like serine threonine-protein kinase at1g12460-like	GO:0006519	NA	NA
NIATv7_g00496.t1	mate efflux family protein dtx1-like	GO:0006810	transport	P
NIATv7_g00496.t1	mate efflux family protein dtx1-like	GO:0005215	transporter activity	F
NIATv7_g00496.t1	mate efflux family protein dtx1-like	GO:0005886	plasma membrane	C
NIATv7_g00499.t1	mediator of rna polymerase ii transcription subunit 15a- partial	GO:0009058	biosynthetic process	P
NIATv7_g00499.t1	mediator of rna polymerase ii transcription subunit 15a- partial	GO:0006629	lipid metabolic process	P
NIATv7_g00499.t1	mediator of rna polymerase ii transcription subunit 15a- partial	GO:0008150	biological_process	P
NIATv7_g00499.t1	mediator of rna polymerase ii transcription subunit 15a- partial	GO:0006950	response to stress	P
NIATv7_g00499.t1	mediator of rna polymerase ii transcription subunit 15a- partial	GO:0009607	response to biotic stimulus	P
NIATv7_g00499.t1	mediator of rna polymerase ii transcription subunit 15a- partial	GO:0005634	nucleus	C
NIATv7_g00499.t2	mediator of rna polymerase ii transcription subunit 15a- partial	GO:0009058	biosynthetic process	P
NIATv7_g00499.t2	mediator of rna polymerase ii transcription subunit 15a- partial	GO:0006629	lipid metabolic process	P
NIATv7_g00499.t2	mediator of rna polymerase ii transcription subunit 15a- partial	GO:0008150	biological_process	P
NIATv7_g00499.t2	mediator of rna polymerase ii transcription subunit 15a- partial	GO:0006950	response to stress	P
NIATv7_g00499.t2	mediator of rna polymerase ii transcription subunit 15a- partial	GO:0009607	response to biotic stimulus	P
NIATv7_g00499.t2	mediator of rna polymerase ii transcription subunit 15a- partial	GO:0005634	nucleus	C
NIATv7_g00500.t1	rna binding	GO:0006996	organelle organization	P
NIATv7_g00500.t1	rna binding	GO:0050789	regulation of biological process	P
NIATv7_g00500.t1	rna binding	GO:0044238	primary metabolic process	P
NIATv7_g00500.t1	rna binding	GO:0007275	multicellular organismal development	P
NIATv7_g00500.t1	rna binding	GO:0008152	metabolic process	P
NIATv7_g00500.t1	rna binding	GO:0005622	intracellular	C
NIATv7_g00501.t1	nuclear transcription factor y subunit b-8-like	GO:0003677	DNA binding	F
NIATv7_g00501.t1	nuclear transcription factor y subunit b-8-like	GO:0005634	nucleus	C
NIATv7_g00501.t1	nuclear transcription factor y subunit b-8-like	GO:0005515	protein binding	F
NIATv7_g00501.t1	nuclear transcription factor y subunit b-8-like	GO:0006350	NA	NA
NIATv7_g00501.t1	nuclear transcription factor y subunit b-8-like	GO:0050789	regulation of biological process	P
NIATv7_g00504.t1	rna recognition motif-containing protein	GO:0005886	plasma membrane	C
NIATv7_g00504.t1	rna recognition motif-containing protein	GO:0003723	RNA binding	F
NIATv7_g00504.t1	rna recognition motif-containing protein	GO:0005634	nucleus	C
NIATv7_g00504.t1	rna recognition motif-containing protein	GO:0000166	nucleotide binding	F
NIATv7_g00504.t1	rna recognition motif-containing protein	GO:0005488	binding	F
NIATv7_g00505.t1	protein in2-1 homolog b-like	GO:0009056	catabolic process	P
NIATv7_g00505.t1	protein in2-1 homolog b-like	GO:0019748	secondary metabolic process	P
NIATv7_g00505.t1	protein in2-1 homolog b-like	GO:0008150	biological_process	P
NIATv7_g00505.t1	protein in2-1 homolog b-like	GO:0009536	plastid	C
NIATv7_g00505.t1	protein in2-1 homolog b-like	GO:0016740	transferase activity	F
NIATv7_g00505.t1	protein in2-1 homolog b-like	GO:0006464	cellular protein modification process	P
NIATv7_g00505.t2	protein in2-1 homolog b-like	GO:0009056	catabolic process	P
NIATv7_g00505.t2	protein in2-1 homolog b-like	GO:0019748	secondary metabolic process	P
NIATv7_g00505.t2	protein in2-1 homolog b-like	GO:0008150	biological_process	P
[truncated: 176,311 more rows]
