# Supplementary material for: Blumenols as shoot markers of root symbiosis with arbuscular mycorrhizal fungi
Source: eLife. 2018 Aug 28;7:e37093. doi: 10.7554/eLife.37093 (PMC6156081; doi:10.7554/eLife.37093)
Supplement: Source code 1. [file elife-37093-code1.zip › For QTL/AZxUT.NIATTr2.GTdata]

ID,chr01_100008794,chr01_100030464,chr01_100030501,chr01_100070933,chr01_100075299,chr01_100229697,chr01_100303142,chr01_100331819,chr01_100331953,chr01_100507991,chr01_100509593,chr01_100579654,chr01_100597928,chr01_10077409,chr01_10077423,chr01_10077427,chr01_10077524,chr01_10087173,chr01_10087194,chr01_10090223,chr01_10092197,chr01_100967347,chr01_100967596,chr01_100967607,chr01_100996615,chr01_101382838,chr01_101382869,chr01_101397926,chr01_101398001,chr01_101432774,chr01_101451792,chr01_101475004,chr01_101477258,chr01_101482544,chr01_101503778,chr01_101504155,chr01_101603166,chr01_101603248,chr01_101603272,chr01_101603273,chr01_101603442,chr01_101642097,chr01_101642101,chr01_101647277,chr01_101647507,chr01_101647567,chr01_101647588,chr01_101678824,chr01_101711021,chr01_101713802,chr01_101713828,chr01_101717976,chr01_101718032,chr01_101718033,chr01_101718345,chr01_101718427,chr01_101721329,chr01_101721378,chr01_101729227,chr01_101729277,chr01_101737076,chr01_101744348,chr01_101760382,chr01_101760420,chr01_101760432,chr01_101760441,chr01_101760592,chr01_10187000,chr01_10189391,chr01_10189635,chr01_10196863,chr01_10201656,chr01_10201907,chr01_10238304,chr01_10238321,chr01_102441269,chr01_102441333,chr01_102469474,chr01_103483000,chr01_10388539,chr01_103986327,chr01_104026487,chr01_104029855,chr01_104083710,chr01_104090676,chr01_104136239,chr01_104183395,chr01_104399054,chr01_104399070,chr01_104413871,chr01_104413932,chr01_104422948,chr01_104422950,chr01_104468963,chr01_104468970,chr01_104599987,chr01_104600174,chr01_104600208,chr01_104697944,chr01_104699373,chr01_104872507,chr01_104872539,chr01_105097082,chr01_105144401,chr01_105144438,chr01_105144520,chr01_105155820,chr01_105155824,chr01_105155978,chr01_105156039,chr01_105156101,chr01_105860820,chr01_105861007,chr01_105869381,chr01_105872720,chr01_105891615,chr01_106085298,chr01_106680940,chr01_106684351,chr01_106684354,chr01_106684510,chr01_106684607,chr01_106710706,chr01_106710716,chr01_106710725,chr01_106710777,chr01_106711580,chr01_106711595,chr01_106711613,chr01_106723264,chr01_106723265,chr01_106723282,chr01_106723292,chr01_106726712,chr01_106726721,chr01_106726796,chr01_106728708,chr01_106730468,chr01_106730548,chr01_106730559,chr01_106779354,chr01_106779759,chr01_106780123,chr01_106780140,chr01_106798845,chr01_106798916,chr01_106799025,chr01_106813614,chr01_106849884,chr01_106849946,chr01_106857990,chr01_106994386,chr01_106994489,chr01_106994641,chr01_106994656,chr01_107026021,chr01_107026115,chr01_107026149,chr01_107026459,chr01_10705194,chr01_10705246,chr01_10708761,chr01_10712373,chr01_10712423,chr01_107129759,chr01_10713267,chr01_107430474,chr01_107430656,chr01_107430679,chr01_107451429,chr01_107457727,chr01_107684789,chr01_107700181,chr01_107700410,chr01_107757960,chr01_107772945,chr01_107773146,chr01_107773160,chr01_107814437,chr01_107830489,chr01_107830495,chr01_107830703,chr01_107835679,chr01_107835710,chr01_107837270,chr01_107846859,chr01_107847090,chr01_107847105,chr01_107930312,chr01_108107102,chr01_108107114,chr01_108107154,chr01_108107157,chr01_108107207,chr01_108109390,chr01_108109392,chr01_108126346,chr01_108126411,chr01_108126424,chr01_108143703,chr01_108143766,chr01_108196102,chr01_108196244,chr01_10829722,chr01_108297572,chr01_108297582,chr01_108297679,chr01_108297690,chr01_108297696,chr01_108350095,chr01_108400503,chr01_108416780,chr01_108458276,chr01_108562958,chr01_108564982,chr01_108565045,chr01_108570113,chr01_108570162,chr01_108577639,chr01_108588332,chr01_108590151,chr01_108590813,chr01_108713627,chr01_108716505,chr01_108719775,chr01_108731366,chr01_108731389,chr01_108733515,chr01_108736902,chr01_108820181,chr01_108820606,chr01_108855947,chr01_108858456,chr01_108909837,chr01_109114786,chr01_109114949,chr01_109115133,chr01_109172514,chr01_109172554,chr01_109172699,chr01_109175221,chr01_109175246,chr01_109228420,chr01_109241868,chr01_109242012,chr01_109243012,chr01_109440274,chr01_10951458,chr01_10977984,chr01_109815528,chr01_109815612,chr01_109815826,chr01_109815873,chr01_109875884,chr01_109960360,chr01_109999330,chr01_109999368,chr01_109999560,chr01_110110101,chr01_11084429,chr01_11093901,chr01_11094357,chr01_11094809,chr01_11096662,chr01_11277179,chr01_11277503,chr01_11343004,chr01_11538906,chr01_11646258,chr01_11728963,chr01_11754092,chr01_11754108,chr01_11766483,chr01_11877765,chr01_11894070,chr01_11898160,chr01_11975515,chr01_12353194,chr01_1243605,chr01_1244462,chr01_1245650,chr01_1246879,chr01_1247005,chr01_12500549,chr01_12511047,chr01_1251898,chr01_12524570,chr01_12524956,chr01_12525314,chr01_12525532,chr01_12535620,chr01_12589336,chr01_12622009,chr01_1276487,chr01_1296793,chr01_1296877,chr01_1297127,chr01_1299520,chr01_13080525,chr01_13085871,chr01_13085881,chr01_13226542,chr01_13263409,chr01_13263795,chr01_13266810,chr01_13266877,chr01_13267263,chr01_13268270,chr01_13268337,chr01_13269244,chr01_13270555,chr01_13452687,chr01_13452727,chr01_13456657,chr01_13469278,chr01_13664552,chr01_13692406,chr01_13692417,chr01_13692478,chr01_13692530,chr01_13703108,chr01_13714393,chr01_13740246,chr01_13742663,chr01_13745319,chr01_13751260,chr01_13751332,chr01_13756973,chr01_13756995,chr01_13757233,chr01_13757268,chr01_13769963,chr01_13777473,chr01_13782023,chr01_13950898,chr01_13983269,chr01_14356045,chr01_14370478,chr01_14370580,chr01_14370582,chr01_14370641,chr01_14370693,chr01_14403192,chr01_14413767,chr01_14413814,chr01_14416008,chr01_14431491,chr01_14450355,chr01_144623,chr01_14464044,chr01_14464129,chr01_14470129,chr01_14475261,chr01_14475568,chr01_14666625,chr01_14666627,chr01_14666639,chr01_14667600,chr01_14667730,chr01_14845327,chr01_14868531,chr01_14983698,chr01_14983956,chr01_15143169,chr01_15193127,chr01_15221991,chr01_15221992,chr01_15222724,chr01_15223003,chr01_15288502,chr01_15291247,chr01_15294989,chr01_15295181,chr01_15295202,chr01_15319518,chr01_15319738,chr01_15339512,chr01_15400579,chr01_15429010,chr01_15479561,chr01_15479622,chr01_15481350,chr01_15497911,chr01_1603452,chr01_1609435,chr01_1643500,chr01_1646182,chr01_1646259,chr01_1649644,chr01_1652790,chr01_16710996,chr01_16711004,chr01_16723267,chr01_16723424,chr01_16733858,chr01_16743527,chr01_16743792,chr01_16743801,chr01_16743829,chr01_16743860,chr01_16743910,chr01_16743913,chr01_17186805,chr01_17225217,chr01_17225290,chr01_17228369,chr01_17228395,chr01_17229775,chr01_17229859,chr01_17231656,chr01_17231754,chr01_1724473,chr01_17341222,chr01_17341479,chr01_17346254,chr01_17346824,chr01_17349017,chr01_17349069,chr01_17349204,chr01_17479726,chr01_17508128,chr01_17508234,chr01_17508371,chr01_17508451,chr01_17602813,chr01_17602908,chr01_17603841,chr01_17604041,chr01_17610748,chr01_17614119,chr01_17614274,chr01_17619222,chr01_17619463,chr01_17656666,chr01_17658733,chr01_17725705,chr01_17743174,chr01_17773306,chr01_17956258,chr01_17956296,chr01_17957678,chr01_17965901,chr01_1797676,chr01_17993783,chr01_17994163,chr01_18004204,chr01_18004311,chr01_18029988,chr01_18030103,chr01_18598085,chr01_18608025,chr01_18623099,chr01_18623319,chr01_18623501,chr01_18629835,chr01_18646102,chr01_18646107,chr01_18646331,chr01_18646353,chr01_18652002,chr01_18652122,chr01_18652141,chr01_18689562,chr01_18689665,chr01_18689677,chr01_18696919,chr01_18696921,chr01_18911474,chr01_18911807,chr01_18919779,chr01_18919782,chr01_18919856,chr01_18921707,chr01_18921774,chr01_18922021,chr01_18942515,chr01_18946209,chr01_18946251,chr01_18946292,chr01_18956884,chr01_19018481,chr01_19018490,chr01_19018535,chr01_19128226,chr01_19129612,chr01_192932,chr01_192968,chr01_19487069,chr01_19487168,chr01_19499725,chr01_195722,chr01_19662939,chr01_19688055,chr01_19688212,chr01_19689792,chr01_19757641,chr01_19765956,chr01_19766003,chr01_19793717,chr01_19794026,chr01_19794164,chr01_19794199,chr01_19808885,chr01_19808982,chr01_19809025,chr01_19809063,chr01_19809239,chr01_19812072,chr01_19878398,chr01_19878417,chr01_19899705,chr01_1992903,chr01_1992949,chr01_19935151,chr01_1993916,chr01_19951229,chr01_19951304,chr01_19974480,chr01_19975583,chr01_19975595,chr01_2001562,chr01_20094958,chr01_20102814,chr01_20102816,chr01_20102924,chr01_20107869,chr01_20142816,chr01_20143266,chr01_20164740,chr01_20266796,chr01_20267077,chr01_20267389,chr01_20267436,chr01_20267612,chr01_20267792,chr01_20270440,chr01_20306287,chr01_20306320,chr01_20311459,chr01_20311516,chr01_20311583,chr01_20311596,chr01_20311639,chr01_20311662,chr01_20311666,chr01_20317481,chr01_20317677,chr01_20373342,chr01_20380880,chr01_20527965,chr01_20670784,chr01_20670814,chr01_20670820,chr01_20673646,chr01_20673650,chr01_20673768,chr01_20918218,chr01_20918257,chr01_20918398,chr01_20918414,chr01_20920945,chr01_20921043,chr01_21019922,chr01_21020058,chr01_21020487,chr01_21020507,chr01_21020510,chr01_21129394,chr01_21129442,chr01_21153058,chr01_21340941,chr01_21343643,chr01_21348770,chr01_21348815,chr01_21359938,chr01_21366058,chr01_21366076,chr01_21366320,chr01_21366390,chr01_21539810,chr01_21552909,chr01_21556419,chr01_21571674,chr01_21571685,chr01_21572995,chr01_21573119,chr01_21646258,chr01_21720446,chr01_21722208,chr01_21723216,chr01_21723326,chr01_21731759,chr01_21733242,chr01_21738832,chr01_21738861,chr01_21738960,chr01_21910609,chr01_21910636,chr01_21924749,chr01_21929935,chr01_21930182,chr01_21930267,chr01_21930298,chr01_22281137,chr01_22282678,chr01_22301478,chr01_22337878,chr01_22338724,chr01_22338950,chr01_22339384,chr01_22358214,chr01_22371350,chr01_22371357,chr01_22371405,chr01_22371423,chr01_22371504,chr01_22381999,chr01_22414055,chr01_22702615,chr01_22702886,chr01_22718238,chr01_22726475,chr01_23422682,chr01_23511506,chr01_23511531,chr01_23519631,chr01_23519648,chr01_23545029,chr01_23545051,chr01_23545217,chr01_23578406,chr01_23601045,chr01_23609877,chr01_23675308,chr01_23678754,chr01_23678829,chr01_23683349,chr01_23683368,chr01_23683850,chr01_23685392,chr01_23726235,chr01_23730065,chr01_23730066,chr01_23730394,chr01_23730397,chr01_23730531,chr01_23730536,chr01_23746985,chr01_23747034,chr01_23880486,chr01_23880765,chr01_23885310,chr01_23885725,chr01_23885749,chr01_24423784,chr01_24423964,chr01_24423966,chr01_24424713,chr01_24424751,chr01_24425831,chr01_24426271,chr01_24527826,chr01_24527827,chr01_24533645,chr01_24547619,chr01_24599142,chr01_2463598,chr01_2468799,chr01_2490218,chr01_24922645,chr01_24925354,chr01_24942039,chr01_24961971,chr01_24961973,chr01_24961982,chr01_24961990,chr01_24962010,chr01_24962111,chr01_24972619,chr01_24972763,chr01_24975521,chr01_24975533,chr01_24975544,chr01_24975545,chr01_24975566,chr01_24975606,chr01_24975647,chr01_25051015,chr01_2510555,chr01_25248397,chr01_25248408,chr01_25293174,chr01_25293879,chr01_25294111,chr01_25294121,chr01_25294407,chr01_25294414,chr01_25294972,chr01_25321895,chr01_25443611,chr01_25445638,chr01_25445643,chr01_25445732,chr01_25555631,chr01_25750975,chr01_25751010,chr01_25762819,chr01_25775998,chr01_25782757,chr01_25786550,chr01_25789924,chr01_25789952,chr01_25794358,chr01_25794371,chr01_25794436,chr01_25794439,chr01_25794531,chr01_25794542,chr01_25804197,chr01_25847925,chr01_25922835,chr01_25987729,chr01_26050162,chr01_26060134,chr01_26185176,chr01_26185826,chr01_26187560,chr01_26198548,chr01_26201089,chr01_26202016,chr01_26208424,chr01_26209193,chr01_26209392,chr01_26209842,chr01_26210037,chr01_26228049,chr01_26229644,chr01_26252104,chr01_26256680,chr01_26282561,chr01_26283809,chr01_26285139,chr01_26285140,chr01_26285248,chr01_26285270,chr01_26286683,chr01_26286876,chr01_26302517,chr01_26302720,chr01_26789671,chr01_26806778,chr01_26971762,chr01_26971806,chr01_26971906,chr01_26977176,chr01_26983608,chr01_26984226,chr01_26988418,chr01_26988433,chr01_26990520,chr01_26991594,chr01_26994157,chr01_26999700,chr01_26999758,chr01_27000365,chr01_27032660,chr01_27046068,chr01_27184689,chr01_27905083,chr01_27910280,chr01_27931279,chr01_27931342,chr01_27990581,chr01_27990687,chr01_28020637,chr01_28020742,chr01_28050417,chr01_28050470,chr01_28064998,chr01_28302386,chr01_28334057,chr01_28334119,chr01_28337735,chr01_28338685,chr01_28338720,chr01_28339184,chr01_2834405,chr01_2834696,chr01_28414584,chr01_28435251,chr01_28435335,chr01_28514747,chr01_28514779,chr01_28514885,chr01_28516190,chr01_28522068,chr01_28522128,chr01_28532488,chr01_28533802,chr01_28534032,chr01_28631183,chr01_28631196,chr01_2869225,chr01_28742558,chr01_28742661,chr01_28742883,chr01_2876972,chr01_28800626,chr01_28806876,chr01_28807028,chr01_28807734,chr01_28807801,chr01_28811349,chr01_28824120,chr01_28824183,chr01_28933373,chr01_28940730,chr01_28947974,chr01_28948195,chr01_28955887,chr01_28985855,chr01_29005558,chr01_29005680,chr01_29005691,chr01_29046698,chr01_2950021,chr01_297462,chr01_297579,chr01_29781560,chr01_29781923,chr01_29785973,chr01_29840219,chr01_29840286,chr01_29841975,chr01_29845137,chr01_29861876,chr01_29862159,chr01_29880751,chr01_29880776,chr01_2994635,chr01_2994656,chr01_2994733,chr01_30063261,chr01_30063774,chr01_30095303,chr01_30095317,chr01_30095407,chr01_30098625,chr01_30101097,chr01_30118047,chr01_30118097,chr01_30122980,chr01_30123152,chr01_30191315,chr01_30609608,chr01_30609649,chr01_30609683,chr01_30609706,chr01_30610751,chr01_30611556,chr01_30611566,chr01_30616576,chr01_30616892,chr01_30616897,chr01_30657049,chr01_30657872,chr01_30669999,chr01_30670001,chr01_30680890,chr01_30680958,chr01_30720438,chr01_30720489,chr01_30720512,chr01_30768439,chr01_30773526,chr01_30802765,chr01_30802935,chr01_30802997,chr01_3080322,chr01_30804585,chr01_30804658,chr01_30805330,chr01_3081335,chr01_3081456,chr01_3109939,chr01_3131498,chr01_31332206,chr01_31335021,chr01_3142610,chr01_3142617,chr01_3151087,chr01_3151089,chr01_31563297,chr01_31594275,chr01_31596458,chr01_31596462,chr01_31929362,chr01_31932562,chr01_31932694,chr01_31943953,chr01_31969586,chr01_32107437,chr01_32107513,chr01_32119087,chr01_32140782,chr01_32140838,chr01_32232175,chr01_32238323,chr01_32242832,chr01_32243436,chr01_32244069,chr01_32244095,chr01_32350169,chr01_32350186,chr01_32350207,chr01_32350278,chr01_32351179,chr01_32351214,chr01_32366989,chr01_32367028,chr01_32377134,chr01_32377176,chr01_32378788,chr01_32381083,chr01_32385115,chr01_32385118,chr01_32389179,chr01_32395688,chr01_32400218,chr01_32400260,chr01_32400737,chr01_32459287,chr01_32523997,chr01_32548304,chr01_32549068,chr01_32549110,chr01_3267610,chr01_3267807,chr01_32700070,chr01_3270648,chr01_32726855,chr01_32742205,chr01_32785720,chr01_32789872,chr01_32943148,chr01_32943210,chr01_3297454,chr01_3297462,chr01_33022371,chr01_33022536,chr01_33022612,chr01_33025670,chr01_33031267,chr01_3309899,chr01_3309916,chr01_33250766,chr01_33250912,chr01_33260845,chr01_33260919,chr01_3327185,chr01_33277486,chr01_33385008,chr01_33420137,chr01_33420139,chr01_33437306,chr01_33459972,chr01_33473467,chr01_33475193,chr01_33484178,chr01_33502328,chr01_33778345,chr01_33788394,chr01_33788436,chr01_33788469,chr01_33788476,chr01_33788593,chr01_33795094,chr01_33795152,chr01_33795154,chr01_33795163,chr01_33813585,chr01_34025666,chr01_34035869,chr01_34038076,chr01_34038430,chr01_34044947,chr01_34045323,chr01_34045417,chr01_34060180,chr01_34123752,chr01_34145131,chr01_34170629,chr01_34354915,chr01_34355066,chr01_34355070,chr01_34443697,chr01_34443704,chr01_34443898,chr01_34480041,chr01_34480263,chr01_34495525,chr01_34502177,chr01_34532492,chr01_34796876,chr01_34799357,chr01_34886234,chr01_34886263,chr01_34886330,chr01_34891964,chr01_349386,chr01_35275250,chr01_35288688,chr01_35340254,chr01_35358940,chr01_35420793,chr01_35476993,chr01_35477284,chr01_35477645,chr01_35477745,chr01_35480413,chr01_35480455,chr01_35525809,chr01_35525896,chr01_35525904,chr01_35525929,chr01_35535901,chr01_35535906,chr01_35535970,chr01_35536127,chr01_35536238,chr01_35599991,chr01_35605591,chr01_35605782,chr01_35605828,chr01_35619160,chr01_35619207,chr01_35620697,chr01_35867363,chr01_35882989,chr01_35883104,chr01_35926400,chr01_35927040,chr01_35945214,chr01_35945255,chr01_35945927,chr01_35948161,chr01_36029612,chr01_36029624,chr01_36048066,chr01_36048235,chr01_36048893,chr01_36048900,chr01_36101630,chr01_3616492,chr01_3616895,chr01_3623788,chr01_3624785,chr01_36357197,chr01_36357232,chr01_36357383,chr01_36357578,chr01_36359016,chr01_36405194,chr01_36405375,chr01_36405503,chr01_36672259,chr01_36672268,chr01_36677074,chr01_36677145,chr01_36677326,chr01_36679118,chr01_36713366,chr01_36849286,chr01_36852471,chr01_36852506,chr01_36852564,chr01_36869493,chr01_36870576,chr01_36874955,chr01_36875118,chr01_36875128,chr01_36886651,chr01_36896039,chr01_36908817,chr01_36912729,chr01_36913650,chr01_36913714,chr01_36975802,chr01_37000835,chr01_37000938,chr01_37007124,chr01_37007389,chr01_37007600,chr01_37008567,chr01_37038574,chr01_37038717,chr01_37127293,chr01_37127313,chr01_37127906,chr01_37128022,chr01_37128456,chr01_37131947,chr01_37145155,chr01_37145541,chr01_37184988,chr01_37190962,chr01_37202460,chr01_37203860,chr01_37204068,chr01_37204239,chr01_37217888,chr01_37245280,chr01_37245574,chr01_37246319,chr01_37246878,chr01_37246976,chr01_37247188,chr01_37257557,chr01_37315219,chr01_37319500,chr01_37343995,chr01_37344034,chr01_37344093,chr01_37344095,chr01_37344105,chr01_37356985,chr01_37372376,chr01_37398899,chr01_37399187,chr01_37399216,chr01_37419050,chr01_37431215,chr01_37441011,chr01_37441014,chr01_37714955,chr01_37714995,chr01_37715021,chr01_37904523,chr01_37907251,chr01_37945487,chr01_37945746,chr01_3803764,chr01_3803828,chr01_38064094,chr01_38093620,chr01_38100015,chr01_38115656,chr01_38115695,chr01_38115696,chr01_38280536,chr01_38303156,chr01_38320887,chr01_38378254,chr01_38394405,chr01_38401646,chr01_38423325,chr01_38446674,chr01_38708813,chr01_38723712,chr01_38723715,chr01_38723739,chr01_38796142,chr01_3882465,chr01_38898920,chr01_39013465,chr01_39049718,chr01_39056985,chr01_39057227,chr01_39061836,chr01_39061897,chr01_39088991,chr01_39113839,chr01_39114254,chr01_39403718,chr01_39438862,chr01_39438910,chr01_39439610,chr01_39450317,chr01_4016092,chr01_4019468,chr01_4053884,chr01_4056798,chr01_4063119,chr01_42134821,chr01_42140863,chr01_42149853,chr01_42190281,chr01_4221122,chr01_4222420,chr01_4223824,chr01_4223890,chr01_42267777,chr01_4274543,chr01_4274684,chr01_4278285,chr01_42986554,chr01_42986805,chr01_43005569,chr01_43010504,chr01_43020544,chr01_43132051,chr01_43132258,chr01_43132317,chr01_43132550,chr01_43149390,chr01_43149395,chr01_43162991,chr01_43336525,chr01_43548019,chr01_43719874,chr01_43727792,chr01_4372809,chr01_4372820,chr01_43729876,chr01_43730719,chr01_43740549,chr01_43770868,chr01_4380291,chr01_43805062,chr01_43805256,chr01_4381467,chr01_43841715,chr01_44216009,chr01_44216308,chr01_44224652,chr01_44224730,chr01_44420641,chr01_44420790,chr01_44429711,chr01_44429720,chr01_44432665,chr01_44432994,chr01_44433044,chr01_44441399,chr01_44563054,chr01_45031796,chr01_45036758,chr01_4534004,chr01_45397861,chr01_45430791,chr01_45444941,chr01_45444966,chr01_45464075,chr01_45464082,chr01_45567713,chr01_45567788,chr01_45567796,chr01_45567799,chr01_4559845,chr01_4559986,chr01_4559995,chr01_4560001,chr01_45600530,chr01_45600644,chr01_45600773,chr01_45601322,chr01_45601912,chr01_45603217,chr01_45802877,chr01_45804165,chr01_45822484,chr01_45944466,chr01_45946488,chr01_46350296,chr01_46380146,chr01_46380295,chr01_46380316,chr01_46409376,chr01_46438037,chr01_46438048,chr01_46482753,chr01_46485616,chr01_46494846,chr01_46644068,chr01_46645323,chr01_46649528,chr01_46662351,chr01_46673850,chr01_46712844,chr01_46712901,chr01_46741871,chr01_46771043,chr01_46773985,chr01_46866750,chr01_46869617,chr01_46872241,chr01_46872606,chr01_46873089,chr01_46873128,chr01_46874632,chr01_46874722,chr01_46927514,chr01_46927643,chr01_46928493,chr01_46973545,chr01_46979772,chr01_46980147,chr01_46985001,chr01_46989115,chr01_46991656,chr01_46991825,chr01_47226634,chr01_47226718,chr01_47239026,chr01_47239449,chr01_47239460,chr01_47239858,chr01_47360120,chr01_47372168,chr01_47372176,chr01_4752550,chr01_4752655,chr01_4752671,chr01_4770357,chr01_47863551,chr01_47910494,chr01_47910612,chr01_47923174,chr01_47936313,chr01_47939057,chr01_47939099,chr01_47939125,chr01_47939311,chr01_47939323,chr01_47960946,chr01_47960975,chr01_47964294,chr01_47974110,chr01_48089825,chr01_48101234,chr01_48157135,chr01_48159566,chr01_48159611,chr01_48165959,chr01_48165976,chr01_48174250,chr01_48174278,chr01_48176064,chr01_48321858,chr01_48931551,chr01_48931834,chr01_48932149,chr01_48933024,chr01_48933165,chr01_48933486,chr01_48941216,chr01_48943265,chr01_4909277,chr01_4911122,chr01_4911152,chr01_49273107,chr01_4939320,chr01_4954642,chr01_4955116,chr01_4955264,chr01_49689348,chr01_49689520,chr01_49693279,chr01_4971873,chr01_49892890,chr01_49902960,chr01_49932687,chr01_5006685,chr01_50357196,chr01_50573046,chr01_50610072,chr01_50637481,chr01_50669503,chr01_50669660,chr01_50679710,chr01_50679718,chr01_50686280,chr01_50686312,chr01_50686433,chr01_50699375,chr01_50700837,chr01_50700838,chr01_50703635,chr01_50717774,chr01_50717806,chr01_50717902,chr01_50718055,chr01_50739303,chr01_50748427,chr01_50748431,chr01_50754038,chr01_50754083,chr01_50762808,chr01_50862763,chr01_50940133,chr01_50946179,chr01_50948582,chr01_51026534,chr01_51061354,chr01_51061495,chr01_51061554,chr01_51272977,chr01_51302063,chr01_51302104,chr01_51770634,chr01_51809513,chr01_51809521,chr01_52048307,chr01_52048482,chr01_52048504,chr01_52048509,chr01_52049609,chr01_52205715,chr01_52224743,chr01_52224899,chr01_52228733,chr01_52232764,chr01_52232938,chr01_52233108,chr01_52252870,chr01_5225421,chr01_5225447,chr01_5225706,chr01_5228616,chr01_5228666,chr01_52356742,chr01_52356743,chr01_52356762,chr01_52367178,chr01_52367239,chr01_52367258,chr01_52367296,chr01_52367303,chr01_52384720,chr01_52403902,chr01_52403909,chr01_52403974,chr01_52413185,chr01_5242641,chr01_5249649,chr01_5249763,chr01_54656264,chr01_54656489,chr01_54679531,chr01_54679647,chr01_54709348,chr01_54709423,chr01_54709590,chr01_54709684,chr01_54711771,chr01_54711779,chr01_54726716,chr01_54875935,chr01_54890093,chr01_54890118,chr01_54938837,chr01_55257415,chr01_55263795,chr01_55323672,chr01_55323786,chr01_55324248,chr01_55331789,chr01_55331803,chr01_55331806,chr01_55331830,chr01_55331831,chr01_55331916,chr01_55331948,chr01_55331953,chr01_55375942,chr01_55379005,chr01_55379045,chr01_55379819,chr01_55379973,chr01_55444969,chr01_55445188,chr01_55466549,chr01_5554618,chr01_5561277,chr01_5574425,chr01_5574591,chr01_5577640,chr01_5577680,chr01_5577682,chr01_5579146,chr01_5582774,chr01_55847975,chr01_55847989,chr01_55936661,chr01_55936768,chr01_55949565,chr01_55949868,chr01_55958693,chr01_56036003,chr01_56130093,chr01_56153889,chr01_56154012,chr01_56154175,chr01_56154433,chr01_56159184,chr01_56159250,chr01_56159294,chr01_56160721,chr01_56160846,chr01_56160875,chr01_56226787,chr01_56228874,chr01_56230474,chr01_56237840,chr01_56237852,chr01_56237867,chr01_56242430,chr01_56242433,chr01_56242577,chr01_56270156,chr01_56270201,chr01_56270253,chr01_56270293,chr01_56279944,chr01_56280157,chr01_56407392,chr01_56407403,chr01_56407412,chr01_56407752,chr01_56407795,chr01_56407815,chr01_56767956,chr01_56977678,chr01_56977736,chr01_56977812,chr01_56977838,chr01_56977887,chr01_56977899,chr01_57015526,chr01_57015673,chr01_57160938,chr01_57338798,chr01_57339708,chr01_57355823,chr01_57355827,chr01_57355876,chr01_57361711,chr01_57389289,chr01_57434451,chr01_57434505,chr01_57448809,chr01_57453930,chr01_57454199,chr01_57456597,chr01_57466818,chr01_57466943,chr01_57929337,chr01_57949618,chr01_57981328,chr01_57984903,chr01_57986829,chr01_58007060,chr01_58034113,chr01_58034115,chr01_58034137,chr01_58034230,chr01_58034259,chr01_58047754,chr01_58069658,chr01_58069696,chr01_58078964,chr01_58084385,chr01_58084512,chr01_58084546,chr01_58093142,chr01_58187997,chr01_58188219,chr01_58210763,chr01_58213987,chr01_58214202,chr01_58214695,chr01_58228309,chr01_58228321,chr01_58228325,chr01_58228499,chr01_58287958,chr01_58315555,chr01_58370160,chr01_58370189,chr01_58501047,chr01_58523850,chr01_58523853,chr01_58537385,chr01_58545011,chr01_58560938,chr01_58567781,chr01_58570531,chr01_58570546,chr01_58602469,chr01_58650000,chr01_58650020,chr01_58650264,chr01_58660118,chr01_58881065,chr01_58885649,chr01_58885669,chr01_58891130,chr01_58903713,chr01_58903736,chr01_58915674,chr01_58916328,chr01_58916447,chr01_58928766,chr01_58969790,chr01_58980061,chr01_59056020,chr01_59056296,chr01_59056398,chr01_59056432,chr01_59059914,chr01_59060228,chr01_59140363,chr01_59155801,chr01_59217186,chr01_59224220,chr01_59311765,chr01_59356388,chr01_59361167,chr01_59361178,chr01_59361209,chr01_59361222,chr01_59807390,chr01_59807590,chr01_59821109,chr01_59828544,chr01_59836922,chr01_59838307,chr01_59859086,chr01_59897418,chr01_59938151,chr01_59938265,chr01_59956398,chr01_59956636,chr01_59956797,chr01_60016112,chr01_60758157,chr01_60779808,chr01_60845376,chr01_60845411,chr01_60845444,chr01_60854573,chr01_60854577,chr01_60869005,chr01_60873905,chr01_60875625,chr01_60875800,chr01_60882034,chr01_60896709,chr01_61077782,chr01_61078035,chr01_61084800,chr01_61084902,chr01_61084957,chr01_61102040,chr01_61130590,chr01_61130978,chr01_61131000,chr01_61131031,chr01_61162956,chr01_61163096,chr01_61184455,chr01_61192474,chr01_61196664,chr01_61196905,chr01_61227303,chr01_61235046,chr01_61236142,chr01_61271268,chr01_61292236,chr01_61299791,chr01_61299840,chr01_61299874,chr01_61304875,chr01_61304925,chr01_61304953,chr01_61305593,chr01_61811684,chr01_61821756,chr01_61842915,chr01_61842922,chr01_61843017,chr01_61928125,chr01_61936570,chr01_61936862,chr01_61942188,chr01_61942363,chr01_61957423,chr01_61958043,chr01_61958056,chr01_61958080,chr01_61962584,chr01_61982778,chr01_61982873,chr01_62004729,chr01_62052623,chr01_62052706,chr01_62455717,chr01_62467672,chr01_62481982,chr01_62560290,chr01_62560305,chr01_63060672,chr01_63060759,chr01_63060775,chr01_63066095,chr01_63066762,chr01_63080054,chr01_63080180,chr01_63098466,chr01_63330595,chr01_63330929,chr01_63330985,chr01_63330999,chr01_63380999,chr01_63381071,chr01_63403697,chr01_63417103,chr01_63417306,chr01_63444075,chr01_63444099,chr01_63444112,chr01_63758487,chr01_63758544,chr01_63760728,chr01_63855787,chr01_63855927,chr01_6386741,chr01_63873105,chr01_63873447,chr01_63873469,chr01_63875203,chr01_63930841,chr01_63930925,chr01_63938679,chr01_63938833,chr01_64014749,chr01_64014831,chr01_64014947,chr01_64014972,chr01_64118586,chr01_64141237,chr01_64157786,chr01_64157920,chr01_64162469,chr01_64162546,chr01_64162583,chr01_64162588,chr01_64319316,chr01_64319751,chr01_64323097,chr01_64345581,chr01_64345591,chr01_64385892,chr01_64390446,chr01_64498058,chr01_64498261,chr01_64581906,chr01_64759523,chr01_64772484,chr01_6484179,chr01_6487185,chr01_6489215,chr01_6489226,chr01_64893829,chr01_64896449,chr01_64896733,chr01_64897682,chr01_64902813,chr01_64964031,chr01_64964229,chr01_64971632,chr01_6499732,chr01_6499748,chr01_65019214,chr01_65033785,chr01_65034086,chr01_65098252,chr01_65098523,chr01_65098838,chr01_65104907,chr01_65105035,chr01_65105059,chr01_65105129,chr01_6510623,chr01_65116536,chr01_6513342,chr01_65159069,chr01_65172590,chr01_65172684,chr01_65177972,chr01_65204829,chr01_65204848,chr01_65208691,chr01_65229173,chr01_652752,chr01_65275363,chr01_65297430,chr01_65305132,chr01_65314854,chr01_65316210,chr01_65320249,chr01_65351318,chr01_65522545,chr01_65522847,chr01_65522853,chr01_65523484,chr01_65523550,chr01_65622828,chr01_65622905,chr01_65625608,chr01_65715804,chr01_65715999,chr01_65716007,chr01_65716015,chr01_65716043,chr01_6587512,chr01_6587542,chr01_6587560,chr01_6587619,chr01_65969693,chr01_6600846,chr01_6601016,chr01_6601061,chr01_6627806,chr01_66473991,chr01_66475055,chr01_66494075,chr01_66501905,chr01_66512486,chr01_66512641,chr01_66517033,chr01_66517202,chr01_66636066,chr01_66677936,chr01_66678561,chr01_66807182,chr01_66807237,chr01_66838264,chr01_66973499,chr01_67288560,chr01_67290295,chr01_67352925,chr01_67353047,chr01_67357516,chr01_67379515,chr01_67394722,chr01_67424815,chr01_67449362,chr01_67478274,chr01_67478533,chr01_67502829,chr01_67519088,chr01_67519854,chr01_67526197,chr01_67543098,chr01_67548766,chr01_67548812,chr01_67548823,chr01_67604653,chr01_67697451,chr01_67703978,chr01_67726508,chr01_67770733,chr01_67770923,chr01_67785182,chr01_67987834,chr01_67988380,chr01_67988450,chr01_68002503,chr01_68002845,chr01_68002847,chr01_68041789,chr01_68041836,chr01_68049979,chr01_68172001,chr01_68289237,chr01_68289252,chr01_68360438,chr01_68360524,chr01_68360622,chr01_68386908,chr01_68404603,chr01_6852690,chr01_6852714,chr01_68540921,chr01_68540978,chr01_68613382,chr01_68632554,chr01_68672360,chr01_68705758,chr01_68705782,chr01_68715908,chr01_6882985,chr01_6884827,chr01_6885101,chr01_6886149,chr01_6929285,chr01_6931993,chr01_6932577,chr01_6933438,chr01_6935820,chr01_6938400,chr01_6938865,chr01_6941106,chr01_6941663,chr01_6943300,chr01_69859246,chr01_69859380,chr01_69913323,chr01_69915068,chr01_69915300,chr01_69915455,chr01_70026713,chr01_70712265,chr01_70719123,chr01_70719297,chr01_70719435,chr01_70735100,chr01_70735221,chr01_70738192,chr01_70742254,chr01_70742400,chr01_70742442,chr01_71100490,chr01_71118255,chr01_71121417,chr01_71121430,chr01_71127290,chr01_71140209,chr01_71146888,chr01_71147008,chr01_71200150,chr01_71200179,chr01_71455410,chr01_71455662,chr01_71455663,chr01_71492178,chr01_71530686,chr01_71562426,chr01_71653947,chr01_71675599,chr01_71678620,chr01_71693601,chr01_71730658,chr01_71735748,chr01_71735836,chr01_71738524,chr01_71738581,chr01_71738709,chr01_71738711,chr01_71777121,chr01_71828485,chr01_71828651,chr01_71945697,chr01_71968036,chr01_72168461,chr01_72280157,chr01_72292471,chr01_72296986,chr01_72300082,chr01_72308650,chr01_72325246,chr01_72332410,chr01_72332449,chr01_72377831,chr01_72377837,chr01_72448212,chr01_72448221,chr01_72470776,chr01_72473256,chr01_72475112,chr01_72568949,chr01_72569008,chr01_72584365,chr01_72631097,chr01_72645686,chr01_72667545,chr01_72701106,chr01_72725408,chr01_72744599,chr01_72745093,chr01_72751899,chr01_72753491,chr01_72770077,chr01_72786442,chr01_73017941,chr01_73018743,chr01_73018746,chr01_73019834,chr01_7302820,chr01_7302949,chr01_73088780,chr01_73089887,chr01_73089949,chr01_73116066,chr01_73137758,chr01_73138013,chr01_73141728,chr01_73141857,chr01_73153336,chr01_73153405,chr01_73153574,chr01_73153605,chr01_73153628,chr01_73164458,chr01_73165843,chr01_73167611,chr01_73232672,chr01_73238237,chr01_73283948,chr01_73355946,chr01_73396008,chr01_73396057,chr01_73396098,chr01_73396246,chr01_73454979,chr01_73455022,chr01_7348436,chr01_7348547,chr01_73489099,chr01_73501205,chr01_73501245,chr01_73501301,chr01_73501331,chr01_73501372,chr01_73501501,chr01_73582299,chr01_73582350,chr01_73658457,chr01_73698887,chr01_73698977,chr01_73856541,chr01_73856720,chr01_7417431,chr01_74279325,chr01_74281527,chr01_74281614,chr01_74403084,chr01_74418240,chr01_74418328,chr01_74420772,chr01_74441141,chr01_74441363,chr01_74509701,chr01_74511423,chr01_74511445,chr01_74516011,chr01_74528437,chr01_74528554,chr01_74532951,chr01_74533170,chr01_74533177,chr01_74533353,chr01_74539479,chr01_74539844,chr01_74576758,chr01_74588533,chr01_74588549,chr01_74594519,chr01_74600623,chr01_74615201,chr01_74615251,chr01_74615378,chr01_74626783,chr01_74626806,chr01_7467594,chr01_7467719,chr01_75288058,chr01_75343520,chr01_75443857,chr01_75443951,chr01_75445165,chr01_75471269,chr01_75484307,chr01_75487248,chr01_75487348,chr01_75492502,chr01_75492521,chr01_75548731,chr01_75579013,chr01_75579027,chr01_75587008,chr01_75605977,chr01_75835303,chr01_75835929,chr01_75863913,chr01_75870648,chr01_75871352,chr01_75871597,chr01_75871812,chr01_76049461,chr01_76077438,chr01_76079452,chr01_76568077,chr01_76568080,chr01_76568245,chr01_76583219,chr01_76669605,chr01_76674120,chr01_7781693,chr01_7782247,chr01_7782334,chr01_78008224,chr01_79108266,chr01_79108315,chr01_79400643,chr01_79404345,chr01_79433609,chr01_79433712,chr01_79433739,chr01_79434356,chr01_79434401,chr01_79437296,chr01_79437451,chr01_79437457,chr01_79886097,chr01_79887787,chr01_79889516,chr01_79889568,chr01_79922578,chr01_79922640,chr01_79922665,chr01_79922668,chr01_79951973,chr01_79965768,chr01_79966697,chr01_79966906,chr01_79969790,chr01_80004139,chr01_80004250,chr01_80004335,chr01_80019954,chr01_80031896,chr01_80295233,chr01_80329212,chr01_80330360,chr01_80332673,chr01_80332685,chr01_80332826,chr01_80332875,chr01_80355132,chr01_80355177,chr01_80425149,chr01_80429999,chr01_80430025,chr01_80435641,chr01_80438745,chr01_80443863,chr01_80444378,chr01_80516729,chr01_80516737,chr01_80536125,chr01_80819431,chr01_80846539,chr01_80846681,chr01_8084685,chr01_8084705,chr01_81013286,chr01_81015632,chr01_81055091,chr01_81055092,chr01_81084705,chr01_81098962,chr01_81113865,chr01_81118518,chr01_81208687,chr01_81212573,chr01_81213266,chr01_8121747,chr01_8121748,chr01_8127337,chr01_81662449,chr01_81662552,chr01_81678483,chr01_81684577,chr01_81716971,chr01_81717215,chr01_81717234,chr01_81775062,chr01_81867783,chr01_81868032,chr01_82039734,chr01_82285288,chr01_82294137,chr01_82294147,chr01_82317716,chr01_82335178,chr01_8239419,chr01_8250529,chr01_8250530,chr01_8251001,chr01_8252177,chr01_8252844,chr01_8258785,chr01_8258786,chr01_8259221,chr01_82648681,chr01_82648767,chr01_82658596,chr01_8267131,chr01_82672048,chr01_8267250,chr01_82684690,chr01_82684881,chr01_82738638,chr01_82765358,chr01_83132265,chr01_83132478,chr01_83136186,chr01_83136226,chr01_83355371,chr01_83604880,chr01_83605006,chr01_83614248,chr01_83650955,chr01_83681149,chr01_83979764,chr01_84177686,chr01_84186631,chr01_84712031,chr01_84712035,chr01_84717248,chr01_84726456,chr01_84731901,chr01_84799782,chr01_84807409,chr01_85513151,chr01_85530875,chr01_85714759,chr01_85714839,chr01_85715607,chr01_85730454,chr01_85730507,chr01_85730520,chr01_85745456,chr01_85747040,chr01_85747312,chr01_85787133,chr01_85787163,chr01_8588887,chr01_8589022,chr01_8589045,chr01_86051253,chr01_86052802,chr01_86052847,chr01_86052868,chr01_86088576,chr01_86088610,chr01_86088698,chr01_86111976,chr01_8634869,chr01_8641398,chr01_8641454,chr01_86442858,chr01_86442933,chr01_86461739,chr01_86475576,chr01_86502423,chr01_86504312,chr01_86514754,chr01_86514758,chr01_86514813,chr01_86629443,chr01_86744564,chr01_86744614,chr01_86744648,chr01_86744799,chr01_8704101,chr01_8732205,chr01_8737296,chr01_87582590,chr01_87600554,chr01_87600590,chr01_87617896,chr01_87617955,chr01_87617993,chr01_87618032,chr01_87631730,chr01_87631831,chr01_88076314,chr01_88113646,chr01_88140702,chr01_88143779,chr01_88146309,chr01_88146531,chr01_88146569,chr01_88292635,chr01_88609132,chr01_88663008,chr01_88928029,chr01_88928072,chr01_88928355,chr01_88989956,chr01_89070808,chr01_89070832,chr01_89070906,chr01_89080678,chr01_89128882,chr01_89135401,chr01_89135414,chr01_89135420,chr01_89185477,chr01_89185534,chr01_89185596,chr01_89188269,chr01_89189989,chr01_89224206,chr01_89224208,chr01_89240116,chr01_89240411,chr01_89240422,chr01_89246544,chr01_89246666,chr01_89298169,chr01_89454222,chr01_89457170,chr01_89457189,chr01_89457238,chr01_89457278,chr01_89582904,chr01_89582934,chr01_89583220,chr01_89614000,chr01_89656292,chr01_89656696,chr01_89656719,chr01_89658263,chr01_89684142,chr01_89697834,chr01_89699072,chr01_89699366,chr01_90241948,chr01_90247123,chr01_90261586,chr01_9067425,chr01_90940846,chr01_91522215,chr01_91522218,chr01_91522294,chr01_91522315,chr01_91522558,chr01_91522641,chr01_91522953,chr01_91579212,chr01_91579311,chr01_91579776,chr01_91580842,chr01_91580855,chr01_91580904,chr01_91637103,chr01_91648022,chr01_91656477,chr01_91656478,chr01_91658114,chr01_91659121,chr01_91663557,chr01_91841637,chr01_91874792,chr01_92003262,chr01_92039239,chr01_92039492,chr01_92039891,chr01_92041290,chr01_92041597,chr01_92048219,chr01_92087607,chr01_92087613,chr01_92176644,chr01_92176811,chr01_92202611,chr01_92211083,chr01_92211735,chr01_92214084,chr01_92214126,chr01_92214194,chr01_92214197,chr01_92214216,chr01_92234670,chr01_92234674,chr01_92236090,chr01_92962368,chr01_92962397,chr01_92986388,chr01_92986477,chr01_92986527,chr01_93001530,chr01_93148871,chr01_93149094,chr01_93407955,chr01_93408004,chr01_93446424,chr01_93447827,chr01_93465672,chr01_93465847,chr01_93485079,chr01_93485097,chr01_93485104,chr01_93542295,chr01_93544893,chr01_93545090,chr01_93633065,chr01_93633077,chr01_93635878,chr01_93636004,chr01_93636306,chr01_93654212,chr01_93654264,chr01_93654265,chr01_93693882,chr01_93693989,chr01_93694025,chr01_9374012,chr01_93818567,chr01_93818862,chr01_94184476,chr01_94185920,chr01_94191831,chr01_94690314,chr01_94692623,chr01_94692642,chr01_94692749,chr01_94692818,chr01_94693640,chr01_94693664,chr01_94704202,chr01_94704372,chr01_94704561,chr01_94707157,chr01_94707197,chr01_94707246,chr01_94709465,chr01_94709495,chr01_94709501,chr01_94709553,chr01_94709600,chr01_94709625,chr01_94710586,chr01_94723610,chr01_94725413,chr01_94725448,chr01_94725533,chr01_94970497,chr01_94970599,chr01_94970680,chr01_94970703,chr01_94970741,chr01_95432123,chr01_95432235,chr01_9548876,chr01_9549985,chr01_95535695,chr01_95570133,chr01_95570508,chr01_95570557,chr01_95570853,chr01_95572760,chr01_95572914,chr01_9560679,chr01_9560700,chr01_95641872,chr01_95641991,chr01_95710769,chr01_95710808,chr01_95722099,chr01_95988045,chr01_95988204,chr01_96028836,chr01_96086228,chr01_96123920,chr01_96128705,chr01_96147364,chr01_96147421,chr01_96147465,chr01_96147512,chr01_96147583,chr01_96163596,chr01_96163646,chr01_96219769,chr01_96223472,chr01_96223491,chr01_96232067,chr01_96232283,chr01_96232441,chr01_96235968,chr01_9623698,chr01_9623715,chr01_9623730,chr01_96248976,chr01_96273789,chr01_96273897,chr01_96273957,chr01_96409172,chr01_96435991,chr01_96444373,chr01_96585416,chr01_96585864,chr01_96645413,chr01_97173355,chr01_97173562,chr01_9813424,chr01_9813485,chr01_9817011,chr01_9829197,chr01_9829208,chr01_9829243,chr01_9829304,chr01_9829419,chr01_99128361,chr01_99128418,chr01_99140265,chr01_99140266,chr01_99140290,chr01_99140302,chr01_99140592,chr01_99149262,chr01_99149276,chr01_99149281,chr01_99149341,chr01_99198204,chr01_99198403,chr01_99360035,chr01_99360050,chr01_99363592,chr01_99375878,chr01_99381938,chr01_99623295,chr01_99623312,chr01_99623420,chr01_99623458,chr01_99678557,chr01_99678704,chr01_99686218,chr01_99687369,chr01_99687426,chr01_99687515,chr01_99852936,chr01_99854966,chr01_99855829,chr01_99855831,chr01_99862495,chr01_99864873,chr02_10002220,chr02_10010488,chr02_10010497,chr02_10171340,chr02_10171370,chr02_10187236,chr02_10189370,chr02_10196393,chr02_10198820,chr02_10214447,chr02_10214631,chr02_10215111,chr02_1022286,chr02_1022302,chr02_1022307,chr02_1022318,chr02_1025705,chr02_10315624,chr02_10317512,chr02_10323879,chr02_10337721,chr02_10340479,chr02_10340480,chr02_1036195,chr02_10381194,chr02_1038293,chr02_1038316,chr02_1038426,chr02_10384400,chr02_1039546,chr02_10447001,chr02_10447132,chr02_10447154,chr02_10448916,chr02_10449639,chr02_10449644,chr02_10453125,chr02_10453126,chr02_10565848,chr02_10590497,chr02_10750213,chr02_10752409,chr02_10835807,chr02_10835846,chr02_10836000,chr02_10836052,chr02_10836276,chr02_10836319,chr02_10844432,chr02_10928532,chr02_10928547,chr02_10928567,chr02_10928584,chr02_10928700,chr02_10928708,chr02_10930946,chr02_10930976,chr02_10931013,chr02_10932105,chr02_10932168,chr02_10932169,chr02_10945586,chr02_10945599,chr02_10945605,chr02_10945647,chr02_10945694,chr02_11150678,chr02_11153966,chr02_11157764,chr02_11160806,chr02_11178765,chr02_11178822,chr02_11178846,chr02_11178919,chr02_11178953,chr02_11178964,chr02_11179002,chr02_11181338,chr02_11181549,chr02_11181552,chr02_11235519,chr02_11245790,chr02_11245970,chr02_11250260,chr02_11258629,chr02_11581431,chr02_11582081,chr02_11582216,chr02_11596636,chr02_11596640,chr02_11596800,chr02_12138333,chr02_12138358,chr02_12138367,chr02_12150726,chr02_12165403,chr02_12165413,chr02_12165567,chr02_12194027,chr02_12194047,chr02_12194289,chr02_12194343,chr02_12194363,chr02_12194417,chr02_12194423,chr02_12194444,chr02_12201494,chr02_12201749,chr02_12204716,chr02_12248899,chr02_12257826,chr02_12298419,chr02_12310002,chr02_12310973,chr02_12331021,chr02_13056402,chr02_13056753,chr02_13070580,chr02_13073961,chr02_1310392,chr02_13137311,chr02_13187370,chr02_13200281,chr02_13200291,chr02_13200296,chr02_13200327,chr02_13200417,chr02_13200475,chr02_13217328,chr02_13217391,chr02_13217420,chr02_13217462,chr02_13217539,chr02_13217756,chr02_13217791,chr02_13302988,chr02_13303073,chr02_13400874,chr02_13635894,chr02_13980235,chr02_13980387,chr02_13980408,chr02_13993460,chr02_14027634,chr02_14465033,chr02_14465079,chr02_14465798,chr02_14467083,chr02_14467181,chr02_144736,chr02_14474142,chr02_14477958,chr02_14478112,chr02_14478168,chr02_14538508,chr02_14577813,chr02_14577834,chr02_14577891,chr02_14577924,chr02_14583412,chr02_14583441,chr02_14583443,chr02_14583452,chr02_14583934,chr02_14583943,chr02_14584099,chr02_14587638,chr02_14587688,chr02_14587704,chr02_15611012,chr02_15611227,chr02_15976270,chr02_15976297,chr02_15978880,chr02_15978965,chr02_15990637,chr02_15996043,chr02_15996071,chr02_15996103,chr02_16012722,chr02_16012749,chr02_16191409,chr02_16191444,chr02_16191554,chr02_16191555,chr02_16191586,chr02_16223962,chr02_16241404,chr02_16518709,chr02_16521463,chr02_16536870,chr02_16536921,chr02_16536979,chr02_16577242,chr02_16577370,chr02_16607669,chr02_16614521,chr02_16614560,chr02_16614587,chr02_16614648,chr02_16617974,chr02_16618121,chr02_16644475,chr02_16645547,chr02_16649631,chr02_16655551,chr02_16655554,chr02_16897529,chr02_16897632,chr02_16932968,chr02_16933052,chr02_16957898,chr02_16957921,chr02_17221521,chr02_19134398,chr02_19577946,chr02_19593826,chr02_19598809,chr02_19598818,chr02_19599895,chr02_19604479,chr02_19604503,chr02_19619978,chr02_19793462,chr02_19804026,chr02_19806174,chr02_19807086,chr02_19807299,chr02_19809860,chr02_19834568,chr02_19838737,chr02_19838829,chr02_20185168,chr02_20185187,chr02_20185201,chr02_20185335,chr02_20189665,chr02_20207216,chr02_20207232,chr02_20596185,chr02_20610609,chr02_20610622,chr02_20610630,chr02_20610715,chr02_20628515,chr02_20628545,chr02_20628582,chr02_20628585,chr02_20628617,chr02_20684621,chr02_20684639,chr02_20713673,chr02_20713847,chr02_20713899,chr02_20715866,chr02_20724560,chr02_20724643,chr02_20725047,chr02_21114243,chr02_21114389,chr02_21115406,chr02_21242159,chr02_21242170,chr02_21244641,chr02_21337439,chr02_21391268,chr02_21567255,chr02_21695613,chr02_21695651,chr02_21695695,chr02_21695733,chr02_21704814,chr02_21707982,chr02_21743273,chr02_21821902,chr02_21957881,chr02_21958102,chr02_21963582,chr02_21963726,chr02_21967790,chr02_21967791,chr02_21967840,chr02_22086083,chr02_22108388,chr02_22737215,chr02_22737247,chr02_22753203,chr02_22794432,chr02_22794639,chr02_22797930,chr02_22863725,chr02_22880960,chr02_22881041,chr02_22927624,chr02_22927655,chr02_22933047,chr02_22933232,chr02_22933266,chr02_22942640,chr02_22942650,chr02_23142765,chr02_23143947,chr02_23147056,chr02_23192247,chr02_23192475,chr02_23193856,chr02_23443917,chr02_23444128,chr02_23444149,chr02_23469153,chr02_23469160,chr02_23501496,chr02_23508545,chr02_23528451,chr02_23529896,chr02_23530772,chr02_23534216,chr02_23534393,chr02_23564816,chr02_23564858,chr02_23679011,chr02_23679064,chr02_23679109,chr02_23679473,chr02_23694338,chr02_23804888,chr02_23805051,chr02_23805100,chr02_23814225,chr02_23907864,chr02_23909952,chr02_23909961,chr02_23910101,chr02_23992929,chr02_23996124,chr02_23996930,chr02_23997038,chr02_24045061,chr02_24091695,chr02_24206371,chr02_24207393,chr02_24212085,chr02_24625585,chr02_25058121,chr02_25058160,chr02_25058175,chr02_25058203,chr02_25079916,chr02_25079970,chr02_25079986,chr02_25079989,chr02_25080066,chr02_25080092,chr02_25080127,chr02_25154376,chr02_25154538,chr02_25154558,chr02_25154575,chr02_25154640,chr02_25209511,chr02_25209561,chr02_25209582,chr02_25209713,chr02_25218725,chr02_25221227,chr02_25329212,chr02_25329244,chr02_25338330,chr02_25339545,chr02_25339711,chr02_25341495,chr02_25352080,chr02_25352138,chr02_25357757,chr02_25358288,chr02_25358336,chr02_25429632,chr02_25429705,chr02_25619682,chr02_25673395,chr02_25683359,chr02_26019044,chr02_26019066,chr02_26107081,chr02_26107083,chr02_26113983,chr02_26166415,chr02_26301647,chr02_26301648,chr02_26590402,chr02_26621810,chr02_26740944,chr02_26742408,chr02_26775776,chr02_26785739,chr02_26785756,chr02_26787644,chr02_26787681,chr02_27229724,chr02_27229773,chr02_27330251,chr02_27330552,chr02_27330575,chr02_27349170,chr02_27356245,chr02_27357385,chr02_27380640,chr02_27414107,chr02_27422817,chr02_27431238,chr02_27434663,chr02_27441540,chr02_27442627,chr02_27452366,chr02_27452469,chr02_27452587,chr02_27543020,chr02_27577510,chr02_27582895,chr02_27587730,chr02_27587965,chr02_27587966,chr02_27588505,chr02_27592179,chr02_27624191,chr02_27728278,chr02_27733367,chr02_27733886,chr02_27733887,chr02_27733898,chr02_27796332,chr02_27796409,chr02_27799452,chr02_27799485,chr02_27921940,chr02_27972315,chr02_28005392,chr02_28005434,chr02_28005450,chr02_28005467,chr02_28005470,chr02_28005512,chr02_28005608,chr02_28005725,chr02_28015928,chr02_28016251,chr02_28016274,chr02_28025579,chr02_28025597,chr02_28025703,chr02_28404877,chr02_28405060,chr02_28430964,chr02_28431010,chr02_28499908,chr02_28508351,chr02_28508364,chr02_28508383,chr02_28508385,chr02_28597388,chr02_2861514,chr02_28627949,chr02_28668059,chr02_28703193,chr02_28783839,chr02_28867617,chr02_28878662,chr02_28879117,chr02_28921204,chr02_28970893,chr02_28970910,chr02_28979379,chr02_29014746,chr02_29015021,chr02_29175992,chr02_29176144,chr02_29307035,chr02_29307050,chr02_29307091,chr02_29331327,chr02_29440388,chr02_29440512,chr02_29442745,chr02_29444366,chr02_29446040,chr02_29456891,chr02_29456935,chr02_29465945,chr02_29465990,chr02_29465995,chr02_29466078,chr02_29466108,chr02_29466109,chr02_29466193,chr02_2954133,chr02_29617129,chr02_29617135,chr02_29617147,chr02_29617278,chr02_29829990,chr02_29830020,chr02_29830031,chr02_29834273,chr02_29835983,chr02_29842965,chr02_29843054,chr02_29851073,chr02_29853168,chr02_29855044,chr02_29855056,chr02_30096202,chr02_30096426,chr02_30096614,chr02_30131182,chr02_30210629,chr02_30896105,chr02_30909280,chr02_30932700,chr02_30932787,chr02_31100785,chr02_31130980,chr02_31157501,chr02_31189959,chr02_31190033,chr02_31190100,chr02_31215758,chr02_31265366,chr02_31267753,chr02_31269000,chr02_31458331,chr02_31473864,chr02_31473902,chr02_31512150,chr02_31512202,chr02_31512239,chr02_3175227,chr02_3175299,chr02_31812621,chr02_3197885,chr02_3197930,chr02_3198000,chr02_3198004,chr02_3198045,chr02_3198058,chr02_31986386,chr02_31986619,chr02_32108587,chr02_32150804,chr02_32150838,chr02_32241888,chr02_32241949,chr02_32259151,chr02_32259154,chr02_32259197,chr02_32286566,chr02_32314844,chr02_3236075,chr02_3236092,chr02_3236113,chr02_32366988,chr02_32367126,chr02_32367131,chr02_3252115,chr02_3252144,chr02_32568232,chr02_32570450,chr02_3275213,chr02_3275318,chr02_3275320,chr02_3278839,chr02_32892495,chr02_32892601,chr02_32896248,chr02_32903560,chr02_33124711,chr02_33144404,chr02_33159785,chr02_33188991,chr02_33189358,chr02_33191667,chr02_33197634,chr02_33197713,chr02_33201656,chr02_33201878,chr02_33201887,chr02_33530268,chr02_33530304,chr02_33530347,chr02_33538204,chr02_33538334,chr02_33611736,chr02_33611800,chr02_33611877,chr02_33615376,chr02_33634499,chr02_33634775,chr02_33634939,chr02_33635439,chr02_33637932,chr02_33637960,chr02_33638103,chr02_33643939,chr02_33677965,chr02_33683700,chr02_33683964,chr02_33688650,chr02_33689088,chr02_33696894,chr02_33813697,chr02_33829070,chr02_33852229,chr02_3388131,chr02_3388338,chr02_3388386,chr02_33886572,chr02_33923467,chr02_33923670,chr02_33923687,chr02_34000650,chr02_34052976,chr02_34060181,chr02_34060222,chr02_3410611,chr02_34158930,chr02_34158978,chr02_34159145,chr02_34159269,chr02_34161537,chr02_34161790,chr02_34161883,chr02_34163968,chr02_34164113,chr02_34164124,chr02_3416914,chr02_3416932,chr02_3419864,chr02_34204897,chr02_3427639,chr02_3427675,chr02_34328209,chr02_34338976,chr02_34563344,chr02_3464138,chr02_3483602,chr02_3485980,chr02_3486687,chr02_3488394,chr02_34955116,chr02_34963417,chr02_35088485,chr02_35088493,chr02_35132180,chr02_35132190,chr02_35132279,chr02_35132307,chr02_35132383,chr02_35132575,chr02_35163033,chr02_35427543,chr02_35436047,chr02_35437756,chr02_35442919,chr02_35453960,chr02_35469075,chr02_35471625,chr02_35473886,chr02_35475927,chr02_355348,chr02_35699514,chr02_35707151,chr02_35707254,chr02_35800897,chr02_35801005,chr02_35803306,chr02_359593,chr02_36192028,chr02_36246837,chr02_36246959,chr02_36329602,chr02_36330009,chr02_36481202,chr02_36505293,chr02_36785590,chr02_36785591,chr02_36808686,chr02_36808804,chr02_36820666,chr02_36820681,chr02_36832152,chr02_36832409,chr02_36833347,chr02_36835512,chr02_36835524,chr02_37041336,chr02_37041701,chr02_37045151,chr02_37045359,chr02_37061425,chr02_37061633,chr02_37064184,chr02_37067438,chr02_37067455,chr02_37209254,chr02_37211928,chr02_37212402,chr02_37216317,chr02_37216409,chr02_37220793,chr02_37237618,chr02_37247383,chr02_37993050,chr02_37993129,chr02_37993148,chr02_38223135,chr02_38223410,chr02_38223820,chr02_38223999,chr02_38224111,chr02_38410943,chr02_38410983,chr02_38427228,chr02_38434374,chr02_38448936,chr02_38518167,chr02_38589927,chr02_38598198,chr02_38615589,chr02_38629727,chr02_38650814,chr02_39082011,chr02_39082061,chr02_39088415,chr02_39088447,chr02_39120830,chr02_39121633,chr02_3913602,chr02_3913649,chr02_39145826,chr02_3914856,chr02_3915099,chr02_3922789,chr02_3922958,chr02_39246886,chr02_39301809,chr02_39301993,chr02_39303912,chr02_39304030,chr02_39357836,chr02_39358026,chr02_39371066,chr02_39469065,chr02_39497147,chr02_39527523,chr02_39534820,chr02_39534880,chr02_39534921,chr02_39534936,chr02_39534975,chr02_39535050,chr02_39535058,chr02_39538231,chr02_39539357,chr02_39539360,chr02_39601666,chr02_39669165,chr02_39675598,chr02_39682938,chr02_39682989,chr02_39683067,chr02_39709328,chr02_39709349,chr02_40254837,chr02_40255080,chr02_40260655,chr02_40260708,chr02_40260754,chr02_40260764,chr02_40260765,chr02_4027974,chr02_40283093,chr02_40401056,chr02_40424184,chr02_40485469,chr02_40489294,chr02_40489328,chr02_40688290,chr02_40688749,chr02_40691053,chr02_40691089,chr02_40691135,chr02_40691223,chr02_4104945,chr02_4105114,chr02_4105240,chr02_4105296,chr02_4105366,chr02_4105994,chr02_41134221,chr02_41138312,chr02_41399967,chr02_41401415,chr02_41403780,chr02_41508208,chr02_41531280,chr02_41531373,chr02_41542586,chr02_41542589,chr02_41543876,chr02_41555577,chr02_41555610,chr02_41555612,chr02_41567443,chr02_41567507,chr02_41570120,chr02_41625723,chr02_41627320,chr02_41627321,chr02_41627394,chr02_41627400,chr02_41627497,chr02_41684174,chr02_41685733,chr02_4215309,chr02_4215312,chr02_4229842,chr02_4244685,chr02_4246024,chr02_4246067,chr02_4246414,chr02_4246936,chr02_4247459,chr02_42518345,chr02_4252109,chr02_42527480,chr02_4253127,chr02_42531684,chr02_4255771,chr02_4255787,chr02_42672618,chr02_42709570,chr02_42767063,chr02_42802582,chr02_42837482,chr02_42837506,chr02_42837534,chr02_42840305,chr02_42854105,chr02_4285889,chr02_42861490,chr02_42895496,chr02_42930653,chr02_42934657,chr02_42941623,chr02_42943802,chr02_42943939,chr02_42944521,chr02_42944678,chr02_42944801,chr02_42962412,chr02_43134496,chr02_43134682,chr02_43141300,chr02_43141317,chr02_43223165,chr02_43254039,chr02_43257305,chr02_43257344,chr02_43540357,chr02_43540450,chr02_43554953,chr02_43610894,chr02_43611058,chr02_43796697,chr02_43798291,chr02_43985250,chr02_43988533,chr02_43988576,chr02_43988792,chr02_43988798,chr02_44076720,chr02_44133181,chr02_44133349,chr02_44142855,chr02_44144387,chr02_44144707,chr02_44145768,chr02_4433361,chr02_4434964,chr02_4441470,chr02_4441589,chr02_4442946,chr02_4442978,chr02_4443013,chr02_44448022,chr02_44471176,chr02_44507637,chr02_4450869,chr02_44640507,chr02_44789972,chr02_44790126,chr02_44807637,chr02_44825628,chr02_44842409,chr02_44842411,chr02_44842484,chr02_44901972,chr02_44902107,chr02_44902127,chr02_45041222,chr02_45045561,chr02_45369783,chr02_45369896,chr02_45512969,chr02_45513019,chr02_45534357,chr02_45534387,chr02_45534543,chr02_45534545,chr02_45581375,chr02_45581514,chr02_45581583,chr02_45643327,chr02_45655043,chr02_45659074,chr02_45710873,chr02_45973634,chr02_45979015,chr02_46013063,chr02_46063391,chr02_46063392,chr02_46063608,chr02_4606850,chr02_4607756,chr02_46081940,chr02_4608244,chr02_4608314,chr02_4608756,chr02_4609891,chr02_4610445,chr02_4611639,chr02_46154356,chr02_46180545,chr02_46180549,chr02_46180573,chr02_46288716,chr02_46300344,chr02_46300370,chr02_46301507,chr02_46301738,chr02_46320697,chr02_4632387,chr02_4632487,chr02_46328496,chr02_46328589,chr02_46328676,chr02_46329080,chr02_46332765,chr02_46332824,chr02_46332915,chr02_46345887,chr02_46497583,chr02_4651652,chr02_4651754,chr02_4651767,chr02_46521727,chr02_46521765,chr02_46521934,chr02_46522030,chr02_46544029,chr02_46544056,chr02_46551757,chr02_46551780,chr02_46551850,chr02_46553511,chr02_46553536,chr02_46564009,chr02_46592863,chr02_46607161,chr02_46649424,chr02_46649627,chr02_46689755,chr02_46689805,chr02_46885974,chr02_46910,chr02_46985754,chr02_47244864,chr02_47373619,chr02_47395252,chr02_47425745,chr02_47433731,chr02_47435863,chr02_47437234,chr02_47469480,chr02_47492880,chr02_4780590,chr02_4794372,chr02_48496251,chr02_48570993,chr02_48571214,chr02_48599091,chr02_48611338,chr02_48611383,chr02_48611509,chr02_48611520,chr02_48611691,chr02_48672072,chr02_48674668,chr02_48789073,chr02_48812043,chr02_48854552,chr02_48854566,chr02_48854638,chr02_48854697,chr02_49009134,chr02_49009356,chr02_49120021,chr02_49120768,chr02_49121275,chr02_49121380,chr02_49126646,chr02_49128041,chr02_49206091,chr02_49308156,chr02_49333723,chr02_49550632,chr02_49550641,chr02_49553740,chr02_49553927,chr02_49583079,chr02_49789524,chr02_49789705,chr02_49797516,chr02_50161313,chr02_50171841,chr02_50171866,chr02_50172261,chr02_50409946,chr02_50608086,chr02_50790201,chr02_50794305,chr02_50853169,chr02_50853193,chr02_50853432,chr02_50871658,chr02_50871759,chr02_50871976,chr02_50875015,chr02_50875024,chr02_51055526,chr02_51055558,chr02_51055588,chr02_51055595,chr02_5106897,chr02_5106925,chr02_51071422,chr02_51071436,chr02_51071719,chr02_51108916,chr02_51108922,chr02_5112078,chr02_51121391,chr02_5112228,chr02_51150481,chr02_51150510,chr02_51150696,chr02_51212342,chr02_51231910,chr02_51302150,chr02_51327578,chr02_51352912,chr02_5165758,chr02_51864997,chr02_51878147,chr02_51878370,chr02_51878403,chr02_51899284,chr02_51900606,chr02_51900668,chr02_51900691,chr02_51900959,chr02_51940319,chr02_51947568,chr02_51947618,chr02_51947634,chr02_51994347,chr02_52052478,chr02_52084436,chr02_52098633,chr02_52110466,chr02_52144542,chr02_52144559,chr02_52144606,chr02_52225621,chr02_52225749,chr02_52234578,chr02_52234681,chr02_52471481,chr02_52477459,chr02_52482814,chr02_52482841,chr02_52482862,chr02_52482882,chr02_52483009,chr02_52494590,chr02_52494615,chr02_52494918,chr02_52494928,chr02_52739062,chr02_52739253,chr02_52739313,chr02_52739361,chr02_52746903,chr02_52746917,chr02_52746927,chr02_52757792,chr02_52757806,chr02_52892884,chr02_52978201,chr02_52978701,chr02_52988506,chr02_52992263,chr02_53000121,chr02_53089084,chr02_53089129,chr02_53089252,chr02_53094057,chr02_53101422,chr02_53101476,chr02_53121215,chr02_53121228,chr02_53142052,chr02_53148787,chr02_53352264,chr02_53399613,chr02_53418548,chr02_53431244,chr02_53452072,chr02_53452073,chr02_53452119,chr02_53452134,chr02_5370990,chr02_5371032,chr02_5374716,chr02_5374731,chr02_5374736,chr02_53862094,chr02_53862159,chr02_53862240,chr02_53863579,chr02_54281919,chr02_5431574,chr02_54361843,chr02_54369509,chr02_54373635,chr02_54373762,chr02_54373769,chr02_54383809,chr02_54386052,chr02_54386328,chr02_54410693,chr02_54476990,chr02_54519621,chr02_54519664,chr02_54609928,chr02_54764945,chr02_54764978,chr02_54765015,chr02_54765176,chr02_54765184,chr02_54770001,chr02_54813729,chr02_54813777,chr02_54823059,chr02_55078600,chr02_55135922,chr02_55141108,chr02_55142457,chr02_55142595,chr02_55143922,chr02_55176428,chr02_55180873,chr02_55180899,chr02_55193768,chr02_5531284,chr02_5553279,chr02_55630005,chr02_55705763,chr02_55711357,chr02_5573041,chr02_5573241,chr02_55735546,chr02_55741364,chr02_55741391,chr02_55749502,chr02_55749609,chr02_55750330,chr02_55750641,chr02_55750701,chr02_55823724,chr02_55847388,chr02_55850348,chr02_55859073,chr02_55881422,chr02_55881515,chr02_55885604,chr02_55892022,chr02_55896142,chr02_56194985,chr02_56344572,chr02_56360887,chr02_56362760,chr02_56363084,chr02_56373639,chr02_56373666,chr02_56397985,chr02_56398140,chr02_56485906,chr02_56486112,chr02_56735451,chr02_56755016,chr02_56801063,chr02_56817544,chr02_56817859,chr02_56817906,chr02_56819849,chr02_56849388,chr02_56956366,chr02_56956400,chr02_57000183,chr02_57005522,chr02_57201217,chr02_57379541,chr02_57415116,chr02_57569220,chr02_57698165,chr02_57837474,chr02_57857752,chr02_57928946,chr02_5803032,chr02_5803065,chr02_5812350,chr02_5812371,chr02_5816613,chr02_5817950,chr02_5824521,chr02_5825855,chr02_5825916,chr02_5833887,chr02_5855190,chr02_5855207,chr02_5879392,chr02_5879476,chr02_5879938,chr02_58860561,chr02_58961756,chr02_59214335,chr02_59214398,chr02_59673132,chr02_59763514,chr02_59806570,chr02_59822076,chr02_59883407,chr02_60062117,chr02_60075358,chr02_6038274,chr02_6038588,chr02_6039223,chr02_6054768,chr02_6059043,chr02_60663472,chr02_6067498,chr02_6067534,chr02_60741569,chr02_6083169,chr02_6083287,chr02_6083377,chr02_6083378,chr02_60994931,chr02_60998288,chr02_61005936,chr02_61005939,chr02_61010271,chr02_61010435,chr02_61326512,chr02_61326708,chr02_61326774,chr02_61331107,chr02_61331144,chr02_61385337,chr02_61594560,chr02_61768495,chr02_6181022,chr02_6181079,chr02_6182516,chr02_61847567,chr02_61847766,chr02_61854308,chr02_61854339,chr02_61854377,chr02_61857733,chr02_6186465,chr02_61867445,chr02_61867459,chr02_61958781,chr02_61965743,chr02_62017159,chr02_6225618,chr02_6225679,chr02_6225684,chr02_631170,chr02_63134199,chr02_63139319,chr02_63139341,chr02_63139383,chr02_63139420,chr02_63139422,chr02_63143245,chr02_63143609,chr02_63148148,chr02_63210004,chr02_63211294,chr02_63211415,chr02_6321377,chr02_63230923,chr02_63234179,chr02_632479,chr02_632492,chr02_63259322,chr02_63260196,chr02_63260226,chr02_63262995,chr02_63421447,chr02_63430650,chr02_63431080,chr02_63441651,chr02_63441686,chr02_63444651,chr02_63588936,chr02_63592774,chr02_636678,chr02_63718703,chr02_63718715,chr02_63739131,chr02_63763825,chr02_63793235,chr02_63813763,chr02_63813981,chr02_63818461,chr02_63849528,chr02_63849899,chr02_63877371,chr02_63877372,chr02_63892409,chr02_63892453,chr02_63892724,chr02_63892738,chr02_63901656,chr02_63901782,chr02_63901845,chr02_63938985,chr02_63976309,chr02_63976398,chr02_63976429,chr02_63976446,chr02_64010107,chr02_64039107,chr02_6404366,chr02_64203787,chr02_64227678,chr02_64240998,chr02_64241367,chr02_64241409,chr02_64244104,chr02_6424591,chr02_6424598,chr02_6424650,chr02_64253733,chr02_64253809,chr02_64274886,chr02_64290343,chr02_64297756,chr02_64300389,chr02_64309068,chr02_6430996,chr02_6431007,chr02_64345790,chr02_64345805,chr02_64345809,chr02_64347560,chr02_6436903,chr02_64378048,chr02_64382321,chr02_6438392,chr02_6438418,chr02_64404419,chr02_64404527,chr02_64648903,chr02_64649032,chr02_64649059,chr02_64654488,chr02_64654491,chr02_64722231,chr02_64722342,chr02_64732628,chr02_64737432,chr02_64739486,chr02_64897700,chr02_64900077,chr02_64949588,chr02_64949600,chr02_64952541,chr02_64966776,chr02_64966847,chr02_64970403,chr02_64970416,chr02_64972517,chr02_64998508,chr02_64998696,chr02_64998700,chr02_65141398,chr02_65518889,chr02_65524914,chr02_65524962,chr02_65527988,chr02_65529222,chr02_65529342,chr02_65569595,chr02_65569699,chr02_65710941,chr02_65730998,chr02_65862944,chr02_65864475,chr02_65955911,chr02_65958719,chr02_661390,chr02_661508,chr02_66161929,chr02_6616337,chr02_66176684,chr02_66242913,chr02_66268894,chr02_66269765,chr02_66269839,chr02_6637714,chr02_6637719,chr02_6638602,chr02_6638604,chr02_6640599,chr02_66426726,chr02_66429334,chr02_66429394,chr02_66432326,chr02_6648027,chr02_66502150,chr02_66502203,chr02_66502229,chr02_66514055,chr02_66514216,chr02_66514275,chr02_66514324,chr02_66533809,chr02_66534085,chr02_66534158,chr02_66535286,chr02_66535323,chr02_66547534,chr02_66551546,chr02_66551562,chr02_66551574,chr02_66563300,chr02_66574595,chr02_66574730,chr02_66574765,chr02_66574790,chr02_6662980,chr02_6662986,chr02_6663370,chr02_6663429,chr02_66658804,chr02_66658845,chr02_67065332,chr02_67080692,chr02_67080785,chr02_67080816,chr02_67083666,chr02_67084144,chr02_67092574,chr02_67092609,chr02_67206791,chr02_67206793,chr02_67206830,chr02_67206993,chr02_67219906,chr02_67241639,chr02_67241641,chr02_67251484,chr02_67251534,chr02_67335933,chr02_67342140,chr02_67342466,chr02_67446407,chr02_67459100,chr02_67468471,chr02_67472319,chr02_67567329,chr02_67637988,chr02_67675453,chr02_67691618,chr02_67744086,chr02_67758688,chr02_67777557,chr02_67777908,chr02_67778070,chr02_67848576,chr02_67860170,chr02_67862857,chr02_67940549,chr02_67940588,chr02_67940603,chr02_67948834,chr02_67993927,chr02_67994037,chr02_68026829,chr02_68032219,chr02_68055099,chr02_68063841,chr02_68088967,chr02_68278972,chr02_68279045,chr02_68314001,chr02_68332802,chr02_68431705,chr02_68439397,chr02_68480359,chr02_68480428,chr02_69115113,chr02_69115369,chr02_69209413,chr02_69215123,chr02_69217516,chr02_69221043,chr02_69221963,chr02_69227665,chr02_69454451,chr02_69456379,chr02_69456464,chr02_69459603,chr02_69649262,chr02_69661931,chr02_69693201,chr02_69700958,chr02_69701360,chr02_69721224,chr02_69721342,chr02_69824793,chr02_69824860,chr02_69858153,chr02_69880289,chr02_69880322,chr02_69880323,chr02_69940357,chr02_69940387,chr02_69940554,chr02_70016217,chr02_70016245,chr02_70073990,chr02_70074036,chr02_70074096,chr02_70075299,chr02_70075375,chr02_70078550,chr02_70078578,chr02_70145933,chr02_70147909,chr02_70183586,chr02_70204741,chr02_70204924,chr02_70223583,chr02_70272420,chr02_70589927,chr02_70599414,chr02_70603712,chr02_70605326,chr02_70616896,chr02_70618609,chr02_70649932,chr02_70660185,chr02_70660272,chr02_70662694,chr02_70663761,chr02_70671351,chr02_70681268,chr02_70973530,chr02_70973555,chr02_70973571,chr02_70973579,chr02_7098350,chr02_70985366,chr02_7098738,chr02_71004484,chr02_71004537,chr02_71105023,chr02_71119333,chr02_71119344,chr02_71119354,chr02_71135157,chr02_7115033,chr02_71162232,chr02_71162907,chr02_71164869,chr02_712818,chr02_71298445,chr02_7131974,chr02_7132047,chr02_713232,chr02_713273,chr02_7132762,chr02_71546606,chr02_71546642,chr02_71559077,chr02_71617699,chr02_71630751,chr02_71630753,chr02_71630850,chr02_71641304,chr02_7197690,chr02_7197820,chr02_7200196,chr02_7204182,chr02_7206770,chr02_7206930,chr02_722010,chr02_722712,chr02_72286022,chr02_72286260,chr02_72286482,chr02_7248691,chr02_7248936,chr02_7249021,chr02_7253325,chr02_7253571,chr02_7253586,chr02_7253600,chr02_72671105,chr02_72671106,chr02_72671142,chr02_72674762,chr02_72683335,chr02_72698479,chr02_7272353,chr02_7294073,chr02_7298946,chr02_72998311,chr02_73000756,chr02_73054928,chr02_73054964,chr02_73055768,chr02_73066976,chr02_73067016,chr02_73067108,chr02_73098436,chr02_73254808,chr02_73259460,chr02_73268409,chr02_7330451,chr02_73392420,chr02_73420917,chr02_73420943,chr02_73786022,chr02_73792009,chr02_73806884,chr02_73868524,chr02_73886669,chr02_73886687,chr02_73944099,chr02_73966208,chr02_73966721,chr02_73967174,chr02_73968867,chr02_73974073,chr02_73974357,chr02_74010945,chr02_74011249,chr02_74037905,chr02_7404088,chr02_7404195,chr02_7404294,chr02_7407141,chr02_7409123,chr02_7410912,chr02_7417145,chr02_7417422,chr02_7427802,chr02_74306327,chr02_74306381,chr02_74306447,chr02_74306509,chr02_74306594,chr02_74316473,chr02_74333598,chr02_74333821,chr02_74333822,chr02_74335300,chr02_74335305,chr02_74335403,chr02_74427035,chr02_74481568,chr02_74488111,chr02_7456363,chr02_74565300,chr02_74565492,chr02_74565503,chr02_74622584,chr02_74630780,chr02_74630793,chr02_7464142,chr02_74662911,chr02_74672208,chr02_74680420,chr02_74699746,chr02_74699842,chr02_74699845,chr02_74706860,chr02_74721236,chr02_74841189,chr02_74841253,chr02_75452843,chr02_75461847,chr02_75491725,chr02_75497042,chr02_75982233,chr02_76027301,chr02_76045176,chr02_76045187,chr02_76185104,chr02_76230856,chr02_76244024,chr02_76244308,chr02_76451818,chr02_76451839,chr02_76452085,chr02_76452096,chr02_76454425,chr02_76454437,chr02_76454495,chr02_76454546,chr02_76585616,chr02_76667281,chr02_76763896,chr02_76763933,chr02_76793762,chr02_76793770,chr02_77216625,chr02_77217893,chr02_77217916,chr02_77253504,chr02_77253514,chr02_77336623,chr02_77338005,chr02_77339023,chr02_77339194,chr02_77430451,chr02_77430485,chr02_77437745,chr02_77437747,chr02_77437768,chr02_77526136,chr02_77700299,chr02_77709993,chr02_77712591,chr02_77714547,chr02_77715029,chr02_77742417,chr02_77861628,chr02_77865337,chr02_77865343,chr02_77865357,chr02_78060654,chr02_78060672,chr02_78060700,chr02_78070404,chr02_78070466,chr02_78072686,chr02_78072916,chr02_78072978,chr02_78084258,chr02_78084312,chr02_78084841,chr02_78085737,chr02_78099464,chr02_78307645,chr02_78307740,chr02_78313999,chr02_78325227,chr02_78326839,chr02_78327887,chr02_78327912,chr02_78327919,chr02_78357269,chr02_78373025,chr02_78373062,chr02_78380703,chr02_78380741,chr02_78380781,chr02_78439207,chr02_78596668,chr02_78599078,chr02_78610128,chr02_78610141,chr02_78615433,chr02_78938857,chr02_78952646,chr02_78965688,chr02_78972061,chr02_78982020,chr02_790153,chr02_790271,chr02_790299,chr02_790348,chr02_790356,chr02_790414,chr02_790480,chr02_790491,chr02_7911717,chr02_7911719,chr02_7911787,chr02_7912626,chr02_7912692,chr02_7912816,chr02_7912845,chr02_7913289,chr02_7913662,chr02_7913687,chr02_79160307,chr02_79191987,chr02_79323696,chr02_79324083,chr02_79324267,chr02_79349055,chr02_79362731,chr02_79472251,chr02_79580528,chr02_79581513,chr02_79908644,chr02_79908768,chr02_79973369,chr02_79973386,chr02_79973475,chr02_8010177,chr02_80720436,chr02_80796015,chr02_81339670,chr02_81667572,chr02_81682486,chr02_81741598,chr02_81741622,chr02_81816513,chr02_81816822,chr02_82004557,chr02_82004570,chr02_82007021,chr02_82127988,chr02_8213667,chr02_8213713,chr02_8213718,chr02_82154105,chr02_82154148,chr02_82509582,chr02_82564392,chr02_82564394,chr02_82649464,chr02_82673045,chr02_8300466,chr02_83020714,chr02_83020977,chr02_83021008,chr02_83079607,chr02_83086427,chr02_83091091,chr02_83091172,chr02_83091217,chr02_83091238,chr02_83108675,chr02_83109075,chr02_83109147,chr02_83109161,chr02_83116137,chr02_83116191,chr02_83139052,chr02_83139067,chr02_8327508,chr02_83543504,chr02_83548438,chr02_83548449,chr02_8360361,chr02_8360368,chr02_8360417,chr02_8360440,chr02_8360464,chr02_8360508,chr02_8360520,chr02_84295408,chr02_84302981,chr02_84305706,chr02_84333704,chr02_84333715,chr02_84340746,chr02_84340937,chr02_84355889,chr02_84356115,chr02_84388036,chr02_84388130,chr02_84388137,chr02_84395190,chr02_8641085,chr02_8659159,chr02_86734137,chr02_8676747,chr02_86912227,chr02_87062752,chr02_87068830,chr02_87073366,chr02_87073481,chr02_87174091,chr02_87174812,chr02_87196841,chr02_87196972,chr02_87271383,chr02_8751205,chr02_8751210,chr02_87522157,chr02_87522180,chr02_87522243,chr02_87536342,chr02_87536405,chr02_87536410,chr02_87536587,chr02_87536625,chr02_87543330,chr02_87591975,chr02_87591983,chr02_87592017,chr02_87592639,chr02_87592670,chr02_87592918,chr02_87592944,chr02_87592947,chr02_87593079,chr02_87593114,chr02_87593334,chr02_87600971,chr02_8762154,chr02_88636334,chr02_88636349,chr02_88636397,chr02_88636401,chr02_88648707,chr02_88648719,chr02_88680078,chr02_88750243,chr02_88750244,chr02_88752429,chr02_88752445,chr02_88768520,chr02_88768568,chr02_88768600,chr02_88768748,chr02_88769011,chr02_88769067,chr02_88769436,chr02_88769444,chr02_89254551,chr02_89254553,chr02_89254802,chr02_89254820,chr02_89254910,chr02_89255058,chr02_89264168,chr02_89332694,chr02_89336642,chr02_89360785,chr02_89360802,chr02_89407145,chr02_89638504,chr02_89638605,chr02_89642304,chr02_89656148,chr02_89656154,chr02_89665030,chr02_89665178,chr02_89686444,chr02_89686447,chr02_89686492,chr02_89686499,chr02_89686508,chr02_89686516,chr02_89689597,chr02_89689718,chr02_89865555,chr02_89904928,chr02_89904988,chr02_89907227,chr02_89907348,chr02_90326100,chr02_90463762,chr02_90472285,chr02_90472312,chr02_90489000,chr02_90489079,chr02_90494779,chr02_90494809,chr02_90584713,chr02_90588959,chr02_90590397,chr02_90607762,chr02_90607785,chr02_90607848,chr02_90607922,chr02_90607941,chr02_90607949,chr02_90746855,chr02_90755019,chr02_90755175,chr02_90886705,chr02_90886718,chr02_90886748,chr02_90921040,chr02_91106433,chr02_91106452,chr02_91106716,chr02_91106723,chr02_91107499,chr02_91108147,chr02_91108344,chr02_91119941,chr02_91120944,chr02_91228841,chr02_91302786,chr02_91302864,chr02_91302991,chr02_9140961,chr02_9142763,chr02_9142849,chr02_91466385,chr02_91466529,chr02_91473710,chr02_91477762,chr02_91481931,chr02_91507066,chr02_91731082,chr02_91734018,chr02_91749061,chr02_91749844,chr02_91749850,chr02_9194919,chr02_9194982,chr02_92026475,chr02_92045609,chr02_92060032,chr02_92060113,chr02_92060147,chr02_92072190,chr02_92338192,chr02_92338194,chr02_92351766,chr02_92392644,chr02_92392652,chr02_92495881,chr02_92495935,chr02_92496163,chr02_92496237,chr02_92524020,chr02_92928988,chr02_93078495,chr02_93078587,chr02_93081876,chr02_93081950,chr02_93082023,chr02_93089919,chr02_93090259,chr02_93109828,chr02_93110404,chr02_93185108,chr02_93207881,chr02_93207951,chr02_93208197,chr02_93228314,chr02_93228480,chr02_9342026,chr02_9342069,chr02_93423243,chr02_93470857,chr02_93471023,chr02_93471031,chr02_93489375,chr02_93489390,chr02_93489501,chr02_9354787,chr02_9354958,chr02_9354968,chr02_93554098,chr02_93709941,chr02_93725604,chr02_93725606,chr02_93745423,chr02_93772918,chr02_93806157,chr02_93817520,chr02_94075036,chr02_94129516,chr02_94154831,chr02_94154887,chr02_94155019,chr02_94155021,chr02_94155111,chr02_94160085,chr02_94160215,chr02_94212968,chr02_94240125,chr02_94411586,chr02_94414536,chr02_9454582,chr02_9455067,chr02_94625652,chr02_94627999,chr02_94628098,chr02_94628124,chr02_94648650,chr02_94665774,chr02_94672754,chr02_94677850,chr02_94678065,chr02_94790721,chr02_94790880,chr02_94795667,chr02_94843984,chr02_94853645,chr02_94860033,chr02_94860074,chr02_94860095,chr02_95244040,chr02_95244180,chr02_95265173,chr02_95297731,chr02_95298066,chr02_95302110,chr02_95324661,chr02_95324674,chr02_95324739,chr02_95324758,chr02_95324853,chr02_95424610,chr02_95476569,chr02_95590328,chr02_95593227,chr02_95606352,chr02_95606365,chr02_95606430,chr02_95606551,chr02_95641723,chr02_95641771,chr02_95641850,chr02_95641871,chr02_95642610,chr02_95642827,chr02_95642859,chr02_95661410,chr02_95671239,chr02_95678973,chr02_95719255,chr02_95719400,chr02_95744180,chr02_95745052,chr02_95745183,chr02_95751584,chr02_95751959,chr02_96115295,chr02_96148766,chr02_96166798,chr02_96167020,chr02_96173385,chr02_96173445,chr02_96178267,chr02_96178299,chr02_9677215,chr02_9677256,chr02_9685062,chr02_9685121,chr02_9752804,chr02_976293,chr02_9787256,chr02_9889437,chr02_992176,chr02_9975182,chr02_9980298,chr02_9980308,chr03_1000014,chr03_10008304,chr03_10008324,chr03_10008334,chr03_10008350,chr03_10281657,chr03_10285419,chr03_10285449,chr03_10286965,chr03_10309787,chr03_10390716,chr03_1042442,chr03_1047339,chr03_1049777,chr03_10541206,chr03_10541219,chr03_10548148,chr03_10552616,chr03_10552804,chr03_10552835,chr03_10552836,chr03_10665250,chr03_10665267,chr03_10665337,chr03_10665470,chr03_10665494,chr03_10675385,chr03_10679772,chr03_10679847,chr03_1081963,chr03_1081970,chr03_10886814,chr03_10980135,chr03_10981625,chr03_11022545,chr03_11027300,chr03_11027336,chr03_11027571,chr03_11193552,chr03_11193692,chr03_11193839,chr03_11205453,chr03_1173730,chr03_1174327,chr03_11744150,chr03_1174544,chr03_11746376,chr03_11746437,chr03_1174848,chr03_1174851,chr03_11749789,chr03_11755289,chr03_117930,chr03_11853279,chr03_11853289,chr03_11857645,chr03_11857797,chr03_1186171,chr03_11873798,chr03_11892646,chr03_11892944,chr03_1205744,chr03_12498866,chr03_12804699,chr03_12804801,chr03_12806753,chr03_12806764,chr03_12806947,chr03_1283010,chr03_1355333,chr03_1355532,chr03_1355579,chr03_1356607,chr03_1356612,chr03_138916,chr03_139221,chr03_139263,chr03_14734079,chr03_14734503,chr03_14734556,chr03_14740636,chr03_14744371,chr03_14744578,chr03_14753486,chr03_14905794,chr03_14932096,chr03_14942354,chr03_14942372,chr03_14978441,chr03_15060850,chr03_15104956,chr03_15105164,chr03_15147031,chr03_15147092,chr03_15591162,chr03_15591393,chr03_15591619,chr03_15716622,chr03_15716649,chr03_15739349,chr03_15739417,chr03_15791437,chr03_158961,chr03_158971,chr03_159057,chr03_16216414,chr03_16216419,chr03_16232295,chr03_16239806,chr03_16244462,chr03_16244479,chr03_16244483,chr03_16547105,chr03_16547241,chr03_16547253,chr03_1657403,chr03_1657458,chr03_1657498,chr03_1657755,chr03_1657826,chr03_1657833,chr03_1657846,chr03_16582027,chr03_16582280,chr03_16986953,chr03_16987009,chr03_16988282,chr03_17010046,chr03_17029971,chr03_17042082,chr03_17238267,chr03_17259778,chr03_17267088,chr03_17268394,chr03_17283354,chr03_17283398,chr03_17283472,chr03_17308048,chr03_17314686,chr03_17314724,chr03_17324002,chr03_17388513,chr03_17466559,chr03_17466649,chr03_17469420,chr03_17469583,chr03_17469712,chr03_17469766,chr03_17475558,chr03_17476567,chr03_17487105,chr03_17487388,chr03_17612256,chr03_17612282,chr03_17626416,chr03_17629497,chr03_17629536,chr03_17631962,chr03_17632703,chr03_17801695,chr03_17824274,chr03_17864655,chr03_17864710,chr03_17875394,chr03_17875439,chr03_17875445,chr03_17875464,chr03_17875501,chr03_18067489,chr03_18067505,chr03_18067506,chr03_18067568,chr03_18067715,chr03_18067734,chr03_18069468,chr03_18069538,chr03_18069575,chr03_18108405,chr03_18109102,chr03_18129588,chr03_18129602,chr03_18157298,chr03_18157311,chr03_18177508,chr03_18314316,chr03_18314532,chr03_18320848,chr03_18320944,chr03_1849748,chr03_1849767,chr03_1850544,chr03_1850573,chr03_1850694,chr03_18733115,chr03_18885304,chr03_18885429,chr03_18958634,chr03_18963348,chr03_18963419,chr03_18963437,chr03_18963449,chr03_1899805,chr03_1905604,chr03_1905646,chr03_1905650,chr03_1905720,chr03_1905722,chr03_1916326,chr03_1916335,chr03_1926594,chr03_19366719,chr03_1939399,chr03_1941929,chr03_1942015,chr03_19605647,chr03_19605678,chr03_19618596,chr03_19623617,chr03_19637793,chr03_1977312,chr03_1977323,chr03_1977358,chr03_1977368,chr03_1980121,chr03_1980204,chr03_19825838,chr03_19832979,chr03_19845961,chr03_19847197,chr03_19851250,chr03_19851296,chr03_19867525,chr03_19867531,chr03_19867545,chr03_19988289,chr03_19989977,chr03_20080568,chr03_20133624,chr03_20134309,chr03_20137336,chr03_20137392,chr03_20139932,chr03_2032747,chr03_2032871,chr03_2032872,chr03_20442287,chr03_20442950,chr03_20443593,chr03_20452598,chr03_20604931,chr03_20605355,chr03_21247055,chr03_21255176,chr03_21255378,chr03_21255482,chr03_21255502,chr03_21280679,chr03_21280921,chr03_21350974,chr03_21350978,chr03_21365547,chr03_21365583,chr03_21365709,chr03_21365826,chr03_21365827,chr03_21365892,chr03_21365893,chr03_21374675,chr03_21374695,chr03_21397023,chr03_21397035,chr03_21397071,chr03_21397094,chr03_21478507,chr03_21481686,chr03_21492313,chr03_21535731,chr03_21535755,chr03_21547266,chr03_21547324,chr03_21744214,chr03_21744308,chr03_21957590,chr03_21967832,chr03_22015888,chr03_22016000,chr03_22060697,chr03_22813970,chr03_22814029,chr03_22814088,chr03_22858984,chr03_22859086,chr03_22859115,chr03_22859147,chr03_22859174,chr03_22859371,chr03_22859406,chr03_22893089,chr03_22908982,chr03_22909043,chr03_22909174,chr03_22910262,chr03_22910364,chr03_22910386,chr03_22946342,chr03_22971562,chr03_22994276,chr03_23003194,chr03_23019540,chr03_23336549,chr03_23344835,chr03_23470319,chr03_23569813,chr03_23997703,chr03_24040322,chr03_24040335,chr03_24045869,chr03_24184575,chr03_24184609,chr03_24184735,chr03_24184744,chr03_24245267,chr03_24245281,chr03_24249200,chr03_24254045,chr03_24263141,chr03_24263315,chr03_24269717,chr03_24269734,chr03_24269742,chr03_24275968,chr03_24276062,chr03_24276081,chr03_24282196,chr03_24311273,chr03_24317845,chr03_24318085,chr03_2434899,chr03_24411199,chr03_24412926,chr03_2445797,chr03_2446006,chr03_2446136,chr03_24466033,chr03_24466122,chr03_24466127,chr03_24469941,chr03_24482493,chr03_24601565,chr03_24605268,chr03_24623701,chr03_24624021,chr03_24624025,chr03_24624077,chr03_24624092,chr03_24624157,chr03_24662741,chr03_24679991,chr03_24864785,chr03_24876360,chr03_24906533,chr03_25176249,chr03_25176279,chr03_25176393,chr03_25188490,chr03_25188517,chr03_25188696,chr03_25212189,chr03_25218806,chr03_25218884,chr03_25269203,chr03_25275204,chr03_25275305,chr03_25327874,chr03_25333364,chr03_25373683,chr03_25373721,chr03_25373793,chr03_25373836,chr03_25378706,chr03_25383096,chr03_25383116,chr03_25554453,chr03_25689604,chr03_25916203,chr03_25917581,chr03_25917798,chr03_25938249,chr03_25948147,chr03_25948239,chr03_25998356,chr03_26042516,chr03_26088891,chr03_26170653,chr03_26227469,chr03_26227599,chr03_26248208,chr03_26280554,chr03_26295990,chr03_26296521,chr03_26296593,chr03_2632781,chr03_26345212,chr03_26433335,chr03_26433667,chr03_26434415,chr03_26434436,chr03_26434464,chr03_26444228,chr03_26444341,chr03_26444355,chr03_26444371,chr03_26503682,chr03_26518337,chr03_26543848,chr03_26543859,chr03_26620603,chr03_26623221,chr03_26623270,chr03_26623383,chr03_26623501,chr03_26623527,chr03_26623547,chr03_26623617,chr03_26623674,chr03_26644784,chr03_26984398,chr03_27008694,chr03_27008738,chr03_27009497,chr03_27009510,chr03_27009669,chr03_27009680,chr03_27019254,chr03_27019255,chr03_27019335,chr03_27019443,chr03_27019469,chr03_27028539,chr03_27028552,chr03_27028555,chr03_27028608,chr03_27028613,chr03_27028638,chr03_27187324,chr03_27187336,chr03_27187363,chr03_27187622,chr03_27194779,chr03_27196093,chr03_27236523,chr03_27236553,chr03_27236577,chr03_27241991,chr03_27242122,chr03_27242150,chr03_27242190,chr03_27250046,chr03_27253771,chr03_27253834,chr03_27253852,chr03_27253917,chr03_27253964,chr03_27303461,chr03_27303605,chr03_27303621,chr03_27332584,chr03_27339348,chr03_27369313,chr03_27369322,chr03_27369596,chr03_27396933,chr03_27396946,chr03_27400179,chr03_27400194,chr03_27400199,chr03_27400418,chr03_27400450,chr03_27400461,chr03_27404069,chr03_27404168,chr03_27423325,chr03_27429589,chr03_27429633,chr03_27442587,chr03_27442621,chr03_27442772,chr03_27470702,chr03_27473833,chr03_27474014,chr03_27484289,chr03_27484424,chr03_27484550,chr03_27485405,chr03_27717170,chr03_27731114,chr03_27731232,chr03_27744905,chr03_27744922,chr03_27745038,chr03_27745050,chr03_27745051,chr03_27745067,chr03_27752704,chr03_27752707,chr03_27752939,chr03_27752968,chr03_27752987,chr03_27753004,chr03_27753018,chr03_27753129,chr03_27753141,chr03_27753148,chr03_27753177,chr03_27753280,chr03_27753343,chr03_27753398,chr03_27753407,chr03_27753512,chr03_27896931,chr03_27897092,chr03_27897106,chr03_27902141,chr03_28069120,chr03_28174728,chr03_28175031,chr03_28218025,chr03_28227921,chr03_28253565,chr03_28256545,chr03_28266649,chr03_28288821,chr03_28288832,chr03_28339095,chr03_28341428,chr03_28341429,chr03_28341449,chr03_28341578,chr03_28348084,chr03_28348185,chr03_28353617,chr03_28353653,chr03_28353666,chr03_28376660,chr03_28379351,chr03_28379366,chr03_28379385,chr03_28379488,chr03_28412531,chr03_28412532,chr03_28412553,chr03_28412567,chr03_28462093,chr03_28465702,chr03_28470128,chr03_28470147,chr03_28501811,chr03_28501826,chr03_28502076,chr03_28502085,chr03_28502870,chr03_28503302,chr03_28510155,chr03_28510198,chr03_28676745,chr03_28676750,chr03_28694437,chr03_28694915,chr03_28694949,chr03_28695114,chr03_28823576,chr03_28823628,chr03_28843688,chr03_28843692,chr03_28857589,chr03_28860122,chr03_28865752,chr03_28865790,chr03_28865806,chr03_28865970,chr03_28866305,chr03_28866640,chr03_28871381,chr03_28871413,chr03_28873050,chr03_28875574,chr03_28876334,chr03_28878783,chr03_28880463,chr03_28880589,chr03_28881922,chr03_2889043,chr03_28899290,chr03_28899318,chr03_28899332,chr03_28944803,chr03_28944846,chr03_28944946,chr03_29085318,chr03_29085446,chr03_29275563,chr03_29280817,chr03_29292669,chr03_29292677,chr03_29292771,chr03_29292845,chr03_29292909,chr03_29292930,chr03_29292962,chr03_29394387,chr03_29394421,chr03_29394482,chr03_29493792,chr03_29493796,chr03_29519506,chr03_29533940,chr03_29533980,chr03_29558394,chr03_29567562,chr03_29608485,chr03_29753881,chr03_29753993,chr03_29767246,chr03_29769918,chr03_29773005,chr03_29773193,chr03_29776999,chr03_29777750,chr03_29792136,chr03_29813361,chr03_29813496,chr03_30162268,chr03_30162372,chr03_30164172,chr03_30164252,chr03_30164493,chr03_30169493,chr03_30200858,chr03_30201116,chr03_30201255,chr03_30201274,chr03_30205783,chr03_30216545,chr03_30216597,chr03_30216657,chr03_30216672,chr03_30634679,chr03_30635165,chr03_30639311,chr03_30639314,chr03_30642600,chr03_30642671,chr03_30824590,chr03_30824607,chr03_30882190,chr03_30893105,chr03_30893267,chr03_30980007,chr03_31018181,chr03_31018225,chr03_31020904,chr03_31021361,chr03_31021461,chr03_31095681,chr03_31095695,chr03_31095722,chr03_31099218,chr03_31115711,chr03_31140750,chr03_31140774,chr03_31156685,chr03_31157148,chr03_31164498,chr03_31165039,chr03_31165081,chr03_31372527,chr03_31423311,chr03_31425018,chr03_31517169,chr03_3153273,chr03_31548688,chr03_31548791,chr03_31548845,chr03_31548854,chr03_31588078,chr03_3171379,chr03_31752516,chr03_3180463,chr03_3182110,chr03_3192376,chr03_32342222,chr03_32362389,chr03_32362685,chr03_32481862,chr03_32645256,chr03_32665989,chr03_32666099,chr03_32666289,chr03_32666739,chr03_32704827,chr03_32705222,chr03_32705405,chr03_32796655,chr03_32802827,chr03_32823927,chr03_33056532,chr03_33056550,chr03_33060651,chr03_33060815,chr03_33060892,chr03_33077302,chr03_33077428,chr03_33077441,chr03_33077451,chr03_33077504,chr03_33080126,chr03_33117316,chr03_33176874,chr03_33176914,chr03_33202457,chr03_33213206,chr03_33213251,chr03_33399851,chr03_3350542,chr03_3350847,chr03_3350868,chr03_3351071,chr03_3351395,chr03_33725077,chr03_33760216,chr03_33857620,chr03_33857630,chr03_3429827,chr03_3429922,chr03_34299582,chr03_34299623,chr03_34301802,chr03_34307927,chr03_34307946,chr03_34318066,chr03_3433663,chr03_34375029,chr03_34387109,chr03_34435511,chr03_34436020,chr03_34447241,chr03_34447907,chr03_34454391,chr03_34454516,chr03_344642,chr03_34852718,chr03_34853992,chr03_34856883,chr03_34871852,chr03_34962102,chr03_34962136,chr03_34975704,chr03_35090890,chr03_35101782,chr03_35107384,chr03_35107455,chr03_35107559,chr03_35107622,chr03_35127240,chr03_35162918,chr03_35163076,chr03_35165767,chr03_35170545,chr03_35171190,chr03_3517496,chr03_35197273,chr03_35197489,chr03_35215076,chr03_35228540,chr03_35231056,chr03_35248436,chr03_35248579,chr03_35251932,chr03_35254605,chr03_35254615,chr03_35264276,chr03_35308527,chr03_35308974,chr03_35308989,chr03_35309181,chr03_3547558,chr03_3548466,chr03_3548587,chr03_3566379,chr03_3566506,chr03_35726978,chr03_35726984,chr03_35741020,chr03_35754974,chr03_35761539,chr03_357671,chr03_358296,chr03_359291,chr03_35930592,chr03_35938850,chr03_35985115,chr03_35985185,chr03_35985186,chr03_360051,chr03_361351,chr03_361591,chr03_361600,chr03_36243069,chr03_36243149,chr03_36243193,chr03_36254319,chr03_36279559,chr03_36279625,chr03_364158,chr03_364462,chr03_364539,chr03_36513320,chr03_36531854,chr03_36572252,chr03_36584868,chr03_36600278,chr03_37000823,chr03_37000829,chr03_37000921,chr03_37002600,chr03_37043840,chr03_37067770,chr03_37077201,chr03_37077292,chr03_37628005,chr03_37652945,chr03_37673515,chr03_37673555,chr03_37683636,chr03_3768873,chr03_37714918,chr03_37770121,chr03_37771456,chr03_37771874,chr03_37772496,chr03_37772732,chr03_37772735,chr03_37804961,chr03_37805082,chr03_37805459,chr03_37805712,chr03_37814482,chr03_37816981,chr03_37817368,chr03_37820000,chr03_37820030,chr03_37821409,chr03_37827595,chr03_37827608,chr03_37827683,chr03_3783127,chr03_37888968,chr03_37889009,chr03_37891909,chr03_37897636,chr03_37935976,chr03_37946498,chr03_37946534,chr03_38388579,chr03_38399623,chr03_38406641,chr03_38410038,chr03_3866498,chr03_38922567,chr03_38985161,chr03_38991357,chr03_38991448,chr03_39012584,chr03_39015750,chr03_39015809,chr03_39023566,chr03_39028716,chr03_39036857,chr03_39133517,chr03_39183185,chr03_39183327,chr03_39191551,chr03_39214985,chr03_39216494,chr03_39278120,chr03_39351264,chr03_39380362,chr03_39489897,chr03_39926794,chr03_39927926,chr03_39928488,chr03_39928489,chr03_39928544,chr03_39930409,chr03_39931851,chr03_39931881,chr03_39931882,chr03_40013804,chr03_4033362,chr03_40373220,chr03_40373225,chr03_40374177,chr03_40374296,chr03_40376641,chr03_40389034,chr03_40398701,chr03_40402827,chr03_40408171,chr03_40418413,chr03_40418764,chr03_4071927,chr03_4071943,chr03_4073611,chr03_4073766,chr03_40908563,chr03_40919703,chr03_40939441,chr03_40939446,chr03_40945952,chr03_40956195,chr03_4096151,chr03_40998883,chr03_40998952,chr03_40999052,chr03_41006780,chr03_41006798,chr03_41006821,chr03_41006850,chr03_41006907,chr03_41019512,chr03_41019515,chr03_41019523,chr03_41019653,chr03_41019659,chr03_41041674,chr03_41041691,chr03_41041781,chr03_41041818,chr03_41041833,chr03_41041935,chr03_41045086,chr03_41045246,chr03_41085934,chr03_41085969,chr03_412108,chr03_41424370,chr03_41429993,chr03_41500141,chr03_41500319,chr03_41597304,chr03_41597332,chr03_41626617,chr03_4163959,chr03_41641823,chr03_41642224,chr03_4164287,chr03_41708665,chr03_41721846,chr03_41721915,chr03_4172196,chr03_4172227,chr03_41722734,chr03_41742534,chr03_41745088,chr03_41765893,chr03_41787788,chr03_41793532,chr03_41793603,chr03_41879300,chr03_41879636,chr03_41883718,chr03_41914265,chr03_41914356,chr03_41931778,chr03_41950855,chr03_4195844,chr03_4195981,chr03_4196008,chr03_4196080,chr03_4196097,chr03_4196209,chr03_4196246,chr03_41965914,chr03_4199423,chr03_4199428,chr03_4199450,chr03_4199503,chr03_4199513,chr03_4201099,chr03_4201294,chr03_4201352,chr03_4201356,chr03_42365377,chr03_42365396,chr03_42369777,chr03_42369882,chr03_42390051,chr03_42393840,chr03_42418780,chr03_42418817,chr03_42437898,chr03_42501010,chr03_42784155,chr03_42792935,chr03_42810319,chr03_42810355,chr03_42839717,chr03_43124441,chr03_43124759,chr03_43514634,chr03_43517117,chr03_43525724,chr03_43527891,chr03_43527904,chr03_43556290,chr03_43559576,chr03_43566864,chr03_43591127,chr03_43591215,chr03_43591217,chr03_43601412,chr03_436033,chr03_43820044,chr03_44001204,chr03_44006357,chr03_44008786,chr03_44047391,chr03_44054022,chr03_44078345,chr03_44086297,chr03_440895,chr03_440923,chr03_44197132,chr03_44197169,chr03_44203310,chr03_44203506,chr03_44204922,chr03_44205845,chr03_4426751,chr03_4426878,chr03_4426890,chr03_4426927,chr03_4427096,chr03_44277135,chr03_44290090,chr03_44297353,chr03_4431050,chr03_44412711,chr03_44413017,chr03_44418139,chr03_44420345,chr03_44488232,chr03_44488233,chr03_44488324,chr03_44488334,chr03_44488368,chr03_44488440,chr03_44488604,chr03_44509513,chr03_44509572,chr03_44509584,chr03_44550762,chr03_44550820,chr03_44550883,chr03_44550885,chr03_44550969,chr03_44550980,chr03_44550994,chr03_44551028,chr03_44551109,chr03_44560746,chr03_44560757,chr03_44560777,chr03_44560786,chr03_44560818,chr03_45406964,chr03_45413973,chr03_45416102,chr03_45416110,chr03_45434455,chr03_45434503,chr03_45435983,chr03_45436047,chr03_45436086,chr03_45436323,chr03_45436354,chr03_45445527,chr03_45445541,chr03_45445566,chr03_45450459,chr03_45562121,chr03_45562159,chr03_45598770,chr03_45600417,chr03_45882350,chr03_45882420,chr03_4588592,chr03_4588633,chr03_4588914,chr03_4588929,chr03_45908043,chr03_45911168,chr03_45911301,chr03_460175,chr03_46387606,chr03_46387650,chr03_46388081,chr03_46388440,chr03_46425399,chr03_46433687,chr03_46437759,chr03_46476210,chr03_46476257,chr03_46480257,chr03_46480258,chr03_46480386,chr03_46489556,chr03_46489595,chr03_46513698,chr03_46513733,chr03_46565380,chr03_46566448,chr03_46569148,chr03_46616579,chr03_47143363,chr03_47143886,chr03_47146454,chr03_47148322,chr03_47148688,chr03_47148717,chr03_47172887,chr03_47178401,chr03_47301997,chr03_47402138,chr03_47413977,chr03_47533233,chr03_47567539,chr03_47567540,chr03_47568661,chr03_47708758,chr03_47709135,chr03_47724814,chr03_47724823,chr03_47724910,chr03_47728945,chr03_47728990,chr03_47729057,chr03_47729104,chr03_47734137,chr03_47735006,chr03_47735104,chr03_47736673,chr03_47736721,chr03_47736774,chr03_47743517,chr03_477711,chr03_4780373,chr03_4780454,chr03_4780685,chr03_4780696,chr03_4780699,chr03_47808014,chr03_47889203,chr03_47948802,chr03_47973416,chr03_47973418,chr03_4798742,chr03_47990205,chr03_47990293,chr03_47990308,chr03_47990309,chr03_48022792,chr03_48148108,chr03_48148113,chr03_48148184,chr03_48148248,chr03_48148275,chr03_4815737,chr03_4830083,chr03_4830165,chr03_48364249,chr03_48450810,chr03_48451139,chr03_48458046,chr03_48458246,chr03_48458339,chr03_48484933,chr03_48485114,chr03_48532217,chr03_48532448,chr03_48532635,chr03_48532896,chr03_48532904,chr03_48532931,chr03_48627562,chr03_48647651,chr03_48653531,chr03_48670911,chr03_48674077,chr03_48677078,chr03_48677115,chr03_48943286,chr03_48958013,chr03_48958063,chr03_49103360,chr03_49104924,chr03_49237050,chr03_49260240,chr03_49260521,chr03_49311981,chr03_49312159,chr03_49320453,chr03_49320493,chr03_49334112,chr03_49336588,chr03_49431966,chr03_494989,chr03_49512644,chr03_49512673,chr03_49514005,chr03_49517356,chr03_49542176,chr03_49542184,chr03_49542188,chr03_49543413,chr03_49543440,chr03_49543510,chr03_4969263,chr03_49730190,chr03_4979350,chr03_4991927,chr03_49925875,chr03_49925951,chr03_49926120,chr03_49929762,chr03_49930031,chr03_49930321,chr03_5004412,chr03_5027111,chr03_5028306,chr03_5028557,chr03_5028576,chr03_50493049,chr03_50497293,chr03_50497318,chr03_50497324,chr03_50505884,chr03_50538094,chr03_50809855,chr03_50809865,chr03_50809889,chr03_50809947,chr03_50818931,chr03_50820619,chr03_50822202,chr03_5107009,chr03_5107051,chr03_510782,chr03_5110028,chr03_5110163,chr03_5117320,chr03_51335563,chr03_51411442,chr03_51411458,chr03_51411605,chr03_51411658,chr03_51411668,chr03_51420823,chr03_51421060,chr03_51421086,chr03_51421121,chr03_51428735,chr03_51436047,chr03_51441367,chr03_51441489,chr03_51623584,chr03_51628499,chr03_51654427,chr03_51897968,chr03_52007677,chr03_5212020,chr03_52214984,chr03_52216262,chr03_52566662,chr03_52566703,chr03_526577,chr03_52768018,chr03_5400843,chr03_5401260,chr03_5407266,chr03_5407291,chr03_5407348,chr03_5407376,chr03_54418914,chr03_54422451,chr03_54524626,chr03_545406,chr03_545424,chr03_54592061,chr03_54605028,chr03_54605049,chr03_54703421,chr03_5488776,chr03_5488865,chr03_550525,chr03_55120816,chr03_55120821,chr03_55120836,chr03_55204803,chr03_55239569,chr03_55240921,chr03_55240990,chr03_55371615,chr03_55371636,chr03_55371973,chr03_55528038,chr03_55528039,chr03_55609161,chr03_55609222,chr03_55629400,chr03_55629680,chr03_55675074,chr03_55684170,chr03_55705877,chr03_55706551,chr03_55711663,chr03_55711816,chr03_55715837,chr03_55715867,chr03_55846386,chr03_55846441,chr03_56072274,chr03_56072459,chr03_5652878,chr03_5652909,chr03_5652921,chr03_5654742,chr03_5654788,chr03_566179,chr03_5669242,chr03_5669399,chr03_5701589,chr03_5701590,chr03_5701635,chr03_57055931,chr03_57086872,chr03_57192513,chr03_57192602,chr03_572319,chr03_57232692,chr03_572400,chr03_572441,chr03_572474,chr03_572497,chr03_57287038,chr03_57288171,chr03_57288202,chr03_57289328,chr03_57397472,chr03_57397558,chr03_57397633,chr03_57404044,chr03_57516651,chr03_57516721,chr03_57540266,chr03_57798274,chr03_57798300,chr03_57798301,chr03_5781146,chr03_5785993,chr03_5786004,chr03_5786632,chr03_579352,chr03_5798239,chr03_5798246,chr03_5798268,chr03_5798305,chr03_5803032,chr03_5803063,chr03_5803090,chr03_5803136,chr03_5806157,chr03_58178804,chr03_58185643,chr03_58202399,chr03_58207975,chr03_5826890,chr03_5826942,chr03_5828582,chr03_5828898,chr03_5828922,chr03_5828961,chr03_5828976,chr03_58322746,chr03_58332619,chr03_58370084,chr03_58370589,chr03_58374246,chr03_58374611,chr03_58386560,chr03_58386881,chr03_588105,chr03_59221145,chr03_59288453,chr03_59304348,chr03_59312265,chr03_59312438,chr03_59315129,chr03_59331966,chr03_59331990,chr03_59557734,chr03_59557961,chr03_59558173,chr03_59565837,chr03_59566048,chr03_59568389,chr03_59627084,chr03_59640257,chr03_59652099,chr03_59652180,chr03_59880772,chr03_59934613,chr03_59934632,chr03_60048234,chr03_60048434,chr03_60069271,chr03_60069294,chr03_60069329,chr03_60069421,chr03_60113082,chr03_6011407,chr03_6011586,chr03_6011709,chr03_60148118,chr03_60149303,chr03_60149827,chr03_60151680,chr03_6017157,chr03_6017228,chr03_60252627,chr03_60252674,chr03_60386421,chr03_60420712,chr03_60421390,chr03_60421402,chr03_60434461,chr03_60441457,chr03_60718161,chr03_60724963,chr03_61057620,chr03_61156198,chr03_61171535,chr03_61171632,chr03_61171935,chr03_61172030,chr03_61172086,chr03_61222489,chr03_61241237,chr03_61241243,chr03_61241753,chr03_61246116,chr03_61305252,chr03_61305440,chr03_61317986,chr03_61319834,chr03_61319956,chr03_61321381,chr03_61321420,chr03_61321507,chr03_61321545,chr03_61322209,chr03_61322211,chr03_61325314,chr03_61406966,chr03_61412172,chr03_61476699,chr03_61646163,chr03_6192234,chr03_6192591,chr03_61977541,chr03_62035318,chr03_62035487,chr03_62036730,chr03_62037121,chr03_62037148,chr03_62037272,chr03_62475715,chr03_62526562,chr03_62527391,chr03_62590762,chr03_62600132,chr03_62600282,chr03_62602199,chr03_62604334,chr03_62650814,chr03_62653427,chr03_62653524,chr03_62719431,chr03_62719718,chr03_62719750,chr03_62719768,chr03_62732368,chr03_62732449,chr03_62732462,chr03_6275541,chr03_6297468,chr03_6297498,chr03_6300035,chr03_63193432,chr03_63207546,chr03_63207569,chr03_63219622,chr03_63219680,chr03_63235347,chr03_63237286,chr03_63237481,chr03_63256548,chr03_63273261,chr03_6329553,chr03_63328168,chr03_6340475,chr03_63444191,chr03_63456609,chr03_63456611,chr03_63457128,chr03_63457142,chr03_63459554,chr03_63468674,chr03_63468785,chr03_63468948,chr03_63469197,chr03_63470048,chr03_63479690,chr03_63513658,chr03_63513690,chr03_63628445,chr03_63656985,chr03_63656986,chr03_6368846,chr03_63693713,chr03_6369883,chr03_6369953,chr03_63700101,chr03_63700162,chr03_63722324,chr03_64048127,chr03_64073356,chr03_64073364,chr03_64076091,chr03_64104194,chr03_64415744,chr03_64417268,chr03_64417298,chr03_64617044,chr03_64618502,chr03_64618814,chr03_64881755,chr03_64883092,chr03_64991413,chr03_64996293,chr03_64996430,chr03_64996469,chr03_64996526,chr03_65040597,chr03_65040607,chr03_65048098,chr03_65048099,chr03_65311372,chr03_65311683,chr03_65314063,chr03_65314067,chr03_65314176,chr03_65314184,chr03_65314242,chr03_65327578,chr03_65327609,chr03_65327613,chr03_6533529,chr03_65347778,chr03_65355710,chr03_65355722,chr03_65355726,chr03_65365551,chr03_65365600,chr03_65365636,chr03_65365656,chr03_65374270,chr03_65374275,chr03_65374335,chr03_65374384,chr03_65374458,chr03_65584278,chr03_65584293,chr03_65584325,chr03_65584356,chr03_65623408,chr03_65623623,chr03_65623661,chr03_65623833,chr03_65623839,chr03_6582552,chr03_6582591,chr03_65866286,chr03_65866417,chr03_65866418,chr03_65884109,chr03_65884429,chr03_65891721,chr03_65942303,chr03_65953723,chr03_65954179,chr03_6613443,chr03_6613484,chr03_6613820,chr03_6648921,chr03_6648927,chr03_6649428,chr03_6651698,chr03_6676669,chr03_66767975,chr03_67186760,chr03_67189662,chr03_67194204,chr03_67195726,chr03_67197105,chr03_67211647,chr03_67220260,chr03_67313430,chr03_67313550,chr03_67313566,chr03_67326221,chr03_67335582,chr03_67477937,chr03_67479321,chr03_67485255,chr03_67512904,chr03_67524840,chr03_67536608,chr03_67546278,chr03_67550428,chr03_67552436,chr03_67552700,chr03_67552724,chr03_67552726,chr03_67552760,chr03_67618740,chr03_67618754,chr03_67623188,chr03_67981680,chr03_68039147,chr03_68048263,chr03_6809309,chr03_6809311,chr03_68229680,chr03_68230937,chr03_6824413,chr03_6824593,chr03_68263857,chr03_68263941,chr03_68263970,chr03_68269599,chr03_68274742,chr03_68274899,chr03_68280985,chr03_68281137,chr03_68281181,chr03_68281191,chr03_68281202,chr03_68285683,chr03_68285858,chr03_68553562,chr03_68553573,chr03_68556397,chr03_68556738,chr03_68556773,chr03_68574825,chr03_68574843,chr03_68574861,chr03_68582168,chr03_68582317,chr03_68582607,chr03_68600617,chr03_68600640,chr03_68771639,chr03_68780115,chr03_68780135,chr03_68799277,chr03_68799327,chr03_68803461,chr03_68803524,chr03_68803639,chr03_68991549,chr03_69281414,chr03_69508515,chr03_69517936,chr03_69529432,chr03_69529507,chr03_6966825,chr03_69755767,chr03_6980654,chr03_6980678,chr03_6987701,chr03_69927084,chr03_69927339,chr03_69928108,chr03_69940717,chr03_69940732,chr03_69942986,chr03_69945449,chr03_69945562,chr03_70042941,chr03_70042942,chr03_70074284,chr03_70074290,chr03_70094792,chr03_702961,chr03_703119,chr03_70498578,chr03_70498613,chr03_70500097,chr03_70508876,chr03_70509188,chr03_70528027,chr03_70532286,chr03_70540016,chr03_70540331,chr03_70540663,chr03_70580396,chr03_70580552,chr03_70587136,chr03_705885,chr03_70601526,chr03_70602995,chr03_70884183,chr03_70917220,chr03_70917239,chr03_70922742,chr03_70922799,chr03_70933161,chr03_70933314,chr03_70935988,chr03_70936077,chr03_70936130,chr03_71157406,chr03_71157466,chr03_71157864,chr03_71162125,chr03_71192231,chr03_71210422,chr03_71211566,chr03_712433,chr03_712488,chr03_715189,chr03_71559463,chr03_71569987,chr03_71570068,chr03_71572044,chr03_71572324,chr03_71925441,chr03_71930449,chr03_722872,chr03_72438908,chr03_72448560,chr03_72863630,chr03_72867900,chr03_72868921,chr03_72868927,chr03_7327340,chr03_7332349,chr03_7332486,chr03_7336913,chr03_7366778,chr03_7367487,chr03_7367596,chr03_7413883,chr03_7413987,chr03_742511,chr03_742575,chr03_7464581,chr03_7501959,chr03_7782051,chr03_7782092,chr03_7782114,chr03_7782123,chr03_7782140,chr03_7791880,chr03_7791937,chr03_7792048,chr03_7792466,chr03_781919,chr03_7904843,chr03_7916242,chr03_7916280,chr03_8033850,chr03_8033916,chr03_8033930,chr03_8033961,chr03_8034073,chr03_8034107,chr03_8034248,chr03_8125980,chr03_8150386,chr03_8165286,chr03_823450,chr03_8307794,chr03_8307879,chr03_8307884,chr03_8310809,chr03_8311785,chr03_8342699,chr03_8342709,chr03_8345253,chr03_8557155,chr03_8557187,chr03_8650050,chr03_8650245,chr03_8673442,chr03_8673490,chr03_8673492,chr03_8676151,chr03_8676383,chr03_8688617,chr03_8688654,chr03_8688724,chr03_8691460,chr03_8759841,chr03_8760011,chr03_8776677,chr03_8776804,chr03_8776928,chr03_884101,chr03_884140,chr03_8856537,chr03_8857047,chr03_887173,chr03_8883861,chr03_8907353,chr03_8910702,chr03_8926377,chr03_8943762,chr03_8959390,chr03_8973893,chr03_8977371,chr03_9001081,chr03_9016764,chr03_9017069,chr03_9017074,chr03_918605,chr03_9300011,chr03_9327218,chr03_9327321,chr03_9327383,chr03_9342499,chr03_9342507,chr03_9373049,chr03_9405668,chr03_9425223,chr03_9442194,chr03_9462756,chr03_9475274,chr03_9489729,chr03_9528408,chr03_9542409,chr03_9548028,chr03_9548127,chr03_9577668,chr03_9577710,chr03_9647196,chr03_9661302,chr03_9663720,chr03_9663732,chr03_9666124,chr03_9666187,chr03_9677317,chr03_9678570,chr03_9678650,chr03_9682320,chr03_9683272,chr03_9683352,chr03_9684040,chr03_9697299,chr03_9697342,chr03_9697717,chr03_9940778,chr03_9940944,chr03_9945911,chr03_9945932,chr03_9951688,chr04_10060587,chr04_10070696,chr04_10070736,chr04_10070800,chr04_10124911,chr04_10124984,chr04_10165314,chr04_10207513,chr04_10547292,chr04_10547299,chr04_10551028,chr04_10551459,chr04_10551460,chr04_10554814,chr04_10555654,chr04_10555668,chr04_10586469,chr04_10592699,chr04_10596567,chr04_10612463,chr04_10710011,chr04_10733239,chr04_10734359,chr04_10737269,chr04_10737280,chr04_1074456,chr04_1075612,chr04_1075681,chr04_1075735,chr04_10758614,chr04_1075910,chr04_10764424,chr04_10764435,chr04_10764499,chr04_1082631,chr04_10851933,chr04_10851934,chr04_10851966,chr04_1087127,chr04_1087235,chr04_10878225,chr04_10883577,chr04_10883594,chr04_10926428,chr04_10926433,chr04_10927488,chr04_10929113,chr04_10950001,chr04_10950283,chr04_10978724,chr04_10979509,chr04_10996411,chr04_10996579,chr04_10997067,chr04_10997114,chr04_1101093,chr04_11037133,chr04_11085814,chr04_11085882,chr04_11085924,chr04_11130146,chr04_1116228,chr04_1116262,chr04_1116303,chr04_1126151,chr04_1126326,chr04_1126361,chr04_1126373,chr04_1126613,chr04_11417904,chr04_11433820,chr04_11433865,chr04_11437322,chr04_11515655,chr04_11516322,chr04_11542446,chr04_1164536,chr04_1176776,chr04_1176816,chr04_1177013,chr04_1177025,chr04_1189787,chr04_1190237,chr04_1190260,chr04_11903541,chr04_11903608,chr04_11907725,chr04_11913460,chr04_11918014,chr04_1192912,chr04_11934248,chr04_11936272,chr04_12056940,chr04_12057016,chr04_12219374,chr04_12224524,chr04_12230704,chr04_12230830,chr04_12230950,chr04_12298408,chr04_12298420,chr04_12298796,chr04_1309126,chr04_1435050,chr04_1438427,chr04_1439975,chr04_1440087,chr04_1444557,chr04_1457936,chr04_1457988,chr04_1484211,chr04_1511343,chr04_1511369,chr04_1511704,chr04_1511716,chr04_1511726,chr04_1511736,chr04_1511754,chr04_1511799,chr04_1514944,chr04_1515205,chr04_1515245,chr04_1516010,chr04_1520470,chr04_1524074,chr04_1524248,chr04_1545784,chr04_1601925,chr04_1716762,chr04_17822,chr04_1962471,chr04_2006597,chr04_2008920,chr04_2046974,chr04_2051799,chr04_2051860,chr04_2078272,chr04_2079162,chr04_2079218,chr04_2087267,chr04_2087381,chr04_2088215,chr04_2088334,chr04_2125154,chr04_2125203,chr04_2137350,chr04_2137543,chr04_2159619,chr04_2302522,chr04_23042,chr04_2315040,chr04_2481481,chr04_2482807,chr04_3019279,chr04_3019370,chr04_3025428,chr04_3025444,chr04_3025448,chr04_3025463,chr04_3406390,chr04_3406417,chr04_3408813,chr04_3475656,chr04_3475675,chr04_3489345,chr04_3489451,chr04_3555245,chr04_3676943,chr04_4023991,chr04_4024172,chr04_4032087,chr04_4101281,chr04_4101336,chr04_4101438,chr04_4113269,chr04_4113295,chr04_4124525,chr04_4124531,chr04_4124572,chr04_419821,chr04_419888,chr04_423925,chr04_424350,chr04_4252540,chr04_4252541,chr04_4335437,chr04_4335438,chr04_4338979,chr04_4347507,chr04_4386397,chr04_4393728,chr04_4398995,chr04_4399222,chr04_4399306,chr04_4402700,chr04_449913,chr04_449945,chr04_4875148,chr04_4894934,chr04_4894966,chr04_4895014,chr04_4895044,chr04_4938326,chr04_4955420,chr04_4973811,chr04_5106724,chr04_5322091,chr04_5381236,chr04_5384223,chr04_5384306,chr04_5385379,chr04_5385395,chr04_5385518,chr04_5386426,chr04_5386427,chr04_5386603,chr04_5610969,chr04_5620738,chr04_5620875,chr04_5623996,chr04_5624011,chr04_5624109,chr04_6219186,chr04_6221905,chr04_6351738,chr04_6442965,chr04_6442985,chr04_6449363,chr04_6449389,chr04_6449698,chr04_6458865,chr04_6512556,chr04_6512638,chr04_6593470,chr04_6593480,chr04_6593521,chr04_6593539,chr04_6626937,chr04_6631705,chr04_6633238,chr04_6637950,chr04_6637994,chr04_6638144,chr04_6677405,chr04_6707800,chr04_6707809,chr04_6707864,chr04_6809852,chr04_6823876,chr04_6824025,chr04_6827846,chr04_6827847,chr04_6827952,chr04_6827976,chr04_6828011,chr04_6834528,chr04_6846636,chr04_6846653,chr04_6846693,chr04_6904591,chr04_6992510,chr04_6998722,chr04_6998750,chr04_6998768,chr04_6998803,chr04_7163618,chr04_7169470,chr04_7170023,chr04_7170161,chr04_7186727,chr04_7276017,chr04_7276236,chr04_7278968,chr04_7278999,chr04_7279056,chr04_7291199,chr04_7345140,chr04_7345152,chr04_7345167,chr04_7356313,chr04_7368703,chr04_743070,chr04_743176,chr04_7478641,chr04_7478644,chr04_7478661,chr04_7478662,chr04_7478678,chr04_7583713,chr04_7583862,chr04_7606813,chr04_7606925,chr04_7606961,chr04_7607003,chr04_7607056,chr04_7621333,chr04_7621828,chr04_7624974,chr04_7631303,chr04_7644696,chr04_7644753,chr04_7658295,chr04_7658416,chr04_7710135,chr04_7710141,chr04_7711345,chr04_7715182,chr04_7715948,chr04_7716083,chr04_7716162,chr04_7890782,chr04_7890793,chr04_7892803,chr04_8092173,chr04_8116788,chr04_8127715,chr04_8140431,chr04_8140525,chr04_8142985,chr04_8215247,chr04_8215249,chr04_8219848,chr04_8220145,chr04_8222981,chr04_8222985,chr04_8223218,chr04_8339687,chr04_8387300,chr04_8451451,chr04_8451546,chr04_8477143,chr04_8537526,chr04_885865,chr04_9154150,chr04_9154188,chr04_9159881,chr04_9162316,chr04_9162331,chr04_9162636,chr04_9177369,chr04_9276505,chr04_9278284,chr04_9289075,chr04_9291886,chr04_9333713,chr04_9898023,chr04_9898076,chr04_9899013,chr04_9905210,chr04_9905225,chr05_10018271,chr05_10023254,chr05_10023937,chr05_10033002,chr05_10270014,chr05_10270105,chr05_10378681,chr05_10378692,chr05_10378888,chr05_10378905,chr05_10378991,chr05_10382580,chr05_10392916,chr05_10449742,chr05_10469809,chr05_10470314,chr05_10491531,chr05_10491600,chr05_10517598,chr05_10533141,chr05_10533177,chr05_10533347,chr05_10533545,chr05_10622801,chr05_10622918,chr05_10622991,chr05_10815080,chr05_10815101,chr05_10825179,chr05_10825204,chr05_10825214,chr05_10825319,chr05_10825332,chr05_10825364,chr05_10832797,chr05_10842734,chr05_10842743,chr05_10842782,chr05_10842809,chr05_10842824,chr05_10842879,chr05_10842911,chr05_10842993,chr05_10843008,chr05_11079043,chr05_11079138,chr05_11545333,chr05_11547364,chr05_11562032,chr05_11562582,chr05_11618994,chr05_11845178,chr05_12012900,chr05_12012905,chr05_12012994,chr05_12013026,chr05_12034075,chr05_12047907,chr05_12048060,chr05_12061783,chr05_12324664,chr05_12485635,chr05_12495502,chr05_12893273,chr05_12895395,chr05_12895435,chr05_13003591,chr05_13005676,chr05_13032461,chr05_13043408,chr05_13047892,chr05_13047963,chr05_1329971,chr05_13370050,chr05_13371678,chr05_13372019,chr05_13372213,chr05_13378730,chr05_13382829,chr05_13390502,chr05_13390503,chr05_13477605,chr05_13478924,chr05_13484181,chr05_13489834,chr05_13493421,chr05_13493523,chr05_13493573,chr05_1351700,chr05_13644501,chr05_13664662,chr05_13664683,chr05_13709460,chr05_13709838,chr05_13715127,chr05_13718702,chr05_13728648,chr05_13728803,chr05_13728822,chr05_13728862,chr05_13728953,chr05_13744388,chr05_13744559,chr05_13744597,chr05_13744660,chr05_14281395,chr05_14316945,chr05_14321271,chr05_14383820,chr05_14383894,chr05_14384013,chr05_14390026,chr05_14390065,chr05_14461282,chr05_14476561,chr05_14476652,chr05_14476824,chr05_14706192,chr05_14717926,chr05_15263415,chr05_15263614,chr05_15263803,chr05_15269708,chr05_15271647,chr05_15271661,chr05_15420788,chr05_15454804,chr05_15454848,chr05_15456017,chr05_15456049,chr05_15456210,chr05_1552444,chr05_15560072,chr05_1561039,chr05_1561079,chr05_15651667,chr05_15652261,chr05_15655715,chr05_15655736,chr05_15699073,chr05_15717357,chr05_1574950,chr05_1575955,chr05_15875808,chr05_15875988,chr05_15887416,chr05_15887937,chr05_15975218,chr05_15975305,chr05_15975322,chr05_15982406,chr05_16093295,chr05_16093476,chr05_16095214,chr05_16095288,chr05_16108881,chr05_16114411,chr05_16130968,chr05_16131017,chr05_16131055,chr05_16133150,chr05_16146112,chr05_16150051,chr05_16150983,chr05_16151986,chr05_16331564,chr05_16340125,chr05_16687787,chr05_16702836,chr05_16702976,chr05_16703026,chr05_16958051,chr05_16958071,chr05_17013761,chr05_17029119,chr05_17060950,chr05_17061110,chr05_17061227,chr05_17072029,chr05_17072042,chr05_17072236,chr05_17089574,chr05_17089824,chr05_17098196,chr05_17265521,chr05_17271724,chr05_17346177,chr05_17346246,chr05_17350624,chr05_17350797,chr05_17350822,chr05_17351058,chr05_17351069,chr05_17374230,chr05_17443704,chr05_17532642,chr05_17620581,chr05_17620689,chr05_17648560,chr05_17773975,chr05_17792891,chr05_17802412,chr05_17811337,chr05_17811455,chr05_18016103,chr05_18032606,chr05_18042942,chr05_18042977,chr05_18072650,chr05_18081845,chr05_18098131,chr05_18098174,chr05_18100739,chr05_18175181,chr05_18182635,chr05_18387153,chr05_18387268,chr05_18402685,chr05_18417374,chr05_18418391,chr05_18645212,chr05_18645237,chr05_18645258,chr05_18645351,chr05_18669513,chr05_18678427,chr05_18685914,chr05_18689895,chr05_18689946,chr05_18690458,chr05_18783887,chr05_18788031,chr05_18788189,chr05_18789399,chr05_18789405,chr05_18789645,chr05_18792183,chr05_18792246,chr05_18817913,chr05_18844933,chr05_18844977,chr05_18845138,chr05_18845205,chr05_18845232,chr05_18849962,chr05_18850105,chr05_18850115,chr05_18850158,chr05_18850176,chr05_18850285,chr05_18873620,chr05_19152064,chr05_19152106,chr05_19165046,chr05_19165143,chr05_19312837,chr05_19312857,chr05_19861413,chr05_19861414,chr05_19865335,chr05_19867420,chr05_19868445,chr05_19868581,chr05_19979954,chr05_20128470,chr05_20135012,chr05_20135168,chr05_20143599,chr05_20143612,chr05_20145981,chr05_20146059,chr05_201737,chr05_202083,chr05_20310702,chr05_20310779,chr05_20317486,chr05_20348088,chr05_2034892,chr05_2035625,chr05_2036499,chr05_2036584,chr05_20371474,chr05_20371559,chr05_20421971,chr05_20481855,chr05_20485655,chr05_20547103,chr05_20547905,chr05_21032334,chr05_21032424,chr05_21032494,chr05_21041405,chr05_21049456,chr05_21059885,chr05_21060129,chr05_21397877,chr05_21397881,chr05_21397924,chr05_21398000,chr05_21414276,chr05_21414360,chr05_21414400,chr05_21414482,chr05_21426013,chr05_21426024,chr05_21441757,chr05_21453587,chr05_21453733,chr05_21478115,chr05_21478273,chr05_21478288,chr05_21480510,chr05_21484479,chr05_2158200,chr05_21774483,chr05_21778812,chr05_21998118,chr05_21998644,chr05_22000277,chr05_22000412,chr05_22035738,chr05_22035754,chr05_22035759,chr05_22043617,chr05_22043674,chr05_22055625,chr05_2212242,chr05_2212302,chr05_221630,chr05_221660,chr05_22199505,chr05_22199543,chr05_22199580,chr05_22199628,chr05_22227608,chr05_22246625,chr05_22631619,chr05_22634881,chr05_22634918,chr05_22634927,chr05_22635034,chr05_22684039,chr05_22699497,chr05_22860055,chr05_22862430,chr05_22863805,chr05_22928093,chr05_22952285,chr05_22996107,chr05_22998107,chr05_23048466,chr05_23059904,chr05_23117567,chr05_23499240,chr05_23518266,chr05_23518542,chr05_23523301,chr05_23525926,chr05_23526095,chr05_23539290,chr05_23804264,chr05_23804321,chr05_23804345,chr05_23805075,chr05_23805109,chr05_23805280,chr05_23883353,chr05_23883487,chr05_23883505,chr05_24056654,chr05_24056915,chr05_24056931,chr05_24065961,chr05_24068009,chr05_24099942,chr05_24160786,chr05_24160866,chr05_24171482,chr05_24216579,chr05_24231098,chr05_24231122,chr05_24314634,chr05_24340917,chr05_24341003,chr05_24357646,chr05_24381760,chr05_24399776,chr05_24410212,chr05_24410243,chr05_24432552,chr05_24436395,chr05_24436586,chr05_24436624,chr05_24540809,chr05_25131493,chr05_25132959,chr05_25143769,chr05_25149429,chr05_25158808,chr05_25158950,chr05_25159175,chr05_25248567,chr05_25248623,chr05_25249749,chr05_25283219,chr05_25283353,chr05_25283588,chr05_2528852,chr05_25308130,chr05_25348754,chr05_25356682,chr05_25365885,chr05_25365937,chr05_25514282,chr05_25514284,chr05_25514338,chr05_25514347,chr05_25514377,chr05_25514379,chr05_25514411,chr05_25514417,chr05_25563214,chr05_25566329,chr05_25566479,chr05_25566709,chr05_25601017,chr05_25601059,chr05_25601106,chr05_25601142,chr05_25601299,chr05_25601313,chr05_25624342,chr05_25625582,chr05_25625925,chr05_25630157,chr05_25630560,chr05_25648846,chr05_25662307,chr05_25662369,chr05_25662477,chr05_25662536,chr05_25662603,chr05_25686693,chr05_25750905,chr05_25844335,chr05_25844349,chr05_25851381,chr05_25851396,chr05_25851438,chr05_2598125,chr05_2598278,chr05_2598300,chr05_2600163,chr05_26017540,chr05_26027805,chr05_26035603,chr05_2617901,chr05_2619850,chr05_2630169,chr05_2630172,chr05_2630466,chr05_26668187,chr05_26670635,chr05_26682738,chr05_2668855,chr05_26816516,chr05_26846622,chr05_27018322,chr05_27106629,chr05_27116222,chr05_27116245,chr05_27131778,chr05_27143973,chr05_27144001,chr05_27144034,chr05_27144152,chr05_27144174,chr05_27149544,chr05_27149575,chr05_27149580,chr05_27149657,chr05_27207093,chr05_27207204,chr05_27225442,chr05_27225948,chr05_27225967,chr05_27226242,chr05_27238885,chr05_27238894,chr05_27254568,chr05_27255646,chr05_27271043,chr05_27309508,chr05_27312628,chr05_27312799,chr05_27864797,chr05_27875053,chr05_27875220,chr05_27931514,chr05_27935260,chr05_27935529,chr05_28091867,chr05_28091904,chr05_28121807,chr05_28124059,chr05_28165876,chr05_28168046,chr05_28168088,chr05_28216855,chr05_28221800,chr05_28221891,chr05_28222019,chr05_28222037,chr05_28236661,chr05_28247074,chr05_28248159,chr05_28248511,chr05_28269049,chr05_28269070,chr05_28269168,chr05_28287028,chr05_28289940,chr05_28289965,chr05_28290381,chr05_28299886,chr05_28299972,chr05_28300075,chr05_28313647,chr05_28319876,chr05_28345037,chr05_28345155,chr05_2874646,chr05_2874654,chr05_28759665,chr05_28761067,chr05_28761312,chr05_2883647,chr05_2884214,chr05_28851164,chr05_28851182,chr05_28882291,chr05_2889070,chr05_28893243,chr05_28893279,chr05_28897970,chr05_2890064,chr05_28902814,chr05_28902855,chr05_28903077,chr05_28903087,chr05_29137217,chr05_29138050,chr05_29223320,chr05_29226793,chr05_29246988,chr05_29305066,chr05_29315755,chr05_29330253,chr05_29330347,chr05_29330424,chr05_29369612,chr05_29464052,chr05_29464175,chr05_29467001,chr05_29476740,chr05_29487831,chr05_29515799,chr05_29556322,chr05_29556922,chr05_29560446,chr05_29773864,chr05_29773876,chr05_29841186,chr05_29841306,chr05_29841374,chr05_29841431,chr05_30126260,chr05_30166392,chr05_30168017,chr05_30181067,chr05_30187843,chr05_30198944,chr05_30202084,chr05_30204611,chr05_30209298,chr05_30225290,chr05_30227591,chr05_30230551,chr05_3053702,chr05_3053915,chr05_3055252,chr05_30672966,chr05_30697469,chr05_30705459,chr05_30825662,chr05_30825952,chr05_30825999,chr05_30912445,chr05_30912451,chr05_30912462,chr05_30912510,chr05_30912519,chr05_30912560,chr05_31239156,chr05_31239197,chr05_31239208,chr05_31239235,chr05_31267544,chr05_31267773,chr05_31267809,chr05_31267823,chr05_31267884,chr05_31267925,chr05_31292620,chr05_31292630,chr05_31292641,chr05_31292670,chr05_31292787,chr05_31292810,chr05_31292858,chr05_31349938,chr05_31372864,chr05_31385122,chr05_31385265,chr05_31408358,chr05_31592343,chr05_31592512,chr05_31632423,chr05_31945549,chr05_31945557,chr05_31945727,chr05_31963069,chr05_31963090,chr05_31963131,chr05_31963203,chr05_31979857,chr05_31979863,chr05_31985009,chr05_31985016,chr05_31985022,chr05_32016655,chr05_32016873,chr05_32236079,chr05_32239555,chr05_32239558,chr05_32242084,chr05_32243627,chr05_32243712,chr05_32715142,chr05_32721352,chr05_32738494,chr05_32765976,chr05_32828904,chr05_32842775,chr05_32855569,chr05_32936825,chr05_32945931,chr05_33326857,chr05_33336011,chr05_33336027,chr05_33337601,chr05_33337705,chr05_33337969,chr05_33345976,chr05_33366630,chr05_33366670,chr05_33368384,chr05_33393290,chr05_33393359,chr05_33393467,chr05_33402956,chr05_33403407,chr05_33406669,chr05_33406706,chr05_33444311,chr05_33450816,chr05_33557476,chr05_33581456,chr05_33581476,chr05_33586715,chr05_33636069,chr05_33663552,chr05_33744444,chr05_33747139,chr05_33747483,chr05_33965056,chr05_33965097,chr05_34007110,chr05_34036978,chr05_34037035,chr05_34037188,chr05_34037223,chr05_34037257,chr05_34051960,chr05_34051982,chr05_34052097,chr05_34065375,chr05_34065428,chr05_34095438,chr05_34095488,chr05_34129795,chr05_34131213,chr05_34131234,chr05_34138437,chr05_34138707,chr05_34139082,chr05_34141404,chr05_34157522,chr05_34157549,chr05_34157596,chr05_34254284,chr05_34263235,chr05_34263255,chr05_34263295,chr05_34263304,chr05_34263402,chr05_34286438,chr05_34480289,chr05_35344628,chr05_35531857,chr05_35809464,chr05_35835537,chr05_35877450,chr05_36401183,chr05_36401456,chr05_36401880,chr05_36402921,chr05_36402948,chr05_36413753,chr05_36505273,chr05_36505602,chr05_36687067,chr05_36745214,chr05_36760819,chr05_36801530,chr05_36850398,chr05_36873034,chr05_37307737,chr05_37307971,chr05_37421361,chr05_37421398,chr05_37422107,chr05_37509656,chr05_37509669,chr05_37509938,chr05_37510004,chr05_37510022,chr05_37510035,chr05_37510037,chr05_37554701,chr05_37554754,chr05_37554831,chr05_3755892,chr05_3756143,chr05_3756178,chr05_37575497,chr05_37575530,chr05_37575737,chr05_37575763,chr05_37796588,chr05_37796632,chr05_37796784,chr05_37796975,chr05_37797016,chr05_37863598,chr05_3800355,chr05_38264123,chr05_38273167,chr05_38273178,chr05_38281005,chr05_38284061,chr05_38284402,chr05_38371458,chr05_38372238,chr05_38373136,chr05_38380615,chr05_38524051,chr05_38524063,chr05_38600182,chr05_38601038,chr05_38682811,chr05_38711468,chr05_38711608,chr05_38737115,chr05_38737186,chr05_38737196,chr05_38737264,chr05_38760429,chr05_38760507,chr05_38764778,chr05_38764784,chr05_38764831,chr05_38782018,chr05_38796877,chr05_38796899,chr05_38796921,chr05_38849758,chr05_38849838,chr05_38860782,chr05_38860804,chr05_38860848,chr05_38904615,chr05_38997411,chr05_38997706,chr05_38998799,chr05_39038388,chr05_39038630,chr05_39047747,chr05_39049209,chr05_39194921,chr05_39201776,chr05_39203683,chr05_39203724,chr05_39203789,chr05_39335883,chr05_39578952,chr05_39579284,chr05_39604908,chr05_39604936,chr05_39621312,chr05_39632939,chr05_39632956,chr05_39633068,chr05_39635162,chr05_3992581,chr05_3992637,chr05_40218531,chr05_40306763,chr05_40306801,chr05_40524913,chr05_40524934,chr05_40527501,chr05_40527540,chr05_40527543,chr05_4054053,chr05_4055393,chr05_4055455,chr05_40623890,chr05_40691837,chr05_40703080,chr05_40703177,chr05_40703215,chr05_40703522,chr05_4077446,chr05_4077447,chr05_4079383,chr05_4079541,chr05_40969836,chr05_40992586,chr05_40992634,chr05_40992680,chr05_40992686,chr05_41001931,chr05_4105345,chr05_41139149,chr05_41139166,chr05_4115245,chr05_41161100,chr05_41161260,chr05_41161729,chr05_41190596,chr05_41190600,chr05_41190980,chr05_41208482,chr05_41208524,chr05_41208622,chr05_41208652,chr05_41208706,chr05_41208713,chr05_41208728,chr05_41208919,chr05_41208924,chr05_41208931,chr05_41220081,chr05_41268540,chr05_41268625,chr05_4127511,chr05_4131269,chr05_4159722,chr05_41866635,chr05_41866921,chr05_41887055,chr05_41898024,chr05_41903961,chr05_41907156,chr05_41907365,chr05_41982628,chr05_42094868,chr05_42095231,chr05_42130509,chr05_42133044,chr05_42133180,chr05_42176019,chr05_42183722,chr05_42185863,chr05_42186275,chr05_42211161,chr05_42236058,chr05_42244274,chr05_42244419,chr05_42259558,chr05_42259649,chr05_42260284,chr05_42260393,chr05_42531828,chr05_42531865,chr05_42531902,chr05_42543604,chr05_42543780,chr05_42992584,chr05_42992675,chr05_43044160,chr05_43044174,chr05_43044204,chr05_43044448,chr05_43055289,chr05_43055314,chr05_43055356,chr05_43055375,chr05_43097760,chr05_43097788,chr05_43097871,chr05_43195795,chr05_43195968,chr05_43401098,chr05_43401105,chr05_4341748,chr05_4341923,chr05_43451021,chr05_43477513,chr05_43477518,chr05_43477548,chr05_43477597,chr05_43477648,chr05_43477820,chr05_43515006,chr05_43515092,chr05_43538333,chr05_43538487,chr05_4360391,chr05_4360500,chr05_43623869,chr05_43628048,chr05_4363760,chr05_4365448,chr05_43704116,chr05_4382111,chr05_43898203,chr05_43905607,chr05_43905753,chr05_43906038,chr05_43911181,chr05_43911314,chr05_4403961,chr05_4403991,chr05_4405585,chr05_4405688,chr05_4406646,chr05_44396768,chr05_44396783,chr05_44396793,chr05_44396799,chr05_44396828,chr05_44396889,chr05_44396982,chr05_44415634,chr05_44415708,chr05_44416578,chr05_44425007,chr05_44498415,chr05_44498418,chr05_44498429,chr05_44576774,chr05_44576845,chr05_44576881,chr05_44579896,chr05_44580096,chr05_4461330,chr05_44912484,chr05_44912499,chr05_44912642,chr05_44912702,chr05_44960216,chr05_44960381,chr05_44960405,chr05_45006071,chr05_45006437,chr05_45008370,chr05_45013811,chr05_45013928,chr05_45013979,chr05_45013983,chr05_45014049,chr05_45018918,chr05_45019119,chr05_45019121,chr05_45019359,chr05_45033172,chr05_45033504,chr05_45034741,chr05_45035533,chr05_45038476,chr05_45038778,chr05_45062357,chr05_4507882,chr05_4507967,chr05_4507984,chr05_45167085,chr05_45167242,chr05_45183875,chr05_45183884,chr05_4519924,chr05_4520006,chr05_45202631,chr05_4520902,chr05_45284160,chr05_4533573,chr05_45366214,chr05_45713196,chr05_45713407,chr05_45722323,chr05_45724559,chr05_45724652,chr05_45724915,chr05_45724930,chr05_45836197,chr05_45848872,chr05_45945474,chr05_45962202,chr05_45962210,chr05_45992708,chr05_45996496,chr05_45996558,chr05_46252546,chr05_46363130,chr05_46375051,chr05_46375059,chr05_46380793,chr05_46380886,chr05_46381026,chr05_46406815,chr05_46415198,chr05_46415200,chr05_46415240,chr05_46417123,chr05_4644139,chr05_4644183,chr05_4644197,chr05_4644319,chr05_4644355,chr05_464787,chr05_464797,chr05_464837,chr05_465045,chr05_465074,chr05_46545854,chr05_4654840,chr05_4655001,chr05_46552380,chr05_46877585,chr05_46877638,chr05_46880254,chr05_46880371,chr05_46880382,chr05_46880498,chr05_46893789,chr05_46897180,chr05_46906912,chr05_46906913,chr05_46907163,chr05_46909768,chr05_46999019,chr05_47004518,chr05_47139451,chr05_47146210,chr05_47146280,chr05_47146297,chr05_47164822,chr05_4717657,chr05_47192125,chr05_47192297,chr05_47205827,chr05_472566,chr05_47423804,chr05_47502119,chr05_47502138,chr05_47508957,chr05_47508969,chr05_47514472,chr05_47514641,chr05_47914199,chr05_47955626,chr05_47960286,chr05_47960634,chr05_48195110,chr05_48195112,chr05_48195992,chr05_48207827,chr05_48208091,chr05_48211993,chr05_48212054,chr05_48212090,chr05_485666,chr05_485668,chr05_485720,chr05_486193,chr05_48650782,chr05_48650925,chr05_48729361,chr05_48900225,chr05_48900444,chr05_48920956,chr05_48921123,chr05_4896032,chr05_4898397,chr05_49051764,chr05_4905348,chr05_49060623,chr05_49060624,chr05_49077067,chr05_49097816,chr05_49097855,chr05_49105605,chr05_49107741,chr05_49107742,chr05_49107797,chr05_49107816,chr05_49107828,chr05_49108111,chr05_49108225,chr05_49110902,chr05_49440111,chr05_49440208,chr05_49443768,chr05_49443779,chr05_49443860,chr05_49443931,chr05_49444042,chr05_49452445,chr05_49613044,chr05_49621153,chr05_49621191,chr05_49691997,chr05_49697550,chr05_49721306,chr05_497581,chr05_49765302,chr05_49765306,chr05_49765372,chr05_49772566,chr05_49772628,chr05_49793692,chr05_4996781,chr05_4996813,chr05_49995703,chr05_49995750,chr05_50010425,chr05_50104405,chr05_50112568,chr05_50112777,chr05_50112811,chr05_50113469,chr05_50116433,chr05_50190897,chr05_50196947,chr05_50316374,chr05_50330694,chr05_50330703,chr05_50330833,chr05_50336930,chr05_50355693,chr05_50358418,chr05_50361819,chr05_50362085,chr05_50364248,chr05_50511699,chr05_50511830,chr05_50525571,chr05_50533013,chr05_50533056,chr05_50533081,chr05_50553670,chr05_50553807,chr05_50557015,chr05_50557279,chr05_50557307,chr05_50557539,chr05_50562008,chr05_50562131,chr05_50615194,chr05_50615251,chr05_50615261,chr05_50615266,chr05_50627892,chr05_50627958,chr05_50628022,chr05_507068,chr05_50720994,chr05_50721991,chr05_50729315,chr05_50729435,chr05_51259710,chr05_51259787,chr05_51268325,chr05_51268348,chr05_51312496,chr05_51324537,chr05_51338118,chr05_51362869,chr05_51362894,chr05_51369246,chr05_51429323,chr05_51429414,chr05_51472582,chr05_51472657,chr05_51474843,chr05_51520092,chr05_51520420,chr05_51520436,chr05_51520461,chr05_51548461,chr05_51548470,chr05_51550913,chr05_51550924,chr05_51550948,chr05_51551090,chr05_51626004,chr05_51639532,chr05_51639643,chr05_51903189,chr05_51903214,chr05_51956516,chr05_51956528,chr05_51956839,chr05_51971441,chr05_51983497,chr05_51987651,chr05_52000385,chr05_52000390,chr05_52002943,chr05_52003009,chr05_52003147,chr05_52028527,chr05_52029551,chr05_52070961,chr05_52070962,chr05_52105061,chr05_52113832,chr05_52113932,chr05_52121016,chr05_52205556,chr05_52205578,chr05_52237049,chr05_52249297,chr05_52249960,chr05_52249968,chr05_52250078,chr05_52263456,chr05_52263457,chr05_52274836,chr05_52277625,chr05_52277626,chr05_52277689,chr05_52277778,chr05_52296348,chr05_52296378,chr05_52299414,chr05_52299547,chr05_52319503,chr05_52319504,chr05_52319627,chr05_52319638,chr05_52440474,chr05_52452012,chr05_52454666,chr05_5250801,chr05_52620899,chr05_52666439,chr05_52666684,chr05_52694771,chr05_52782858,chr05_52783262,chr05_52783373,chr05_52801215,chr05_52862543,chr05_52872366,chr05_52872499,chr05_52872558,chr05_52873671,chr05_52873749,chr05_52873769,chr05_52877456,chr05_52898198,chr05_52905909,chr05_52906818,chr05_52920371,chr05_52920781,chr05_52920782,chr05_52930205,chr05_52930216,chr05_52930332,chr05_52930376,chr05_52930387,chr05_5296015,chr05_52980612,chr05_52980709,chr05_52987348,chr05_52987456,chr05_52991217,chr05_52991220,chr05_52991228,chr05_52997542,chr05_52997657,chr05_52997674,chr05_52999395,chr05_52999409,chr05_52999468,chr05_52999543,chr05_5303617,chr05_5303724,chr05_5308821,chr05_5308822,chr05_53229897,chr05_53229898,chr05_53229923,chr05_53229969,chr05_53230019,chr05_53230064,chr05_53297725,chr05_53297736,chr05_53298286,chr05_53298296,chr05_53298780,chr05_53298788,chr05_53298804,chr05_5335143,chr05_53405937,chr05_53423599,chr05_53423671,chr05_5342375,chr05_5342406,chr05_53430542,chr05_53437383,chr05_53439170,chr05_53441279,chr05_53441305,chr05_5349526,chr05_5349559,chr05_5349687,chr05_5349909,chr05_53513112,chr05_53564887,chr05_53564983,chr05_53565022,chr05_53646837,chr05_53691422,chr05_53691509,chr05_5374060,chr05_53862146,chr05_53868048,chr05_53868133,chr05_53871709,chr05_53871731,chr05_53871732,chr05_53894308,chr05_53894549,chr05_539088,chr05_53931882,chr05_53993241,chr05_540042,chr05_54277016,chr05_54277033,chr05_54333126,chr05_54336914,chr05_54336926,chr05_544858,chr05_54596919,chr05_54598931,chr05_54601612,chr05_54603204,chr05_54603502,chr05_54612054,chr05_54719678,chr05_54719735,chr05_54719848,chr05_54822073,chr05_54876255,chr05_54883784,chr05_54909622,chr05_54909719,chr05_54917962,chr05_54918318,chr05_54932718,chr05_54932987,chr05_54933045,chr05_54939328,chr05_54949491,chr05_54949503,chr05_55033457,chr05_55033472,chr05_55041374,chr05_55041519,chr05_55042433,chr05_55088190,chr05_55088209,chr05_55135874,chr05_55135885,chr05_55136217,chr05_55167990,chr05_55175916,chr05_55176199,chr05_55176828,chr05_55177245,chr05_55182315,chr05_55212088,chr05_55363868,chr05_55382490,chr05_55382659,chr05_55382681,chr05_55382689,chr05_55386687,chr05_55389409,chr05_55393855,chr05_55534457,chr05_55534458,chr05_55538153,chr05_55541390,chr05_55541463,chr05_55898599,chr05_55898774,chr05_55898828,chr05_55959025,chr05_55959174,chr05_55959246,chr05_55959444,chr05_55959454,chr05_55959505,chr05_55959558,chr05_55959683,chr05_55964602,chr05_55969609,chr05_55969863,chr05_56127052,chr05_56188950,chr05_56188994,chr05_56189304,chr05_56347678,chr05_56347882,chr05_56357278,chr05_56359302,chr05_56528954,chr05_56535030,chr05_56535171,chr05_56631535,chr05_56674701,chr05_56685449,chr05_56836010,chr05_56836097,chr05_56836109,chr05_56838296,chr05_56838325,chr05_56838367,chr05_56838395,chr05_56838531,chr05_56838540,chr05_56838635,chr05_56838945,chr05_56859524,chr05_56859592,chr05_56964335,chr05_56964356,chr05_56988800,chr05_56988808,chr05_56993339,chr05_56993535,chr05_56993539,chr05_56993598,chr05_577267,chr05_577489,chr05_586137,chr05_600977,chr05_614048,chr05_6175105,chr05_6201527,chr05_6236684,chr05_635527,chr05_635744,chr05_635780,chr05_635797,chr05_635900,chr05_6370293,chr05_6391530,chr05_6391560,chr05_6564512,chr05_6857885,chr05_7278873,chr05_7291452,chr05_7291454,chr05_7291527,chr05_7291673,chr05_7291705,chr05_7311541,chr05_7311551,chr05_7311572,chr05_7311614,chr05_7339668,chr05_7339701,chr05_7339745,chr05_7339750,chr05_7339810,chr05_7371412,chr05_7380669,chr05_7380700,chr05_7380710,chr05_7380730,chr05_7380731,chr05_7604688,chr05_7604689,chr05_7604805,chr05_7632990,chr05_7637736,chr05_7641801,chr05_7641940,chr05_7736549,chr05_7754147,chr05_7764110,chr05_7787999,chr05_7796223,chr05_7796227,chr05_7796525,chr05_7953618,chr05_8276581,chr05_8276623,chr05_8276635,chr05_8327551,chr05_8488271,chr05_8550910,chr05_8551200,chr05_8551249,chr05_8599205,chr05_8599745,chr05_8599879,chr05_8604983,chr05_8653597,chr05_8658132,chr05_8865733,chr05_8865767,chr05_8866027,chr05_9041804,chr05_9291924,chr05_9338681,chr05_9430924,chr05_9496891,chr05_9528766,chr05_9539405,chr05_9539433,chr05_9539452,chr05_9539454,chr05_9539471,chr05_9635730,chr05_9635743,chr05_9635753,chr05_9645952,chr05_9645954,chr05_9646595,chr05_9646746,chr05_9646974,chr05_9647322,chr05_9789516,chr05_9789557,chr05_9802129,chr05_9829333,chr06_1010720,chr06_10573598,chr06_10971977,chr06_10980383,chr06_10980421,chr06_10991913,chr06_10991968,chr06_10992116,chr06_11030079,chr06_11030190,chr06_11034688,chr06_11136516,chr06_11136538,chr06_11136642,chr06_11176333,chr06_11176341,chr06_11183926,chr06_11183927,chr06_11184056,chr06_11184096,chr06_11194781,chr06_11205522,chr06_11205976,chr06_11232235,chr06_11258444,chr06_11285347,chr06_11300728,chr06_11301115,chr06_11301342,chr06_11301780,chr06_11302922,chr06_11306007,chr06_11306421,chr06_11377598,chr06_11377609,chr06_11377822,chr06_11377833,chr06_11417379,chr06_11417442,chr06_11417471,chr06_11435954,chr06_11443955,chr06_11580510,chr06_11597060,chr06_11615690,chr06_11615965,chr06_11616105,chr06_11631850,chr06_11673083,chr06_11673118,chr06_11679975,chr06_11680132,chr06_11687193,chr06_11753137,chr06_11753457,chr06_11764058,chr06_11764069,chr06_11776807,chr06_11817687,chr06_12184894,chr06_12186366,chr06_12316181,chr06_12330281,chr06_12940289,chr06_12940474,chr06_12949419,chr06_12949433,chr06_12951753,chr06_12951893,chr06_12952010,chr06_12952037,chr06_12973586,chr06_12973641,chr06_12987633,chr06_12989788,chr06_12993923,chr06_12993927,chr06_12993954,chr06_13284652,chr06_13284751,chr06_13299508,chr06_13306711,chr06_13307703,chr06_13307908,chr06_13309734,chr06_13309751,chr06_13309757,chr06_13310957,chr06_13427056,chr06_13472508,chr06_13472630,chr06_13511051,chr06_13511227,chr06_13534405,chr06_13534439,chr06_13576814,chr06_13594927,chr06_13612071,chr06_13632749,chr06_13636894,chr06_13636916,chr06_13696538,chr06_13696556,chr06_13757609,chr06_13757629,chr06_13767777,chr06_13780967,chr06_13791976,chr06_13889144,chr06_14073290,chr06_14077235,chr06_14077288,chr06_14077375,chr06_14077486,chr06_14079303,chr06_14085715,chr06_14107604,chr06_14491212,chr06_14493217,chr06_14493252,chr06_14534081,chr06_14555797,chr06_14555980,chr06_14603431,chr06_14603464,chr06_14768495,chr06_14815161,chr06_14850516,chr06_14850578,chr06_14850622,chr06_14866235,chr06_14866249,chr06_14868831,chr06_14868861,chr06_14869169,chr06_14869203,chr06_14958998,chr06_15005860,chr06_15032304,chr06_15032344,chr06_15032366,chr06_15036807,chr06_15092390,chr06_15278180,chr06_15710945,chr06_15710971,chr06_15710979,chr06_15774949,chr06_15774974,chr06_1714625,chr06_1714902,chr06_17245459,chr06_17455858,chr06_17458169,chr06_17458189,chr06_17458227,chr06_17458361,chr06_17458373,chr06_1819243,chr06_18199989,chr06_18200382,chr06_18200471,chr06_18200478,chr06_18201293,chr06_18201685,chr06_1820509,chr06_18330456,chr06_18779123,chr06_18779144,chr06_18779304,chr06_18779751,chr06_18851374,chr06_18867073,chr06_18980197,chr06_18980235,chr06_19418490,chr06_19433447,chr06_19439786,chr06_19440865,chr06_19440902,chr06_19543239,chr06_19543257,chr06_19543287,chr06_19543366,chr06_19553359,chr06_19597987,chr06_19598197,chr06_19598321,chr06_19678922,chr06_19780774,chr06_19885350,chr06_19893328,chr06_19915015,chr06_19915111,chr06_19944021,chr06_20034304,chr06_20094609,chr06_20094707,chr06_20095417,chr06_20252919,chr06_20321584,chr06_20321598,chr06_20321666,chr06_20324541,chr06_20501833,chr06_20501886,chr06_20531202,chr06_20531219,chr06_20560294,chr06_20560305,chr06_20570866,chr06_20598232,chr06_20605140,chr06_20605159,chr06_20637432,chr06_20642864,chr06_20656611,chr06_20815248,chr06_20818704,chr06_20818990,chr06_20827007,chr06_21948367,chr06_21948436,chr06_21948437,chr06_22003710,chr06_22112405,chr06_22112454,chr06_22137010,chr06_22148249,chr06_22196253,chr06_22377524,chr06_22467412,chr06_22477985,chr06_22478039,chr06_22478163,chr06_22521416,chr06_22523292,chr06_22542552,chr06_22542589,chr06_22542645,chr06_22542650,chr06_22547616,chr06_22553552,chr06_22745635,chr06_22745680,chr06_23012251,chr06_23012298,chr06_23012300,chr06_23012414,chr06_23019103,chr06_23019127,chr06_23019153,chr06_23019185,chr06_23019234,chr06_23019244,chr06_23019292,chr06_23019361,chr06_23019477,chr06_23055020,chr06_23055069,chr06_23055167,chr06_23055175,chr06_23103710,chr06_23103873,chr06_23103875,chr06_23187253,chr06_23187255,chr06_23651893,chr06_23663749,chr06_2373432,chr06_2379167,chr06_2379216,chr06_2379281,chr06_24211329,chr06_24212030,chr06_24212140,chr06_24212170,chr06_24215054,chr06_24215063,chr06_24215156,chr06_24215224,chr06_24215941,chr06_24228626,chr06_24269244,chr06_24269285,chr06_24292302,chr06_24292694,chr06_24305642,chr06_24307338,chr06_24307419,chr06_24506564,chr06_24527767,chr06_24527897,chr06_24528010,chr06_24535380,chr06_24536180,chr06_24579042,chr06_24594602,chr06_24661565,chr06_24797600,chr06_24797849,chr06_24814602,chr06_24814613,chr06_24814676,chr06_24872241,chr06_24872325,chr06_24872496,chr06_25036804,chr06_25037535,chr06_25037568,chr06_25037569,chr06_25189680,chr06_25260412,chr06_25369897,chr06_25369999,chr06_25411706,chr06_25817678,chr06_25817968,chr06_25818574,chr06_25818585,chr06_25837749,chr06_25837863,chr06_25837956,chr06_25844649,chr06_25844656,chr06_25892902,chr06_25892925,chr06_25893011,chr06_25999885,chr06_25999924,chr06_26036452,chr06_26036661,chr06_26050785,chr06_26050854,chr06_26051316,chr06_26051319,chr06_26282162,chr06_26282199,chr06_26350658,chr06_26350720,chr06_26356044,chr06_26357723,chr06_26357761,chr06_26485782,chr06_26485866,chr06_26534407,chr06_26535484,chr06_26535496,chr06_26666549,chr06_26666679,chr06_26903837,chr06_26903845,chr06_27054250,chr06_27065777,chr06_27090950,chr06_27094898,chr06_27262498,chr06_27270987,chr06_27271064,chr06_27842679,chr06_27842696,chr06_27845997,chr06_27846028,chr06_28017397,chr06_2813966,chr06_2815382,chr06_2816010,chr06_28170710,chr06_28170730,chr06_28170818,chr06_28170856,chr06_28171143,chr06_28171144,chr06_28171245,chr06_28171268,chr06_28173393,chr06_28173423,chr06_28173481,chr06_28173519,chr06_28173551,chr06_28197004,chr06_28197034,chr06_28197223,chr06_28197233,chr06_28197258,chr06_28278804,chr06_28278905,chr06_28280547,chr06_2841596,chr06_28766407,chr06_28770727,chr06_28808873,chr06_29056608,chr06_29071594,chr06_29071704,chr06_29076128,chr06_29709423,chr06_29709629,chr06_29712484,chr06_29783539,chr06_29823669,chr06_29823870,chr06_29859247,chr06_29868404,chr06_29886668,chr06_29886686,chr06_29886851,chr06_29995420,chr06_29998054,chr06_30061018,chr06_30061105,chr06_30103873,chr06_30104109,chr06_30109657,chr06_30110073,chr06_30157161,chr06_30157412,chr06_30170023,chr06_30266014,chr06_30266225,chr06_30532418,chr06_30538760,chr06_30558903,chr06_30559005,chr06_30559180,chr06_30832080,chr06_30872761,chr06_30875636,chr06_309052,chr06_30916223,chr06_30916263,chr06_3200741,chr06_32314354,chr06_32316213,chr06_3280183,chr06_32805986,chr06_32820899,chr06_32820900,chr06_32829315,chr06_32849032,chr06_33016984,chr06_33031322,chr06_33112814,chr06_33112942,chr06_33113232,chr06_33223698,chr06_33228550,chr06_33232476,chr06_3324558,chr06_33246256,chr06_33246379,chr06_3340478,chr06_33436237,chr06_33436299,chr06_33436388,chr06_33473972,chr06_33474024,chr06_33474605,chr06_33476797,chr06_33476815,chr06_33502317,chr06_33502414,chr06_33582201,chr06_33582219,chr06_33582220,chr06_33593916,chr06_33600513,chr06_33608659,chr06_33903266,chr06_33903320,chr06_33928896,chr06_33946913,chr06_33962377,chr06_34163964,chr06_34163993,chr06_34163994,chr06_34164172,chr06_34329060,chr06_34332559,chr06_34339299,chr06_34341663,chr06_34412509,chr06_34412697,chr06_3442649,chr06_3442670,chr06_3442685,chr06_3442749,chr06_3442756,chr06_3442772,chr06_34450499,chr06_34734955,chr06_34735641,chr06_34752001,chr06_34753032,chr06_34753052,chr06_34812793,chr06_35038482,chr06_35092185,chr06_35114824,chr06_35122180,chr06_35151998,chr06_35152193,chr06_35162073,chr06_35169035,chr06_35366547,chr06_35366939,chr06_3564457,chr06_3564554,chr06_35674675,chr06_35674905,chr06_35674909,chr06_35695650,chr06_35742231,chr06_35750939,chr06_35751052,chr06_35751103,chr06_35751575,chr06_35755289,chr06_3579719,chr06_35868297,chr06_35918847,chr06_35919715,chr06_35927537,chr06_35936708,chr06_35936757,chr06_35937975,chr06_36026675,chr06_36026711,chr06_36028994,chr06_36033609,chr06_36050757,chr06_3609847,chr06_36282907,chr06_36282970,chr06_36282993,chr06_36283008,chr06_36310105,chr06_36310106,chr06_36310168,chr06_36310217,chr06_36336744,chr06_36353242,chr06_36353274,chr06_36353457,chr06_36353478,chr06_36367898,chr06_36368156,chr06_36368163,chr06_36430886,chr06_36430930,chr06_36430944,chr06_36467371,chr06_36467445,chr06_3673027,chr06_3673049,chr06_3673120,chr06_3673131,chr06_3675152,chr06_36916913,chr06_37349221,chr06_37349288,chr06_37349309,chr06_37365798,chr06_37365828,chr06_37379194,chr06_37379270,chr06_37379515,chr06_37379518,chr06_373844,chr06_37451028,chr06_37451102,chr06_37453361,chr06_37453417,chr06_37453846,chr06_37458039,chr06_37458906,chr06_37458914,chr06_37459872,chr06_37460257,chr06_37465188,chr06_37465312,chr06_37466850,chr06_37470019,chr06_37476402,chr06_37476785,chr06_37477111,chr06_37478033,chr06_37478081,chr06_37481110,chr06_37481166,chr06_37546284,chr06_3758171,chr06_37607775,chr06_37686369,chr06_37686652,chr06_3827762,chr06_3837272,chr06_3837290,chr06_3837319,chr06_3837326,chr06_3837353,chr06_3837376,chr06_38604856,chr06_38679926,chr06_38679991,chr06_38681072,chr06_38681190,chr06_38691094,chr06_38824681,chr06_38824740,chr06_38824888,chr06_38824910,chr06_38824913,chr06_38825121,chr06_38825122,chr06_38825146,chr06_38852213,chr06_38852254,chr06_38854620,chr06_38854743,chr06_38854835,chr06_38858853,chr06_38863922,chr06_38863928,chr06_38863947,chr06_38865069,chr06_38865139,chr06_38882964,chr06_38882983,chr06_39233932,chr06_39233974,chr06_39334166,chr06_39346002,chr06_39346145,chr06_39359217,chr06_39393170,chr06_39403445,chr06_39414180,chr06_39414227,chr06_39414296,chr06_39417057,chr06_3947217,chr06_3948000,chr06_39486132,chr06_39487667,chr06_39494288,chr06_39508704,chr06_39531296,chr06_3954920,chr06_39557238,chr06_40403611,chr06_40403721,chr06_40437544,chr06_40622181,chr06_40622355,chr06_40622647,chr06_40629417,chr06_40634658,chr06_40643962,chr06_40668751,chr06_40669118,chr06_40688857,chr06_40689202,chr06_40689289,chr06_40689347,chr06_40689359,chr06_40689482,chr06_40693973,chr06_40699344,chr06_40699695,chr06_40704015,chr06_40704327,chr06_40704361,chr06_40704507,chr06_40704665,chr06_40705555,chr06_40705572,chr06_40705623,chr06_40705624,chr06_40705659,chr06_40705762,chr06_40706269,chr06_40706810,chr06_40706997,chr06_40707016,chr06_40726457,chr06_40726469,chr06_40810798,chr06_40810829,chr06_40810843,chr06_40810926,chr06_41150148,chr06_41191930,chr06_41191953,chr06_41220244,chr06_41240016,chr06_41338914,chr06_41340484,chr06_41355116,chr06_41355188,chr06_41355193,chr06_41360364,chr06_41398373,chr06_41398672,chr06_41407734,chr06_41408978,chr06_41526836,chr06_41543185,chr06_41544299,chr06_41546788,chr06_41551356,chr06_41551399,chr06_41563218,chr06_41612993,chr06_41627063,chr06_41652818,chr06_4166027,chr06_4166030,chr06_41662382,chr06_41662408,chr06_41685596,chr06_41722734,chr06_41728202,chr06_41728693,chr06_41731191,chr06_41787760,chr06_41847353,chr06_41847390,chr06_41853729,chr06_41853742,chr06_41853748,chr06_41853771,chr06_41853841,chr06_41853845,chr06_41853856,chr06_41916776,chr06_41918180,chr06_41919122,chr06_41941982,chr06_42106978,chr06_42134324,chr06_4216105,chr06_42322556,chr06_4235446,chr06_4235460,chr06_42365207,chr06_42518475,chr06_42518476,chr06_4252528,chr06_42638200,chr06_43048460,chr06_43049833,chr06_43049859,chr06_43049866,chr06_43050116,chr06_43057712,chr06_43057738,chr06_43057796,chr06_43057893,chr06_43057951,chr06_43137376,chr06_43137459,chr06_43137493,chr06_4387434,chr06_4387449,chr06_4387606,chr06_4393555,chr06_4395163,chr06_4417151,chr06_4417210,chr06_44316312,chr06_44316331,chr06_44316354,chr06_44316459,chr06_44316551,chr06_44316985,chr06_44329988,chr06_44340428,chr06_44340556,chr06_44408335,chr06_44408346,chr06_4507547,chr06_4508038,chr06_4508131,chr06_4508266,chr06_45497618,chr06_45615687,chr06_46130939,chr06_46132623,chr06_46132814,chr06_46146641,chr06_46173321,chr06_46173340,chr06_46173391,chr06_46225237,chr06_46225359,chr06_4634671,chr06_46819773,chr06_46819788,chr06_46826454,chr06_46826589,chr06_46862476,chr06_46873635,chr06_46880818,chr06_46917280,chr06_46917288,chr06_47165173,chr06_47165246,chr06_47169885,chr06_47176423,chr06_4718679,chr06_4718853,chr06_47193453,chr06_47193517,chr06_47193828,chr06_47193854,chr06_47277879,chr06_4739443,chr06_4739489,chr06_4739644,chr06_4744041,chr06_4744114,chr06_4744238,chr06_4744915,chr06_4745030,chr06_4745048,chr06_47574442,chr06_47574471,chr06_47777911,chr06_47811771,chr06_47811854,chr06_47811889,chr06_47811935,chr06_48255241,chr06_48532911,chr06_48532959,chr06_48533004,chr06_48539605,chr06_48539645,chr06_48539657,chr06_48539661,chr06_48539701,chr06_48561621,chr06_48565129,chr06_48576506,chr06_48577494,chr06_48609341,chr06_48609424,chr06_48612182,chr06_48888271,chr06_48888836,chr06_48935013,chr06_48935026,chr06_49070691,chr06_49070761,chr06_49070992,chr06_49071007,chr06_49071008,chr06_49435688,chr06_49435716,chr06_49435816,chr06_49435913,chr06_49435945,chr06_49436079,chr06_49436089,chr06_49436155,chr06_49443818,chr06_4950485,chr06_4976843,chr06_49771752,chr06_49771958,chr06_49797727,chr06_49896144,chr06_49924043,chr06_49933394,chr06_49933663,chr06_4994993,chr06_50022932,chr06_50033697,chr06_50040275,chr06_50052441,chr06_50052535,chr06_50898907,chr06_50899059,chr06_50984490,chr06_50986809,chr06_50986824,chr06_50987431,chr06_50987435,chr06_50987640,chr06_51000762,chr06_51119694,chr06_51119712,chr06_51119716,chr06_51131425,chr06_51131430,chr06_51131461,chr06_51131476,chr06_51131719,chr06_51131771,chr06_51131800,chr06_51133596,chr06_51133604,chr06_51149142,chr06_51149165,chr06_51261404,chr06_51295574,chr06_51345623,chr06_51442807,chr06_51442880,chr06_51464693,chr06_51465878,chr06_51477550,chr06_51477929,chr06_51477994,chr06_51605916,chr06_51611451,chr06_51665420,chr06_51782524,chr06_51782540,chr06_51815475,chr06_51901305,chr06_52090995,chr06_5221119,chr06_52312772,chr06_5293893,chr06_5293918,chr06_5294004,chr06_5298543,chr06_5298549,chr06_53115288,chr06_53115407,chr06_53138244,chr06_53147027,chr06_53169476,chr06_53171800,chr06_53190752,chr06_53221423,chr06_53248878,chr06_53260959,chr06_53292457,chr06_53320743,chr06_5345927,chr06_5345938,chr06_54569446,chr06_54585079,chr06_5459067,chr06_5459120,chr06_54604647,chr06_54743084,chr06_5478777,chr06_5478805,chr06_5478870,chr06_5478927,chr06_5478931,chr06_5482324,chr06_5482539,chr06_54865774,chr06_54865842,chr06_54865960,chr06_54867400,chr06_54867661,chr06_54867821,chr06_54872819,chr06_55208899,chr06_55333272,chr06_55488439,chr06_55490156,chr06_55490169,chr06_55492829,chr06_55492852,chr06_55492995,chr06_55493205,chr06_55514667,chr06_55514803,chr06_55528450,chr06_55528470,chr06_55528635,chr06_55528815,chr06_55624876,chr06_55624909,chr06_55640067,chr06_55643133,chr06_55643217,chr06_55643221,chr06_55650738,chr06_55650740,chr06_55650828,chr06_55699998,chr06_55708938,chr06_55719172,chr06_55789909,chr06_55839229,chr06_55839251,chr06_56105725,chr06_56150983,chr06_56165609,chr06_56189279,chr06_56198584,chr06_56206319,chr06_56214169,chr06_56214346,chr06_56231104,chr06_56294836,chr06_56294888,chr06_56300884,chr06_56300910,chr06_56309599,chr06_56311893,chr06_56311932,chr06_56311936,chr06_56311974,chr06_56312016,chr06_56312018,chr06_56319161,chr06_56591280,chr06_56592875,chr06_56593835,chr06_56594601,chr06_56603617,chr06_56610518,chr06_56781515,chr06_56911834,chr06_56914090,chr06_56914100,chr06_56914293,chr06_56914340,chr06_56914479,chr06_56914547,chr06_56927882,chr06_56927985,chr06_56953672,chr06_56953732,chr06_57002190,chr06_57002206,chr06_57009836,chr06_57010064,chr06_57266386,chr06_57363611,chr06_57363614,chr06_57363687,chr06_57583214,chr06_57596474,chr06_57615128,chr06_57615146,chr06_57615170,chr06_57778973,chr06_57779065,chr06_57779092,chr06_57779136,chr06_57785548,chr06_57785556,chr06_57785590,chr06_57785591,chr06_57785601,chr06_57814344,chr06_57832229,chr06_57832243,chr06_57832248,chr06_57833279,chr06_57833307,chr06_57883848,chr06_57884180,chr06_57884198,chr06_57884231,chr06_57887558,chr06_57887579,chr06_57890645,chr06_57890724,chr06_57898466,chr06_57898482,chr06_57898506,chr06_57898518,chr06_58101396,chr06_58101622,chr06_58101665,chr06_58102517,chr06_58105029,chr06_58105346,chr06_58105758,chr06_58193695,chr06_58193853,chr06_58193863,chr06_58263828,chr06_58292395,chr06_58292434,chr06_58300128,chr06_58313181,chr06_58313380,chr06_58321285,chr06_58321632,chr06_5833182,chr06_58363742,chr06_58363811,chr06_58375060,chr06_583970,chr06_58397409,chr06_58402857,chr06_58434605,chr06_5845703,chr06_584692,chr06_5846989,chr06_58525100,chr06_5853335,chr06_5853375,chr06_585368,chr06_5854607,chr06_585617,chr06_585689,chr06_585776,chr06_5858617,chr06_58627918,chr06_5863496,chr06_58636554,chr06_58636637,chr06_58636673,chr06_5866273,chr06_58668297,chr06_58720603,chr06_58721089,chr06_58721234,chr06_588607,chr06_588649,chr06_5889224,chr06_58901309,chr06_58928359,chr06_58928387,chr06_58928436,chr06_58928498,chr06_58928514,chr06_58943179,chr06_589517,chr06_58973507,chr06_58973946,chr06_58974752,chr06_58990764,chr06_58990799,chr06_590150,chr06_591740,chr06_59252166,chr06_59252280,chr06_59252296,chr06_59344625,chr06_59408527,chr06_602614,chr06_604370,chr06_604747,chr06_60594822,chr06_606683,chr06_60702699,chr06_60703032,chr06_607048,chr06_60710323,chr06_60713357,chr06_60714494,chr06_60726080,chr06_60726290,chr06_60739142,chr06_60740801,chr06_60741007,chr06_60750711,chr06_608190,chr06_60866199,chr06_60866446,chr06_60866458,chr06_60867369,chr06_608860,chr06_608898,chr06_609038,chr06_609338,chr06_609415,chr06_609478,chr06_610490,chr06_61074973,chr06_61081146,chr06_61081151,chr06_61099453,chr06_611853,chr06_611893,chr06_611931,chr06_611932,chr06_611988,chr06_61222977,chr06_61231209,chr06_61364091,chr06_61364243,chr06_61364262,chr06_61373806,chr06_61380401,chr06_61382358,chr06_61382384,chr06_614177,chr06_61697317,chr06_61701051,chr06_61717855,chr06_617404,chr06_61743138,chr06_617576,chr06_617669,chr06_618609,chr06_618664,chr06_618719,chr06_619638,chr06_620137,chr06_620165,chr06_620235,chr06_62179927,chr06_6218609,chr06_6218621,chr06_622478,chr06_62412637,chr06_62412659,chr06_62414336,chr06_62866954,chr06_6291055,chr06_62913653,chr06_62913713,chr06_62913779,chr06_6316245,chr06_6320620,chr06_63439566,chr06_63439579,chr06_63454560,chr06_63454569,chr06_63482294,chr06_63482301,chr06_63550313,chr06_63644002,chr06_63647727,chr06_63655431,chr06_63669399,chr06_63679592,chr06_63695002,chr06_63740934,chr06_63760824,chr06_63762220,chr06_63767370,chr06_63787378,chr06_63798745,chr06_63798801,chr06_63809256,chr06_63843423,chr06_63843464,chr06_64080703,chr06_6430191,chr06_6431201,chr06_64391366,chr06_6441067,chr06_6441146,chr06_6444378,chr06_6444383,chr06_6444515,chr06_64701866,chr06_64743901,chr06_64747478,chr06_64772545,chr06_64776692,chr06_64822267,chr06_64825007,chr06_64835129,chr06_64873301,chr06_64877686,chr06_64877773,chr06_64877990,chr06_64885476,chr06_64889457,chr06_64898748,chr06_64933046,chr06_650712,chr06_65136168,chr06_65136244,chr06_65152151,chr06_65166028,chr06_65166043,chr06_65166231,chr06_65186870,chr06_652681,chr06_652773,chr06_652782,chr06_652859,chr06_653029,chr06_6579885,chr06_6607811,chr06_6610794,chr06_6611547,chr06_6612873,chr06_66190353,chr06_66190392,chr06_66192518,chr06_66192582,chr06_6619630,chr06_6622723,chr06_6622767,chr06_6622810,chr06_6625237,chr06_66258897,chr06_66297590,chr06_66300044,chr06_66338923,chr06_66388467,chr06_66398981,chr06_66401845,chr06_66456493,chr06_66457669,chr06_66458103,chr06_66458338,chr06_66628760,chr06_66791263,chr06_66955277,chr06_66955295,chr06_66955323,chr06_67008862,chr06_67010024,chr06_67307788,chr06_67307813,chr06_67316879,chr06_67316910,chr06_67319990,chr06_67339964,chr06_67339967,chr06_67346114,chr06_67346165,chr06_67358372,chr06_67566290,chr06_67696120,chr06_67696291,chr06_67696292,chr06_67953524,chr06_67953703,chr06_67953722,chr06_67953726,chr06_67963264,chr06_67968067,chr06_68007853,chr06_68040940,chr06_68063441,chr06_68066179,chr06_68095114,chr06_68095425,chr06_68099612,chr06_68100067,chr06_68117385,chr06_68355091,chr06_68355150,chr06_68355269,chr06_68356110,chr06_68363572,chr06_68404584,chr06_68404589,chr06_68416266,chr06_68416312,chr06_68431079,chr06_68431080,chr06_684311,chr06_68431118,chr06_68431473,chr06_684334,chr06_684710,chr06_68604584,chr06_68604628,chr06_68838203,chr06_68858005,chr06_68858067,chr06_68869442,chr06_68875366,chr06_68877949,chr06_68888085,chr06_68892168,chr06_68892203,chr06_68932361,chr06_68968690,chr06_68984157,chr06_69098672,chr06_69098820,chr06_69102484,chr06_69104144,chr06_69104345,chr06_69322485,chr06_69322568,chr06_69593387,chr06_69614918,chr06_69624717,chr06_69635769,chr06_69635805,chr06_69635810,chr06_69717262,chr06_69718038,chr06_69806965,chr06_69806976,chr06_69839826,chr06_69840236,chr06_69840318,chr06_69840689,chr06_69845101,chr06_69845146,chr06_69849129,chr06_69983735,chr06_69983794,chr06_69999222,chr06_70004895,chr06_70011208,chr06_70122425,chr06_70124820,chr06_70124876,chr06_70125006,chr06_70146876,chr06_70147117,chr06_70147141,chr06_70186462,chr06_70186495,chr06_70186580,chr06_70186862,chr06_70186892,chr06_70189630,chr06_70189984,chr06_70205743,chr06_70205777,chr06_70205780,chr06_70205841,chr06_70465506,chr06_70465591,chr06_70465627,chr06_70465666,chr06_70465685,chr06_70481179,chr06_70481235,chr06_70481343,chr06_70481380,chr06_70679881,chr06_70681647,chr06_70685877,chr06_70762217,chr06_70762253,chr06_70767104,chr06_70781594,chr06_70886071,chr06_70886127,chr06_70891312,chr06_709212,chr06_709219,chr06_70961498,chr06_70962382,chr06_70965931,chr06_70966030,chr06_70966039,chr06_70970300,chr06_71003389,chr06_71006218,chr06_71006636,chr06_71028863,chr06_71028872,chr06_71028884,chr06_71130547,chr06_71131061,chr06_71133342,chr06_71237301,chr06_71374584,chr06_71386962,chr06_71387064,chr06_71388096,chr06_71388118,chr06_71388200,chr06_71388397,chr06_71404699,chr06_71404808,chr06_71404859,chr06_71430458,chr06_71443809,chr06_71443930,chr06_71443965,chr06_71467988,chr06_71468029,chr06_71470223,chr06_71627172,chr06_71662438,chr06_71662472,chr06_71671929,chr06_71694983,chr06_71695019,chr06_71750191,chr06_71774539,chr06_71774564,chr06_71783499,chr06_71783660,chr06_71985969,chr06_71985978,chr06_72094561,chr06_72097225,chr06_72102249,chr06_72102321,chr06_72220054,chr06_72247848,chr06_72247882,chr06_72293635,chr06_72294112,chr06_72294216,chr06_72364097,chr06_72364444,chr06_72633738,chr06_72635651,chr06_72639827,chr06_72718273,chr06_72719887,chr06_72719948,chr06_72720047,chr06_72746526,chr06_72746548,chr06_72779904,chr06_72779918,chr06_72787472,chr06_72796129,chr06_72809633,chr06_72809743,chr06_72809776,chr06_72809777,chr06_72817689,chr06_72817714,chr06_72817852,chr06_72817864,chr06_72817878,chr06_72817950,chr06_72817951,chr06_72818099,chr06_72818106,chr06_72818111,chr06_72818133,chr06_72823143,chr06_72823165,chr06_72823177,chr06_72823275,chr06_72823303,chr06_72931909,chr06_72979222,chr06_72979245,chr06_72979417,chr06_72979438,chr06_73004706,chr06_73022402,chr06_73022516,chr06_73022538,chr06_7303114,chr06_73041566,chr06_73041587,chr06_7304970,chr06_7304996,chr06_7305027,chr06_7305040,chr06_7305951,chr06_7308663,chr06_7308689,chr06_7309783,chr06_7312634,chr06_73275399,chr06_73275472,chr06_73275492,chr06_73305145,chr06_73308871,chr06_73750754,chr06_73792083,chr06_73792088,chr06_73813355,chr06_73833307,chr06_73904348,chr06_73904377,chr06_73905424,chr06_73921418,chr06_73984508,chr06_73984828,chr06_74016234,chr06_74029575,chr06_74113796,chr06_74153286,chr06_74153355,chr06_74153515,chr06_74172127,chr06_74226675,chr06_74258430,chr06_74259859,chr06_74268061,chr06_74270620,chr06_74279241,chr06_74290389,chr06_74310468,chr06_74419215,chr06_74613569,chr06_74815076,chr06_74815087,chr06_74919861,chr06_75121485,chr06_75121504,chr06_75128240,chr06_75128273,chr06_75140916,chr06_75141140,chr06_75145512,chr06_7516836,chr06_75176126,chr06_75176264,chr06_7518181,chr06_7521102,chr06_75448317,chr06_75546580,chr06_75589999,chr06_75590044,chr06_75634334,chr06_75639702,chr06_75646231,chr06_75646488,chr06_75660984,chr06_75660986,chr06_75731366,chr06_75766612,chr06_75766753,chr06_75774285,chr06_75898089,chr06_75898169,chr06_75898178,chr06_75898198,chr06_75931105,chr06_75937288,chr06_75937324,chr06_75937328,chr06_75937340,chr06_75937355,chr06_75937480,chr06_75937551,chr06_75943158,chr06_75943200,chr06_75950746,chr06_75967458,chr06_75967578,chr06_75997321,chr06_76039850,chr06_76045216,chr06_7644695,chr06_7644848,chr06_7644880,chr06_7645187,chr06_7645191,chr06_7646803,chr06_7647104,chr06_7650187,chr06_7653532,chr06_7654487,chr06_76549453,chr06_76598476,chr06_7664545,chr06_76876396,chr06_76878433,chr06_76878512,chr06_76888602,chr06_77066802,chr06_77066965,chr06_77067694,chr06_77092377,chr06_77101838,chr06_77119445,chr06_77120021,chr06_77120225,chr06_77150883,chr06_77151077,chr06_77159638,chr06_77159948,chr06_77168465,chr06_77168708,chr06_77179588,chr06_77304629,chr06_77325560,chr06_77325737,chr06_77325924,chr06_77326015,chr06_77345108,chr06_77345220,chr06_77371529,chr06_77909851,chr06_77909856,chr06_77910167,chr06_77915941,chr06_77918359,chr06_77931757,chr06_77943044,chr06_77951480,chr06_77951578,chr06_78067364,chr06_78067444,chr06_78067593,chr06_78079583,chr06_78082166,chr06_78113930,chr06_78135734,chr06_78139058,chr06_78247964,chr06_78247996,chr06_78249765,chr06_78250032,chr06_78250035,chr06_78250287,chr06_78250291,chr06_78251890,chr06_78255439,chr06_78506780,chr06_78511396,chr06_78511558,chr06_7868893,chr06_7869163,chr06_7870637,chr06_7871332,chr06_7871475,chr06_7875726,chr06_78837082,chr06_78837213,chr06_78840995,chr06_78841077,chr06_78841112,chr06_78984959,chr06_78987035,chr06_78987059,chr06_79020400,chr06_79027821,chr06_7903578,chr06_7903591,chr06_7903611,chr06_79243571,chr06_79243763,chr06_79295001,chr06_79295047,chr06_79295062,chr06_79298899,chr06_79299551,chr06_79299615,chr06_79303212,chr06_79303233,chr06_79303278,chr06_79303296,chr06_79305813,chr06_79309437,chr06_79309553,chr06_79339211,chr06_79339293,chr06_79347109,chr06_79347299,chr06_79347336,chr06_79482370,chr06_79482396,chr06_79482512,chr06_79482596,chr06_79488564,chr06_79675584,chr06_79675720,chr06_79683228,chr06_79683246,chr06_79683265,chr06_79685557,chr06_79685832,chr06_79685868,chr06_79686135,chr06_79690341,chr06_79690655,chr06_79708161,chr06_79708294,chr06_79808584,chr06_79808641,chr06_81174857,chr06_81180001,chr06_81279867,chr06_814274,chr06_814289,chr06_814299,chr06_82025008,chr06_82031462,chr06_82113895,chr06_82113948,chr06_82114021,chr06_82114063,chr06_8223959,chr06_8233366,chr06_8233616,chr06_8235797,chr06_82419106,chr06_8242383,chr06_8249838,chr06_8249912,chr06_82520978,chr06_82521155,chr06_82555309,chr06_82814587,chr06_82814608,chr06_82819712,chr06_82819782,chr06_82924114,chr06_82924279,chr06_82924297,chr06_82930793,chr06_82930906,chr06_82930970,chr06_82988186,chr06_82988192,chr06_83024538,chr06_8302819,chr06_83061865,chr06_83061922,chr06_83061947,chr06_83073753,chr06_83074213,chr06_83074259,chr06_83074269,chr06_8308028,chr06_8310546,chr06_8314690,chr06_83171894,chr06_83534718,chr06_83558942,chr06_83585303,chr06_83682841,chr06_83725047,chr06_83725094,chr06_83951380,chr06_83951383,chr06_83980833,chr06_8417972,chr06_8426741,chr06_8451560,chr06_8451695,chr06_8451970,chr06_84550268,chr06_84552641,chr06_84556793,chr06_84556993,chr06_84557164,chr06_84557371,chr06_84557457,chr06_84557458,chr06_84559142,chr06_84589195,chr06_84604468,chr06_8460631,chr06_8460959,chr06_84635788,chr06_84636052,chr06_84636076,chr06_84676669,chr06_84676971,chr06_84676996,chr06_84677301,chr06_84677320,chr06_84677646,chr06_84677769,chr06_84732750,chr06_84732814,chr06_8473337,chr06_8473338,chr06_84772934,chr06_84774170,chr06_84779869,chr06_84851439,chr06_85323535,chr06_85340036,chr06_85340065,chr06_85344049,chr06_85375173,chr06_85614157,chr06_85624014,chr06_85637951,chr06_85848307,chr06_85850513,chr06_85901471,chr06_85940519,chr06_85959104,chr06_85961537,chr06_86057113,chr06_86072815,chr06_86075353,chr06_86076626,chr06_861521,chr06_86154043,chr06_86154087,chr06_861542,chr06_86169323,chr06_86169326,chr06_86169805,chr06_86191750,chr06_86191792,chr06_86192219,chr06_86192221,chr06_86333380,chr06_86343184,chr06_86573343,chr06_86576033,chr06_86576047,chr06_86625998,chr06_86626109,chr06_86629498,chr06_86629541,chr06_86855507,chr06_86858546,chr06_86859125,chr06_86864868,chr06_86864887,chr06_86877202,chr06_86969196,chr06_86969234,chr06_86969340,chr06_86969418,chr06_86978277,chr06_87120628,chr06_87223710,chr06_87223718,chr06_87223723,chr06_87229649,chr06_87271690,chr06_87291569,chr06_87291599,chr06_87291624,chr06_87298220,chr06_87357502,chr06_87357753,chr06_87412728,chr06_87412838,chr06_876237,chr06_88183005,chr06_88184509,chr06_88321850,chr06_88321883,chr06_88452961,chr06_88453114,chr06_88619612,chr06_88623058,chr06_88628301,chr06_88881415,chr06_88881454,chr06_88881573,chr06_88881577,chr06_88901255,chr06_88936947,chr06_88937047,chr06_88967366,chr06_88967493,chr06_88967526,chr06_89078655,chr06_89636727,chr06_89636775,chr06_89637543,chr06_89637870,chr06_89639091,chr06_89641955,chr06_89695742,chr06_89734579,chr06_89734636,chr06_89737352,chr06_89739681,chr06_89739816,chr06_89739890,chr06_89739905,chr06_89760657,chr06_89774209,chr06_89774564,chr06_89811643,chr06_89821763,chr06_89920610,chr06_89921420,chr06_89924639,chr06_89933662,chr06_89940374,chr06_90054732,chr06_90060980,chr06_90070189,chr06_9012140,chr06_90143201,chr06_90143234,chr06_90143268,chr06_90143350,chr06_90258317,chr06_90258323,chr06_90271867,chr06_90430396,chr06_90470213,chr06_90496646,chr06_90652160,chr06_90652699,chr06_90656003,chr06_90667552,chr06_90667623,chr06_90667679,chr06_90674230,chr06_90674453,chr06_90677435,chr06_90680295,chr06_90680339,chr06_90682576,chr06_90682579,chr06_90704274,chr06_90712002,chr06_90712253,chr06_90712756,chr06_90718455,chr06_90777209,chr06_90807243,chr06_90820470,chr06_90820502,chr06_90820728,chr06_90823049,chr06_90869347,chr06_90869450,chr06_90875737,chr06_90876936,chr06_90877014,chr06_90946899,chr06_90954666,chr06_90971450,chr06_91144337,chr06_91146865,chr06_91269883,chr06_91270568,chr06_91292412,chr06_91321197,chr06_920251,chr06_92970273,chr06_93170126,chr06_93170145,chr06_93170241,chr06_93170444,chr06_93171636,chr06_93171909,chr06_93200240,chr06_93254503,chr06_93261730,chr06_93278733,chr06_93278746,chr06_93279372,chr06_93280882,chr06_93284454,chr06_93291927,chr06_93291929,chr06_93374875,chr06_93375148,chr06_93432481,chr06_93455943,chr06_93558707,chr06_93576784,chr06_93612687,chr06_93636278,chr06_93639154,chr06_93642604,chr06_93648684,chr06_93823773,chr06_93823827,chr06_93834598,chr06_93834797,chr06_93834998,chr06_93835044,chr06_93866148,chr06_93900733,chr06_93903227,chr06_93903324,chr06_93987006,chr06_93993235,chr06_93993246,chr06_93993290,chr06_93993316,chr06_93993374,chr06_93993436,chr06_93993439,chr06_94011375,chr06_94011553,chr06_94012750,chr06_94022277,chr06_94022413,chr06_94022453,chr06_94061003,chr06_94061004,chr06_94310588,chr06_94310592,chr06_94310599,chr06_94310768,chr06_94359658,chr06_94365321,chr06_94365342,chr06_94378338,chr06_94378351,chr06_94385430,chr06_94385627,chr06_94400596,chr06_94401422,chr06_94414578,chr06_94414757,chr06_94537475,chr06_94537585,chr06_94537804,chr06_945524,chr06_945618,chr06_946008,chr06_94619155,chr06_94619161,chr06_946233,chr06_94641067,chr06_94641100,chr06_94641201,chr06_94652678,chr06_94662709,chr06_94769513,chr06_94769566,chr06_94826020,chr06_94826029,chr06_95159862,chr06_95251818,chr06_95257953,chr06_95479270,chr06_95493775,chr06_95498523,chr06_95499195,chr06_95668525,chr06_95668534,chr06_95668555,chr06_95680889,chr06_95680940,chr06_95680961,chr06_95687569,chr06_95687599,chr06_95748936,chr06_95749124,chr06_95762931,chr06_95766924,chr06_95766986,chr06_95767075,chr06_95767096,chr06_95779131,chr06_95779171,chr06_95834343,chr06_95834360,chr06_95834371,chr06_95836057,chr06_95841916,chr06_95930343,chr06_95933461,chr06_95933550,chr06_95933798,chr06_95933954,chr06_95934259,chr06_95934408,chr06_96113531,chr06_96116180,chr06_96117743,chr06_96120516,chr06_96120544,chr06_96125720,chr06_96127125,chr06_96136412,chr06_96222656,chr06_96338197,chr06_96338434,chr06_96338944,chr06_96338981,chr06_96363308,chr06_96419835,chr06_96419869,chr06_96425308,chr06_96440742,chr06_96447048,chr06_96471445,chr06_96795255,chr06_971150,chr06_97165101,chr06_97176672,chr06_97483947,chr07_100047583,chr07_100098531,chr07_100098686,chr07_100157712,chr07_100171295,chr07_100171299,chr07_10034357,chr07_10034441,chr07_100387541,chr07_100391314,chr07_100392399,chr07_10039570,chr07_100528156,chr07_100540208,chr07_100540230,chr07_10057712,chr07_10058761,chr07_100674569,chr07_100674625,chr07_100711217,chr07_100711242,chr07_100711390,chr07_100732362,chr07_100732363,chr07_100749645,chr07_100756172,chr07_10091099,chr07_101051425,chr07_101051711,chr07_101097652,chr07_101234079,chr07_101234141,chr07_101237829,chr07_101301527,chr07_101312673,chr07_101313158,chr07_101313167,chr07_101319322,chr07_10132712,chr07_10132736,chr07_10132769,chr07_101343071,chr07_101343344,chr07_101343362,chr07_101345722,chr07_101347831,chr07_101393059,chr07_101395470,chr07_101400075,chr07_101401675,chr07_101416789,chr07_101416799,chr07_101416853,chr07_101416957,chr07_101421276,chr07_101421327,chr07_10155266,chr07_10155312,chr07_10160162,chr07_10168150,chr07_10168160,chr07_10168181,chr07_10168223,chr07_10168247,chr07_101815790,chr07_101815918,chr07_101877852,chr07_101877992,chr07_10193764,chr07_10193795,chr07_102048900,chr07_102048909,chr07_102352256,chr07_102381211,chr07_102381251,chr07_102381309,chr07_102383076,chr07_102383879,chr07_102390097,chr07_102390519,chr07_102390546,chr07_102393767,chr07_102431008,chr07_102441594,chr07_102461050,chr07_102461094,chr07_102479747,chr07_102485907,chr07_102486006,chr07_102486055,chr07_102519750,chr07_102519807,chr07_102580373,chr07_10374113,chr07_10391058,chr07_10405227,chr07_10432768,chr07_10440704,chr07_10440804,chr07_10443211,chr07_10443223,chr07_104537889,chr07_104537900,chr07_104680597,chr07_104686153,chr07_104707644,chr07_104797692,chr07_104798162,chr07_104798365,chr07_104798370,chr07_104798406,chr07_104798419,chr07_104817737,chr07_104829806,chr07_104829880,chr07_104845062,chr07_10668740,chr07_107639819,chr07_107640279,chr07_107640493,chr07_107643590,chr07_107662801,chr07_107662808,chr07_107662922,chr07_107665250,chr07_107670394,chr07_107670395,chr07_107670421,chr07_107670582,chr07_10802481,chr07_10802509,chr07_10802763,chr07_10802767,chr07_108069372,chr07_108079292,chr07_108079301,chr07_108079345,chr07_108079389,chr07_108079405,chr07_108096821,chr07_108101775,chr07_108116965,chr07_108117037,chr07_108117084,chr07_108117116,chr07_108304908,chr07_108309841,chr07_108310409,chr07_10833514,chr07_10833515,chr07_10833571,chr07_10848587,chr07_108576458,chr07_108576468,chr07_108576751,chr07_108711352,chr07_108711360,chr07_108711442,chr07_108711464,chr07_108711625,chr07_108719776,chr07_108719807,chr07_108840635,chr07_108840759,chr07_108916722,chr07_108928227,chr07_108928246,chr07_108936065,chr07_108987712,chr07_108987736,chr07_108988047,chr07_108988579,chr07_109113633,chr07_109129998,chr07_109129999,chr07_109130143,chr07_109147914,chr07_109147925,chr07_109149273,chr07_109372898,chr07_109395750,chr07_109395761,chr07_109423984,chr07_109423989,chr07_109424038,chr07_109431144,chr07_109463676,chr07_109471847,chr07_109489625,chr07_109489634,chr07_109489663,chr07_109493274,chr07_109493537,chr07_109493589,chr07_109499445,chr07_109499512,chr07_109499517,chr07_109619526,chr07_109634673,chr07_109634679,chr07_109634843,chr07_109644940,chr07_109742878,chr07_109742884,chr07_109743055,chr07_109743070,chr07_109770447,chr07_109787061,chr07_109787066,chr07_1103404,chr07_1106000,chr07_110726288,chr07_110726405,chr07_110730875,chr07_110835341,chr07_110835497,chr07_110835537,chr07_110835554,chr07_110835725,chr07_110842324,chr07_110861325,chr07_110881745,chr07_110891268,chr07_110911175,chr07_110987401,chr07_110995570,chr07_110995980,chr07_110996641,chr07_111077611,chr07_111077642,chr07_111216696,chr07_111223886,chr07_111228418,chr07_111228436,chr07_1113316,chr07_111660831,chr07_111662588,chr07_111663366,chr07_111671671,chr07_111675364,chr07_111686914,chr07_111687004,chr07_111687235,chr07_1122660,chr07_1122713,chr07_1122771,chr07_112342608,chr07_112342933,chr07_112466915,chr07_112466976,chr07_112486121,chr07_112788418,chr07_112812587,chr07_112812754,chr07_112855068,chr07_112878967,chr07_112879090,chr07_112941477,chr07_112943813,chr07_112943819,chr07_112943874,chr07_112944030,chr07_112949241,chr07_113128162,chr07_113242745,chr07_113247925,chr07_113252546,chr07_113420431,chr07_113447236,chr07_113554185,chr07_114265639,chr07_114345357,chr07_114345367,chr07_114418406,chr07_114428282,chr07_114445709,chr07_114696952,chr07_114697114,chr07_114712101,chr07_12003871,chr07_12003934,chr07_12021779,chr07_12021932,chr07_12022077,chr07_12024762,chr07_12024805,chr07_12025846,chr07_12025930,chr07_12025937,chr07_12025964,chr07_12026004,chr07_12027901,chr07_12028003,chr07_12028061,chr07_12448710,chr07_12448758,chr07_12453425,chr07_12461326,chr07_12469146,chr07_12480072,chr07_12508815,chr07_12521310,chr07_12521575,chr07_12521631,chr07_12564595,chr07_12564603,chr07_1258285,chr07_12668621,chr07_12671837,chr07_12671896,chr07_12671997,chr07_12672093,chr07_12672858,chr07_12672890,chr07_12700090,chr07_12700165,chr07_12700277,chr07_12700313,chr07_12829800,chr07_12829811,chr07_12833476,chr07_12858582,chr07_13144284,chr07_13144397,chr07_13159429,chr07_13562153,chr07_13562228,chr07_13571146,chr07_13571281,chr07_13608621,chr07_13608881,chr07_13608993,chr07_13609123,chr07_13677292,chr07_13693308,chr07_13693504,chr07_13726800,chr07_13726904,chr07_13726933,chr07_13726945,chr07_13726951,chr07_13727004,chr07_13734305,chr07_13734318,chr07_13966551,chr07_13966675,chr07_13991452,chr07_13996644,chr07_13996805,chr07_14007970,chr07_14012533,chr07_14012912,chr07_14012965,chr07_14040379,chr07_14062719,chr07_14071696,chr07_14347465,chr07_14347504,chr07_14375761,chr07_14375930,chr07_14376027,chr07_14377511,chr07_14392950,chr07_14393157,chr07_14399996,chr07_14435266,chr07_14436278,chr07_14463330,chr07_1447282,chr07_14511411,chr07_14578137,chr07_14660091,chr07_14660143,chr07_14664215,chr07_14709451,chr07_14736291,chr07_14736527,chr07_14809942,chr07_14809961,chr07_14817699,chr07_15710848,chr07_15718008,chr07_15718033,chr07_1578006,chr07_1578029,chr07_1580534,chr07_1581285,chr07_1581402,chr07_1584031,chr07_15843317,chr07_15843389,chr07_15850582,chr07_15868909,chr07_15913311,chr07_15945541,chr07_15964415,chr07_15966653,chr07_16053898,chr07_16054079,chr07_16054155,chr07_16054436,chr07_16054646,chr07_16054648,chr07_16057291,chr07_16066722,chr07_16067083,chr07_16071684,chr07_16071763,chr07_16078179,chr07_16078242,chr07_1609414,chr07_1609784,chr07_1609827,chr07_16153568,chr07_16265999,chr07_16266019,chr07_16266074,chr07_16266109,chr07_16270906,chr07_16270908,chr07_16293295,chr07_16293303,chr07_16293320,chr07_16305858,chr07_16305947,chr07_16306004,chr07_16459364,chr07_16459403,chr07_16466846,chr07_16469643,chr07_16479786,chr07_16480532,chr07_16480545,chr07_16535121,chr07_16535133,chr07_16535207,chr07_16535210,chr07_16535259,chr07_16535284,chr07_16542538,chr07_16542554,chr07_16542576,chr07_16544562,chr07_16551794,chr07_1695552,chr07_17017463,chr07_17064841,chr07_17064881,chr07_17064991,chr07_17109127,chr07_17150894,chr07_17151069,chr07_17390282,chr07_17429357,chr07_17429463,chr07_17429497,chr07_17429554,chr07_17429649,chr07_17437251,chr07_17437258,chr07_17437272,chr07_17437292,chr07_17437348,chr07_17437432,chr07_17437434,chr07_17437515,chr07_17437677,chr07_17437681,chr07_17519926,chr07_1895060,chr07_1901696,chr07_1903893,chr07_19266862,chr07_19266936,chr07_19266948,chr07_19266966,chr07_19268532,chr07_19268903,chr07_19270958,chr07_19271100,chr07_19311904,chr07_19311976,chr07_19332478,chr07_19332542,chr07_19332749,chr07_1940078,chr07_19411631,chr07_19411706,chr07_19609278,chr07_19609470,chr07_19609582,chr07_19609594,chr07_19611869,chr07_19611923,chr07_19629942,chr07_19638927,chr07_19668963,chr07_19696164,chr07_20005532,chr07_20005738,chr07_20005776,chr07_20038992,chr07_20048396,chr07_20104237,chr07_20104246,chr07_20104342,chr07_20104362,chr07_20121524,chr07_20121573,chr07_20559000,chr07_20559155,chr07_20559406,chr07_20559645,chr07_20562023,chr07_20594946,chr07_20594972,chr07_20671702,chr07_20714875,chr07_20839913,chr07_20857638,chr07_20883115,chr07_20883116,chr07_20947754,chr07_2104210,chr07_2104232,chr07_21097792,chr07_21235572,chr07_21281463,chr07_21281478,chr07_21281479,chr07_21332966,chr07_21333078,chr07_21380815,chr07_21431933,chr07_2144071,chr07_2144073,chr07_2144092,chr07_2144401,chr07_2144403,chr07_21474735,chr07_21479587,chr07_21479715,chr07_21479826,chr07_21480001,chr07_21484851,chr07_21484959,chr07_21556820,chr07_21584708,chr07_21584729,chr07_21584902,chr07_21831875,chr07_21831909,chr07_21848728,chr07_21875415,chr07_21881572,chr07_21887621,chr07_21903047,chr07_21941540,chr07_2209788,chr07_22128903,chr07_2213572,chr07_22139270,chr07_22200149,chr07_22200272,chr07_22200382,chr07_22218929,chr07_22607467,chr07_22747194,chr07_22762330,chr07_22762447,chr07_22775620,chr07_22775732,chr07_22784716,chr07_22786445,chr07_22796733,chr07_22850524,chr07_22850798,chr07_22895030,chr07_22895063,chr07_22952313,chr07_22952337,chr07_22952496,chr07_23009606,chr07_23009672,chr07_23009692,chr07_23026917,chr07_23026958,chr07_23220280,chr07_23220573,chr07_23223489,chr07_23245672,chr07_23248610,chr07_24133018,chr07_24134621,chr07_24191985,chr07_24258973,chr07_24270491,chr07_24270626,chr07_24273769,chr07_24275322,chr07_24275396,chr07_24280159,chr07_24357916,chr07_24358121,chr07_24382399,chr07_24382450,chr07_24390940,chr07_24390951,chr07_24392260,chr07_24410683,chr07_24410715,chr07_24515526,chr07_24517761,chr07_24547347,chr07_2480595,chr07_25146356,chr07_25393561,chr07_25393724,chr07_25500749,chr07_25500857,chr07_25513665,chr07_25561054,chr07_2558918,chr07_2558972,chr07_2564176,chr07_2564240,chr07_2564640,chr07_2564668,chr07_2568323,chr07_2574730,chr07_2591758,chr07_2591830,chr07_2598610,chr07_2610251,chr07_2612793,chr07_2613001,chr07_26191564,chr07_26197950,chr07_26230269,chr07_26233288,chr07_2626617,chr07_2626648,chr07_26271928,chr07_26278922,chr07_26279430,chr07_2629187,chr07_26292230,chr07_26304889,chr07_26304917,chr07_26305064,chr07_26305152,chr07_26305188,chr07_2639591,chr07_2639707,chr07_2639733,chr07_2642363,chr07_2642368,chr07_2642379,chr07_26497028,chr07_26497107,chr07_27195181,chr07_27195752,chr07_27199259,chr07_27203401,chr07_27205177,chr07_27205574,chr07_27205903,chr07_27493782,chr07_27493834,chr07_27623460,chr07_27706311,chr07_27770050,chr07_27775366,chr07_27775586,chr07_27775638,chr07_27775666,chr07_27778722,chr07_27778861,chr07_27903978,chr07_27908770,chr07_27908780,chr07_27914168,chr07_27914205,chr07_28227901,chr07_28228122,chr07_28229198,chr07_28339302,chr07_28339327,chr07_28525549,chr07_28525564,chr07_28525605,chr07_28705661,chr07_28705678,chr07_28707614,chr07_28707653,chr07_28707742,chr07_28741136,chr07_28741163,chr07_28753777,chr07_28753788,chr07_28753854,chr07_28753896,chr07_28753909,chr07_28754023,chr07_28754028,chr07_28756657,chr07_28756682,chr07_28756696,chr07_28917702,chr07_28918302,chr07_28920986,chr07_28921076,chr07_2894552,chr07_2894752,chr07_28972635,chr07_28972653,chr07_28975583,chr07_28975697,chr07_28979764,chr07_28979785,chr07_28979786,chr07_29019859,chr07_29019866,chr07_29019879,chr07_29019886,chr07_29022093,chr07_29022257,chr07_29025181,chr07_29025215,chr07_29037509,chr07_29064424,chr07_29064460,chr07_29064508,chr07_29064543,chr07_29075604,chr07_29075632,chr07_29075673,chr07_29075700,chr07_29075744,chr07_29075865,chr07_29076047,chr07_29094008,chr07_29101795,chr07_29101947,chr07_29211066,chr07_29502325,chr07_29646268,chr07_29646379,chr07_29646412,chr07_29770453,chr07_29785336,chr07_29814280,chr07_29876204,chr07_29876381,chr07_29876438,chr07_29876491,chr07_29876550,chr07_29876559,chr07_29876658,chr07_29876679,chr07_29914198,chr07_29922627,chr07_29935811,chr07_30114871,chr07_30114903,chr07_30114929,chr07_30114992,chr07_30114995,chr07_30127713,chr07_30130391,chr07_30158637,chr07_30159236,chr07_30160241,chr07_30164148,chr07_30164218,chr07_30238620,chr07_30238626,chr07_30238724,chr07_30258108,chr07_30258146,chr07_30258168,chr07_30258240,chr07_30258241,chr07_30258281,chr07_30258931,chr07_30258959,chr07_30469222,chr07_30469657,chr07_30496512,chr07_30496568,chr07_30496592,chr07_30753348,chr07_30753578,chr07_30753612,chr07_30819527,chr07_30866529,chr07_30866608,chr07_3096516,chr07_3096656,chr07_30968605,chr07_31219858,chr07_31219912,chr07_31228055,chr07_31236442,chr07_31238923,chr07_31238937,chr07_31247551,chr07_31247594,chr07_31247707,chr07_31247716,chr07_31247725,chr07_31247730,chr07_31664221,chr07_31664714,chr07_31708688,chr07_31708872,chr07_31709107,chr07_31709338,chr07_31709827,chr07_31709985,chr07_31716483,chr07_31720424,chr07_31734380,chr07_31829288,chr07_31829423,chr07_31829434,chr07_31839722,chr07_31839751,chr07_31839887,chr07_31840110,chr07_31840119,chr07_31840122,chr07_31840159,chr07_31840187,chr07_31840365,chr07_31840389,chr07_31840481,chr07_31840616,chr07_31856443,chr07_31871052,chr07_31871294,chr07_31871324,chr07_31920184,chr07_31920389,chr07_32168530,chr07_32188611,chr07_32189743,chr07_32189808,chr07_32189822,chr07_32189871,chr07_32600541,chr07_32607782,chr07_32808160,chr07_32813026,chr07_32832318,chr07_33140692,chr07_33140813,chr07_33167103,chr07_33167917,chr07_33168065,chr07_33556609,chr07_33572059,chr07_33580854,chr07_33582761,chr07_33582901,chr07_33730513,chr07_33730522,chr07_33730968,chr07_33771729,chr07_33782746,chr07_33811817,chr07_33831601,chr07_33831790,chr07_33831825,chr07_33831934,chr07_33832194,chr07_33882557,chr07_33882977,chr07_33888135,chr07_33896508,chr07_33896569,chr07_34041983,chr07_34042629,chr07_34066892,chr07_34072280,chr07_34072341,chr07_34072398,chr07_34076109,chr07_34076412,chr07_34234143,chr07_34234159,chr07_34236493,chr07_34236517,chr07_34236714,chr07_34236837,chr07_34240198,chr07_34240199,chr07_34264243,chr07_34264566,chr07_34264655,chr07_34264711,chr07_34264727,chr07_34302308,chr07_34320780,chr07_34340771,chr07_34368864,chr07_34368865,chr07_34643392,chr07_34644395,chr07_34650382,chr07_34894471,chr07_34899913,chr07_34900177,chr07_34911988,chr07_34912041,chr07_34913342,chr07_34925217,chr07_34925554,chr07_34925572,chr07_34925578,chr07_34990348,chr07_34990351,chr07_34990383,chr07_35018088,chr07_35044559,chr07_3513557,chr07_3513727,chr07_3513771,chr07_3513798,chr07_3513961,chr07_3513984,chr07_3514010,chr07_35475755,chr07_35508453,chr07_35508660,chr07_3579639,chr07_3579872,chr07_3595441,chr07_3596225,chr07_36208914,chr07_36208925,chr07_36253229,chr07_36253335,chr07_36301663,chr07_36301695,chr07_3631382,chr07_36321395,chr07_36334025,chr07_36334099,chr07_36334131,chr07_36364364,chr07_36364469,chr07_36375577,chr07_36383125,chr07_3642491,chr07_3642511,chr07_3650566,chr07_3650635,chr07_36565943,chr07_36571333,chr07_36571342,chr07_36679288,chr07_36709195,chr07_36805341,chr07_36805403,chr07_36921173,chr07_3693638,chr07_3701715,chr07_3701716,chr07_3701759,chr07_3751603,chr07_3751605,chr07_3751628,chr07_37655249,chr07_37655285,chr07_37655350,chr07_37710784,chr07_37710888,chr07_3773419,chr07_3773420,chr07_3773433,chr07_3782627,chr07_3786185,chr07_3786416,chr07_3786458,chr07_38152370,chr07_38152699,chr07_38152731,chr07_38169316,chr07_38227800,chr07_38229161,chr07_38388301,chr07_38388396,chr07_38388477,chr07_38483538,chr07_3859193,chr07_38608029,chr07_38608129,chr07_38619803,chr07_38619914,chr07_38802436,chr07_38805965,chr07_38805992,chr07_38806000,chr07_38808744,chr07_38818341,chr07_38818343,chr07_38818393,chr07_38818459,chr07_38859992,chr07_38879000,chr07_38892401,chr07_39016360,chr07_39221844,chr07_39222993,chr07_39243887,chr07_39243889,chr07_39414993,chr07_39421269,chr07_3944703,chr07_3944748,chr07_39459115,chr07_39500647,chr07_39521857,chr07_39521892,chr07_39668613,chr07_39668693,chr07_39668749,chr07_39777560,chr07_39801337,chr07_39858381,chr07_3993048,chr07_3993049,chr07_3993113,chr07_3993154,chr07_3993210,chr07_3993215,chr07_39933055,chr07_39960831,chr07_4007589,chr07_4007614,chr07_40283786,chr07_40283833,chr07_40305126,chr07_4056389,chr07_4056452,chr07_4063740,chr07_4063859,chr07_4078106,chr07_4078116,chr07_4078136,chr07_4079072,chr07_4079100,chr07_4079164,chr07_4079386,chr07_4079855,chr07_4102755,chr07_4102863,chr07_4116864,chr07_41559501,chr07_41559541,chr07_41559652,chr07_4185888,chr07_41954215,chr07_41954230,chr07_41960727,chr07_41960978,chr07_42021305,chr07_42021354,chr07_42021406,chr07_42021424,chr07_4224680,chr07_4225004,chr07_4225030,chr07_4225941,chr07_42330324,chr07_42350008,chr07_42360577,chr07_42375550,chr07_42375567,chr07_42375577,chr07_42375693,chr07_42375880,chr07_42382418,chr07_42389687,chr07_42389794,chr07_42389797,chr07_42389913,chr07_42389941,chr07_42404962,chr07_42405163,chr07_42405167,chr07_42405327,chr07_42405335,chr07_42691288,chr07_42699709,chr07_43193221,chr07_43193229,chr07_43193264,chr07_43226460,chr07_43226464,chr07_43234041,chr07_43234545,chr07_43234565,chr07_43339244,chr07_43376633,chr07_43376756,chr07_43385465,chr07_43385630,chr07_43397159,chr07_43397177,chr07_43397261,chr07_43397315,chr07_43424443,chr07_43569619,chr07_43569868,chr07_43569878,chr07_43572157,chr07_43572182,chr07_43572261,chr07_43584080,chr07_43607755,chr07_43607779,chr07_43608784,chr07_43608792,chr07_43608820,chr07_43608886,chr07_43608889,chr07_43614357,chr07_43614509,chr07_43830463,chr07_43841853,chr07_43842053,chr07_43900041,chr07_43900047,chr07_43903163,chr07_43904057,chr07_43904103,chr07_43904453,chr07_43929531,chr07_43948372,chr07_43948373,chr07_43948587,chr07_44040954,chr07_44044206,chr07_44044214,chr07_44292208,chr07_44298894,chr07_44298963,chr07_44311494,chr07_44325775,chr07_44325791,chr07_44407986,chr07_44408077,chr07_44431841,chr07_44433844,chr07_44436283,chr07_44469202,chr07_44469375,chr07_44516271,chr07_44544062,chr07_44636654,chr07_44683208,chr07_44684859,chr07_44685527,chr07_44874130,chr07_44874178,chr07_44874220,chr07_44888585,chr07_45391594,chr07_45413547,chr07_45714345,chr07_45715920,chr07_45977624,chr07_46012985,chr07_46054871,chr07_46054959,chr07_46054960,chr07_46054977,chr07_46055012,chr07_46070384,chr07_46116903,chr07_46117532,chr07_46117693,chr07_46129910,chr07_46176496,chr07_46177611,chr07_46177633,chr07_46184398,chr07_46213169,chr07_46324858,chr07_46324889,chr07_46423703,chr07_4668018,chr07_46729139,chr07_46740797,chr07_46989817,chr07_46989842,chr07_46989857,chr07_46998456,chr07_47026138,chr07_47026154,chr07_47050613,chr07_47050673,chr07_47077377,chr07_47077602,chr07_4710831,chr07_4710876,chr07_47293894,chr07_47343937,chr07_47344049,chr07_47344110,chr07_47410686,chr07_47448282,chr07_47448655,chr07_47448869,chr07_47448923,chr07_4749120,chr07_4749304,chr07_47612068,chr07_47612206,chr07_47622364,chr07_47622658,chr07_47622696,chr07_47622699,chr07_47622725,chr07_47644274,chr07_4769646,chr07_4769656,chr07_4769927,chr07_4770027,chr07_47708361,chr07_48415803,chr07_48421632,chr07_48449969,chr07_48475590,chr07_48513804,chr07_48514420,chr07_4877712,chr07_4877921,chr07_4878064,chr07_4878065,chr07_4944764,chr07_4944949,chr07_4960240,chr07_4960263,chr07_4960265,chr07_4960540,chr07_49964148,chr07_50007894,chr07_50009897,chr07_50090652,chr07_50103856,chr07_50157333,chr07_50161261,chr07_50163974,chr07_50165131,chr07_50165263,chr07_50191113,chr07_50418230,chr07_50501435,chr07_50501855,chr07_50501863,chr07_50909662,chr07_50915985,chr07_50916023,chr07_50922642,chr07_50922668,chr07_50922768,chr07_50938371,chr07_50945426,chr07_50946247,chr07_50946378,chr07_50964713,chr07_50966270,chr07_50975935,chr07_50976002,chr07_51252342,chr07_51262060,chr07_5139323,chr07_51433793,chr07_51440915,chr07_51446536,chr07_51447350,chr07_51447375,chr07_51524300,chr07_51695217,chr07_51700516,chr07_51728704,chr07_51728746,chr07_51735237,chr07_51735720,chr07_51743311,chr07_51760282,chr07_51774088,chr07_52023098,chr07_52035206,chr07_52035208,chr07_52035235,chr07_52060763,chr07_52064452,chr07_52064460,chr07_52064510,chr07_52079671,chr07_52079721,chr07_52114212,chr07_52154521,chr07_52172841,chr07_52172842,chr07_52172855,chr07_52312288,chr07_52329117,chr07_52344805,chr07_52345211,chr07_52346700,chr07_52369658,chr07_52407969,chr07_52408111,chr07_52417852,chr07_52429028,chr07_52429030,chr07_52481759,chr07_52484222,chr07_52522598,chr07_52522716,chr07_52522769,chr07_52522813,chr07_52522895,chr07_52533421,chr07_52540261,chr07_52544372,chr07_52545010,chr07_52651316,chr07_52651580,chr07_52668422,chr07_52669445,chr07_52785627,chr07_52796047,chr07_52796147,chr07_52796152,chr07_52796158,chr07_52796168,chr07_52796208,chr07_52796256,chr07_52796403,chr07_52796496,chr07_52796568,chr07_52796578,chr07_52801413,chr07_52802087,chr07_52803138,chr07_52834435,chr07_52834441,chr07_52834451,chr07_53126348,chr07_53126373,chr07_53126716,chr07_53193610,chr07_53193666,chr07_53446509,chr07_53446593,chr07_53448796,chr07_53448807,chr07_53449378,chr07_53458270,chr07_53479790,chr07_53479823,chr07_53479829,chr07_53479909,chr07_53479962,chr07_53496839,chr07_53496844,chr07_53528990,chr07_53529165,chr07_53529389,chr07_53532054,chr07_54061309,chr07_54066228,chr07_54066282,chr07_54066286,chr07_54145280,chr07_54161508,chr07_54161580,chr07_54163433,chr07_54163450,chr07_54196499,chr07_54201522,chr07_54201632,chr07_54210469,chr07_54262451,chr07_54262753,chr07_54262765,chr07_54505528,chr07_54531355,chr07_54542413,chr07_54545646,chr07_54545706,chr07_54545714,chr07_54898925,chr07_54898969,chr07_54948910,chr07_54992168,chr07_54992316,chr07_54992406,chr07_54992462,chr07_54992553,chr07_55005680,chr07_55067559,chr07_56169546,chr07_56169625,chr07_56304976,chr07_56305124,chr07_56305126,chr07_56336123,chr07_56437653,chr07_56619116,chr07_56619133,chr07_56642566,chr07_56644333,chr07_56737968,chr07_56753653,chr07_56753864,chr07_56776846,chr07_56776866,chr07_56779397,chr07_56785421,chr07_56788968,chr07_56825018,chr07_56828265,chr07_56828346,chr07_56828570,chr07_56828590,chr07_56828607,chr07_56862991,chr07_56863079,chr07_56863097,chr07_56876565,chr07_56876586,chr07_56904203,chr07_56904240,chr07_56940155,chr07_56940199,chr07_56945870,chr07_56952442,chr07_56953516,chr07_56953544,chr07_56953857,chr07_56980973,chr07_57007299,chr07_57007347,chr07_57007370,chr07_57007470,chr07_57010142,chr07_57014933,chr07_57014946,chr07_57015008,chr07_57015016,chr07_57024369,chr07_57054734,chr07_57055018,chr07_57055020,chr07_57055035,chr07_57055152,chr07_57059738,chr07_57067593,chr07_57067631,chr07_57084455,chr07_57101506,chr07_57101584,chr07_57121372,chr07_57121416,chr07_57121433,chr07_57137652,chr07_57176428,chr07_57176539,chr07_57176555,chr07_57387626,chr07_57458037,chr07_57502831,chr07_57670932,chr07_57673479,chr07_57705599,chr07_57705670,chr07_5796392,chr07_58042178,chr07_58077552,chr07_58079235,chr07_5809642,chr07_5809645,chr07_5809692,chr07_58150,chr07_58209,chr07_58490387,chr07_58490391,chr07_58503746,chr07_58503803,chr07_58503960,chr07_58504120,chr07_58525015,chr07_58525093,chr07_58578905,chr07_58582724,chr07_58595481,chr07_58595482,chr07_58685677,chr07_58792314,chr07_58799605,chr07_58807504,chr07_58820986,chr07_58838281,chr07_58983221,chr07_58983739,chr07_58983864,chr07_58983877,chr07_59105,chr07_59143,chr07_59403151,chr07_59403271,chr07_59407610,chr07_59409115,chr07_59462803,chr07_59477496,chr07_59489887,chr07_59505972,chr07_59535769,chr07_59556408,chr07_59586029,chr07_59637095,chr07_59708552,chr07_59851546,chr07_59939967,chr07_59940025,chr07_59942099,chr07_59942150,chr07_59942155,chr07_60248812,chr07_60249396,chr07_60249773,chr07_60262815,chr07_60263165,chr07_60527185,chr07_60527191,chr07_60527263,chr07_60527274,chr07_60548067,chr07_60548103,chr07_60548158,chr07_60548168,chr07_60548169,chr07_60548191,chr07_60548206,chr07_60548291,chr07_60548299,chr07_60548311,chr07_60555308,chr07_60587963,chr07_60587995,chr07_60588022,chr07_60588054,chr07_60807434,chr07_60817618,chr07_60991867,chr07_60992002,chr07_61061624,chr07_61089605,chr07_61114679,chr07_61114797,chr07_61158070,chr07_61177643,chr07_6154586,chr07_6155915,chr07_6156025,chr07_6156225,chr07_6164863,chr07_6164909,chr07_6165019,chr07_6165032,chr07_61796421,chr07_61796486,chr07_61797993,chr07_61798016,chr07_61798063,chr07_61837254,chr07_61837272,chr07_61837377,chr07_61847138,chr07_61848870,chr07_61848893,chr07_61849195,chr07_61849287,chr07_61849844,chr07_61849972,chr07_61849987,chr07_61853684,chr07_61881707,chr07_61900976,chr07_61900982,chr07_62025539,chr07_62025559,chr07_62025587,chr07_62025657,chr07_62181694,chr07_62188108,chr07_62312083,chr07_62312428,chr07_62394489,chr07_62394513,chr07_62398611,chr07_62398629,chr07_62398650,chr07_62484693,chr07_62495578,chr07_62511375,chr07_62511397,chr07_62671043,chr07_62671090,chr07_6268443,chr07_6268477,chr07_62706551,chr07_62712785,chr07_6271850,chr07_6272139,chr07_6272275,chr07_6272414,chr07_6272448,chr07_6272602,chr07_62730050,chr07_62731064,chr07_62733402,chr07_62741033,chr07_62750298,chr07_62763244,chr07_62763379,chr07_62763390,chr07_62796710,chr07_62797335,chr07_6287136,chr07_62910237,chr07_63063029,chr07_63063038,chr07_63063228,chr07_63063255,chr07_63063325,chr07_63071050,chr07_63144381,chr07_63144471,chr07_63160338,chr07_6320688,chr07_6330049,chr07_6373353,chr07_6377701,chr07_63889468,chr07_63932529,chr07_63935620,chr07_63935640,chr07_63957525,chr07_63965473,chr07_63965879,chr07_63966617,chr07_63976048,chr07_63978777,chr07_63986106,chr07_63997115,chr07_63997350,chr07_64085523,chr07_64086108,chr07_64103711,chr07_64125191,chr07_64125203,chr07_64128074,chr07_64128141,chr07_64128177,chr07_64149211,chr07_64251615,chr07_64305728,chr07_64318385,chr07_64318580,chr07_64335646,chr07_64348060,chr07_6437071,chr07_6438527,chr07_64413472,chr07_6443276,chr07_6443290,chr07_6443316,chr07_6446110,chr07_6446128,chr07_64982797,chr07_64985656,chr07_65123365,chr07_65123459,chr07_65325070,chr07_65854306,chr07_65854314,chr07_65858024,chr07_65885874,chr07_65964270,chr07_66025412,chr07_66038620,chr07_66038716,chr07_66057575,chr07_66057576,chr07_66057612,chr07_66057637,chr07_66057718,chr07_66076441,chr07_66102602,chr07_66102632,chr07_66102709,chr07_66102768,chr07_66195852,chr07_66198511,chr07_66198936,chr07_66226056,chr07_66226130,chr07_66226279,chr07_66226577,chr07_6627048,chr07_6631669,chr07_6656531,chr07_6669234,chr07_6670873,chr07_66766353,chr07_66821578,chr07_66823898,chr07_66825497,chr07_66918043,chr07_66932048,chr07_66932174,chr07_66932278,chr07_66967078,chr07_66967148,chr07_67414842,chr07_67415003,chr07_67415023,chr07_67415276,chr07_67665124,chr07_67716927,chr07_67717089,chr07_67717218,chr07_67717298,chr07_67816851,chr07_67824717,chr07_67827388,chr07_67827488,chr07_67827497,chr07_68146328,chr07_68146632,chr07_68159477,chr07_68159547,chr07_68162682,chr07_68167260,chr07_68188075,chr07_68189403,chr07_68189763,chr07_68190558,chr07_68190816,chr07_68191613,chr07_68191639,chr07_68191645,chr07_68191978,chr07_68197930,chr07_68198006,chr07_68200558,chr07_68200604,chr07_68200754,chr07_68200782,chr07_68200789,chr07_68399848,chr07_68399862,chr07_68414810,chr07_68414871,chr07_68414881,chr07_68424308,chr07_68424414,chr07_68429309,chr07_68606238,chr07_68606377,chr07_68606535,chr07_68641923,chr07_68641949,chr07_68684615,chr07_68785288,chr07_68827860,chr07_68852253,chr07_68875199,chr07_68875224,chr07_68899653,chr07_68906822,chr07_68917812,chr07_68920457,chr07_69169275,chr07_69169301,chr07_69169302,chr07_69174520,chr07_69177421,chr07_69177480,chr07_69181454,chr07_69181470,chr07_69255739,chr07_69255952,chr07_69257294,chr07_69474695,chr07_6948872,chr07_6950552,chr07_69538600,chr07_69538633,chr07_69538671,chr07_69538734,chr07_69544657,chr07_69544988,chr07_6955051,chr07_69597656,chr07_69599210,chr07_69599267,chr07_69599282,chr07_69599328,chr07_69599404,chr07_69599554,chr07_69599598,chr07_69600561,chr07_69600574,chr07_69600602,chr07_69600724,chr07_69604453,chr07_69604457,chr07_69604477,chr07_69604505,chr07_69604568,chr07_69604604,chr07_69604638,chr07_6960603,chr07_69653559,chr07_69672630,chr07_69672661,chr07_69693463,chr07_69736257,chr07_69759809,chr07_7003368,chr07_7004794,chr07_7017518,chr07_7017771,chr07_70511977,chr07_70513616,chr07_70513678,chr07_70521497,chr07_70521552,chr07_70521602,chr07_70532021,chr07_70532219,chr07_70594505,chr07_70594602,chr07_70594624,chr07_70596063,chr07_70596372,chr07_70596425,chr07_70599176,chr07_70805093,chr07_70805322,chr07_70805371,chr07_70887057,chr07_70918877,chr07_70953238,chr07_70959034,chr07_71034583,chr07_71035998,chr07_71036153,chr07_71050015,chr07_71050131,chr07_71050320,chr07_71056530,chr07_71107112,chr07_71146949,chr07_7138588,chr07_71484941,chr07_7153184,chr07_7153186,chr07_7153844,chr07_71644015,chr07_71645113,chr07_71771749,chr07_71791940,chr07_71792000,chr07_7185737,chr07_71944734,chr07_71951613,chr07_71954676,chr07_71954715,chr07_71954731,chr07_72030970,chr07_7203434,chr07_72036901,chr07_7203975,chr07_72116848,chr07_7213426,chr07_7218531,chr07_7220098,chr07_72335606,chr07_72335800,chr07_72335842,chr07_72441343,chr07_72441395,chr07_72441415,chr07_72441491,chr07_72872418,chr07_72872546,chr07_72903609,chr07_72952,chr07_72986725,chr07_73030423,chr07_73030455,chr07_73030473,chr07_73341272,chr07_73528887,chr07_73529364,chr07_73529546,chr07_7360740,chr07_7361068,chr07_7367723,chr07_7367725,chr07_73693,chr07_7370564,chr07_7370607,chr07_7370608,chr07_7370704,chr07_7428805,chr07_74532969,chr07_74534614,chr07_74591726,chr07_74591753,chr07_74621702,chr07_74716343,chr07_74738145,chr07_74738469,chr07_74738476,chr07_74738736,chr07_74817353,chr07_74822940,chr07_7483576,chr07_7483577,chr07_7483714,chr07_7490400,chr07_74909553,chr07_75140818,chr07_75140878,chr07_75141895,chr07_75173482,chr07_75181722,chr07_75181994,chr07_7519593,chr07_75264187,chr07_75314082,chr07_75332605,chr07_75350120,chr07_75479048,chr07_75833605,chr07_76022528,chr07_76026201,chr07_76030334,chr07_76051071,chr07_76051155,chr07_76056204,chr07_76120,chr07_76209912,chr07_76214238,chr07_76224124,chr07_76251762,chr07_76251778,chr07_76251832,chr07_76259441,chr07_76279810,chr07_76279868,chr07_76422493,chr07_76422507,chr07_76422516,chr07_76469601,chr07_76475830,chr07_76479906,chr07_76480122,chr07_76763405,chr07_76763601,chr07_76765237,chr07_76765258,chr07_76864108,chr07_76864167,chr07_76864244,chr07_76864417,chr07_76865505,chr07_76865557,chr07_76905260,chr07_76911872,chr07_76940818,chr07_76992384,chr07_76992640,chr07_76993150,chr07_77109439,chr07_77121640,chr07_77121806,chr07_77122765,chr07_77129356,chr07_77264,chr07_77302722,chr07_77302980,chr07_77302981,chr07_77346356,chr07_77346399,chr07_77346501,chr07_77354130,chr07_77371059,chr07_77371882,chr07_7757726,chr07_77699975,chr07_77700380,chr07_77700442,chr07_77864196,chr07_77864227,chr07_77864426,chr07_77866041,chr07_77866063,chr07_77866167,chr07_77869775,chr07_77869777,chr07_77875981,chr07_77875982,chr07_77892147,chr07_77961052,chr07_77961086,chr07_78076125,chr07_78076185,chr07_78088609,chr07_78115927,chr07_78116021,chr07_78137562,chr07_78137601,chr07_7821984,chr07_7822075,chr07_7832127,chr07_7832141,chr07_7832266,chr07_7832316,chr07_7832335,chr07_7832482,chr07_7834326,chr07_7834512,chr07_7840203,chr07_7840320,chr07_78415731,chr07_78419368,chr07_78471624,chr07_7848795,chr07_7848796,chr07_7848849,chr07_7848868,chr07_7848896,chr07_78494067,chr07_7879151,chr07_7879221,chr07_7879286,chr07_78803894,chr07_78803969,chr07_78815399,chr07_78815409,chr07_78815434,chr07_78815454,chr07_78815471,chr07_78815532,chr07_78815573,chr07_78815613,chr07_78815623,chr07_78815630,chr07_79008083,chr07_79008102,chr07_79008107,chr07_79008118,chr07_79010333,chr07_79010366,chr07_79010451,chr07_79010501,chr07_79012549,chr07_79012800,chr07_79017284,chr07_79020020,chr07_79020050,chr07_79020089,chr07_79020254,chr07_79020282,chr07_79148707,chr07_79199397,chr07_79199558,chr07_7920382,chr07_79207326,chr07_79216462,chr07_79216481,chr07_79241373,chr07_79241582,chr07_79263386,chr07_79263410,chr07_79263463,chr07_7935846,chr07_79539890,chr07_79539927,chr07_79544780,chr07_79544907,chr07_79545028,chr07_79546580,chr07_79588607,chr07_79588615,chr07_79588714,chr07_79605667,chr07_79605887,chr07_79606019,chr07_79627890,chr07_79683143,chr07_79701671,chr07_7975259,chr07_7975383,chr07_79957004,chr07_79957912,chr07_79962173,chr07_80287937,chr07_80288322,chr07_80293756,chr07_80293772,chr07_80322072,chr07_80335425,chr07_80335524,chr07_80335540,chr07_80335597,chr07_80335656,chr07_80335757,chr07_80335870,chr07_80479354,chr07_80481233,chr07_80481648,chr07_80482934,chr07_80488606,chr07_80494066,chr07_80498757,chr07_80499426,chr07_80523600,chr07_80570945,chr07_80573935,chr07_80630624,chr07_80630871,chr07_80630895,chr07_80652419,chr07_80652509,chr07_80794621,chr07_80804277,chr07_80808164,chr07_80808231,chr07_80815218,chr07_80828272,chr07_80962231,chr07_80964728,chr07_80973294,chr07_80991677,chr07_80993896,chr07_80994280,chr07_80997981,chr07_81023801,chr07_81023814,chr07_81032240,chr07_81365990,chr07_81388316,chr07_81388570,chr07_81415413,chr07_81421666,chr07_81421685,chr07_81422650,chr07_81423613,chr07_81859159,chr07_82157538,chr07_82186120,chr07_82207230,chr07_82217799,chr07_82329965,chr07_82394386,chr07_82394393,chr07_82401346,chr07_8277348,chr07_8292337,chr07_8292442,chr07_8292458,chr07_8292480,chr07_8328418,chr07_83325747,chr07_83328795,chr07_83328923,chr07_83339779,chr07_8337091,chr07_8337123,chr07_83721317,chr07_83721341,chr07_83721360,chr07_83721367,chr07_83721382,chr07_83721396,chr07_83721432,chr07_83721454,chr07_83721464,chr07_83721511,chr07_83721593,chr07_83721686,chr07_83721710,chr07_83721739,chr07_83730322,chr07_83730385,chr07_83730423,chr07_83731596,chr07_83731836,chr07_83945947,chr07_84031075,chr07_84031096,chr07_84031106,chr07_84053369,chr07_84061429,chr07_84070697,chr07_84070723,chr07_84070742,chr07_84118581,chr07_84426148,chr07_84455888,chr07_84507372,chr07_84541788,chr07_84547244,chr07_84550496,chr07_84568755,chr07_84607130,chr07_8465142,chr07_84739841,chr07_84746888,chr07_84747014,chr07_84747073,chr07_84764200,chr07_84764302,chr07_84831941,chr07_84832980,chr07_84842107,chr07_85105890,chr07_85105913,chr07_85106005,chr07_85149310,chr07_85149370,chr07_85152398,chr07_85225967,chr07_8523330,chr07_8523375,chr07_85318906,chr07_85363310,chr07_85363348,chr07_85363355,chr07_85414530,chr07_85425939,chr07_85430876,chr07_85440839,chr07_85461607,chr07_85494292,chr07_85581974,chr07_85582080,chr07_85583558,chr07_85589369,chr07_85597097,chr07_85597222,chr07_85597223,chr07_85597280,chr07_85644845,chr07_85644893,chr07_85810434,chr07_85810760,chr07_85812250,chr07_85915882,chr07_85915951,chr07_86044195,chr07_86132262,chr07_86132305,chr07_86138062,chr07_86158778,chr07_86328006,chr07_86328505,chr07_86351416,chr07_86351421,chr07_86364740,chr07_86367925,chr07_86405568,chr07_86444200,chr07_86444220,chr07_86444260,chr07_86444341,chr07_86444359,chr07_86448438,chr07_86494968,chr07_86503854,chr07_86504035,chr07_86550406,chr07_86550525,chr07_86565199,chr07_86581972,chr07_86582017,chr07_86582026,chr07_86857516,chr07_86873291,chr07_86873298,chr07_86989391,chr07_87218709,chr07_87219880,chr07_87229730,chr07_87244138,chr07_87252842,chr07_87253014,chr07_87253084,chr07_87253181,chr07_87253244,chr07_87302264,chr07_87306179,chr07_87320572,chr07_87320637,chr07_87320963,chr07_87321261,chr07_87343264,chr07_87353421,chr07_87353425,chr07_87421441,chr07_87425219,chr07_87425307,chr07_87449786,chr07_87450641,chr07_87532428,chr07_87532494,chr07_87532510,chr07_87600321,chr07_87600440,chr07_87600555,chr07_87600612,chr07_87607548,chr07_87610005,chr07_87610020,chr07_87619657,chr07_87673202,chr07_87703785,chr07_87725939,chr07_87727220,chr07_87727221,chr07_87738681,chr07_87774933,chr07_87805890,chr07_87806062,chr07_8781025,chr07_87823004,chr07_8782948,chr07_8783007,chr07_87857463,chr07_87857586,chr07_87857788,chr07_87915295,chr07_87917954,chr07_87917978,chr07_87930569,chr07_87930629,chr07_8822599,chr07_8822662,chr07_8822763,chr07_8822783,chr07_8837174,chr07_8837202,chr07_8837207,chr07_8837341,chr07_8837352,chr07_88450778,chr07_88451052,chr07_88466520,chr07_88613406,chr07_88613442,chr07_88625570,chr07_88625598,chr07_88625624,chr07_88628889,chr07_88628986,chr07_88639759,chr07_88639833,chr07_88646979,chr07_88783112,chr07_88783633,chr07_88790321,chr07_888868,chr07_888888,chr07_888964,chr07_89101229,chr07_89109168,chr07_89109182,chr07_89109276,chr07_89109373,chr07_89118768,chr07_89130555,chr07_89131817,chr07_89149304,chr07_89245912,chr07_89246077,chr07_89246242,chr07_89305026,chr07_89305207,chr07_89312444,chr07_89312627,chr07_89359163,chr07_89359352,chr07_89381017,chr07_89383457,chr07_89383713,chr07_89477563,chr07_89477575,chr07_89482102,chr07_89482246,chr07_89482250,chr07_89482696,chr07_89488654,chr07_897907,chr07_897937,chr07_897984,chr07_9006668,chr07_90295252,chr07_90295361,chr07_90379455,chr07_90493643,chr07_90504962,chr07_90505000,chr07_90505077,chr07_90610911,chr07_90617550,chr07_90644324,chr07_90644541,chr07_90675092,chr07_90676430,chr07_9069260,chr07_90737146,chr07_90737160,chr07_90737438,chr07_908301,chr07_908445,chr07_90883774,chr07_91031877,chr07_91032027,chr07_91130254,chr07_91447435,chr07_91448058,chr07_91449465,chr07_91483010,chr07_91483057,chr07_92164534,chr07_92167483,chr07_92167572,chr07_92336406,chr07_92337445,chr07_92494273,chr07_92495676,chr07_92501721,chr07_92501900,chr07_92502954,chr07_92551583,chr07_92558450,chr07_92783867,chr07_92783907,chr07_92783958,chr07_93013985,chr07_93014023,chr07_93018074,chr07_93021117,chr07_93221814,chr07_93229282,chr07_93249021,chr07_93249200,chr07_93249326,chr07_93249377,chr07_93562584,chr07_93562595,chr07_93562644,chr07_93577177,chr07_93586342,chr07_93586372,chr07_93616460,chr07_93616507,chr07_93616602,chr07_93873784,chr07_93873885,chr07_93884468,chr07_93884516,chr07_93884967,chr07_93886423,chr07_93888429,chr07_93897818,chr07_93983369,chr07_93987729,chr07_94060352,chr07_94098418,chr07_94098419,chr07_94115389,chr07_94115622,chr07_94143624,chr07_94143974,chr07_94298027,chr07_94309913,chr07_94316147,chr07_94343344,chr07_94343731,chr07_94346190,chr07_94346296,chr07_94360343,chr07_94386003,chr07_94433330,chr07_94434750,chr07_94435689,chr07_94435785,chr07_94435981,chr07_94436031,chr07_94436133,chr07_94436146,chr07_94511160,chr07_94515891,chr07_94880638,chr07_94899073,chr07_94899090,chr07_94912681,chr07_94926348,chr07_94938097,chr07_94943852,chr07_94956508,chr07_95123973,chr07_95125460,chr07_95125950,chr07_95125977,chr07_95126662,chr07_95161560,chr07_95172302,chr07_95178500,chr07_95217602,chr07_95222219,chr07_95223441,chr07_95223454,chr07_95272397,chr07_95272438,chr07_95354459,chr07_95354605,chr07_95355107,chr07_95397706,chr07_95397805,chr07_95397829,chr07_95397861,chr07_95523483,chr07_95536520,chr07_95537086,chr07_95537115,chr07_95537416,chr07_95538259,chr07_95679018,chr07_95679134,chr07_95679153,chr07_958107,chr07_95843169,chr07_95857140,chr07_95857296,chr07_95863546,chr07_95863685,chr07_95863713,chr07_95864099,chr07_95890199,chr07_95890949,chr07_95907884,chr07_95916470,chr07_95916511,chr07_959287,chr07_95934264,chr07_95935863,chr07_95935939,chr07_95936037,chr07_959380,chr07_95938814,chr07_95965429,chr07_959756,chr07_96899425,chr07_96901141,chr07_96902932,chr07_96905196,chr07_971725,chr07_971814,chr07_9719467,chr07_9719516,chr07_9719542,chr07_9719765,chr07_9729638,chr07_9729680,chr07_97572146,chr07_97572564,chr07_97584142,chr07_9780807,chr07_97828774,chr07_97833767,chr07_9791787,chr07_9791801,chr07_9793866,chr07_9797666,chr07_9797674,chr07_98043638,chr07_98080137,chr07_98080333,chr07_98080392,chr07_98133901,chr07_9814252,chr07_9814269,chr07_9814291,chr07_98168516,chr07_98175478,chr07_98200586,chr07_98203141,chr07_98203385,chr07_9831645,chr07_98349310,chr07_98359513,chr07_98406837,chr07_98406948,chr07_98413522,chr07_98415005,chr07_98423891,chr07_98423920,chr07_98602620,chr07_98602685,chr07_98602771,chr07_98602807,chr07_9861952,chr07_98695158,chr07_98695350,chr07_98706874,chr07_98733308,chr07_9907134,chr07_9907157,chr07_99127658,chr07_99129188,chr07_99129206,chr07_99478231,chr07_99480832,chr07_99567935,chr07_99796893,chr07_99796903,chr07_99801684,chr07_99928890,chr08_10001263,chr08_10237795,chr08_10237929,chr08_10249868,chr08_10249928,chr08_10249930,chr08_1029446,chr08_10653051,chr08_10712014,chr08_10714467,chr08_10741090,chr08_1106735,chr08_11209183,chr08_11234646,chr08_11262119,chr08_11273205,chr08_11273475,chr08_11363132,chr08_11363196,chr08_1159436,chr08_11764009,chr08_11767801,chr08_11784112,chr08_11802503,chr08_11802630,chr08_11808154,chr08_11898981,chr08_11964169,chr08_11964211,chr08_11967506,chr08_11988302,chr08_12577218,chr08_12577328,chr08_12692934,chr08_12724759,chr08_12725324,chr08_12752822,chr08_12753953,chr08_128205,chr08_13064647,chr08_13064665,chr08_13064673,chr08_13065035,chr08_13066583,chr08_13066633,chr08_13123792,chr08_13123828,chr08_13123900,chr08_13123950,chr08_131687,chr08_13189312,chr08_13195155,chr08_13195203,chr08_1321249,chr08_1321286,chr08_13221699,chr08_13226850,chr08_13226902,chr08_13236301,chr08_13236351,chr08_13293730,chr08_13293763,chr08_13301821,chr08_13355005,chr08_13355006,chr08_13355043,chr08_13355229,chr08_13375362,chr08_13396093,chr08_13425719,chr08_13428836,chr08_13428912,chr08_13707077,chr08_13707119,chr08_13711404,chr08_1374008,chr08_1376028,chr08_1383228,chr08_14176253,chr08_1436303,chr08_1437320,chr08_14710143,chr08_14710151,chr08_14710182,chr08_14710362,chr08_14733518,chr08_14733814,chr08_14755862,chr08_1509210,chr08_1509376,chr08_1509380,chr08_15096378,chr08_15242992,chr08_15286094,chr08_15286100,chr08_1530399,chr08_1534310,chr08_1534576,chr08_15422840,chr08_15538,chr08_15705647,chr08_15705651,chr08_15705852,chr08_15708773,chr08_1577120,chr08_1577121,chr08_1577216,chr08_15926,chr08_1610955,chr08_16917288,chr08_16926756,chr08_16940891,chr08_16940898,chr08_16941402,chr08_16941545,chr08_16943857,chr08_16943907,chr08_16947252,chr08_16966262,chr08_16966322,chr08_16981675,chr08_16981704,chr08_16995329,chr08_17001679,chr08_17012616,chr08_17013180,chr08_17013195,chr08_17025725,chr08_17025778,chr08_17043115,chr08_17052727,chr08_17052745,chr08_17398771,chr08_17398808,chr08_17398809,chr08_17398838,chr08_17398975,chr08_17402385,chr08_17402401,chr08_17417881,chr08_17418251,chr08_17468546,chr08_17496534,chr08_17496650,chr08_17496753,chr08_17503628,chr08_17503637,chr08_17503654,chr08_17503795,chr08_17503853,chr08_17535327,chr08_17540123,chr08_17540243,chr08_17543716,chr08_17543799,chr08_1755617,chr08_1755756,chr08_17560165,chr08_17571250,chr08_17757730,chr08_17770914,chr08_17770917,chr08_17770937,chr08_17936453,chr08_17936463,chr08_17936506,chr08_17953364,chr08_17953365,chr08_17953404,chr08_17973516,chr08_17973551,chr08_18053614,chr08_18075733,chr08_18076132,chr08_18076344,chr08_18076560,chr08_18076587,chr08_18076777,chr08_18080596,chr08_18099803,chr08_18099854,chr08_18099864,chr08_18099904,chr08_18147367,chr08_18173902,chr08_18353791,chr08_18353810,chr08_18386260,chr08_18398878,chr08_18399156,chr08_18399170,chr08_18411316,chr08_18433290,chr08_18437141,chr08_18442088,chr08_18442099,chr08_18442231,chr08_18612296,chr08_18612330,chr08_18667260,chr08_18667361,chr08_18688567,chr08_18688568,chr08_18748066,chr08_18748758,chr08_18748770,chr08_18816984,chr08_18816985,chr08_18817844,chr08_18823526,chr08_18832049,chr08_18849864,chr08_18849905,chr08_18849958,chr08_18851735,chr08_18851783,chr08_18908513,chr08_18999762,chr08_18999764,chr08_19015107,chr08_19016679,chr08_19213481,chr08_19216110,chr08_19216221,chr08_19216929,chr08_19216952,chr08_19324944,chr08_19468656,chr08_19468658,chr08_19468688,chr08_19523040,chr08_19794284,chr08_19835930,chr08_19836235,chr08_19836274,chr08_19922281,chr08_19930313,chr08_19930362,chr08_19930462,chr08_19930577,chr08_19940946,chr08_19940965,chr08_19950592,chr08_19957162,chr08_19968752,chr08_19985061,chr08_20024476,chr08_20024569,chr08_20050662,chr08_20053397,chr08_20202241,chr08_20262034,chr08_20262138,chr08_20562027,chr08_20575226,chr08_20575233,chr08_20583834,chr08_20585223,chr08_20585437,chr08_20603006,chr08_20603099,chr08_20603271,chr08_20667552,chr08_20689352,chr08_20689399,chr08_20712970,chr08_20713037,chr08_20713085,chr08_20769601,chr08_20772546,chr08_20772658,chr08_20788029,chr08_20788318,chr08_20788335,chr08_20788357,chr08_20796020,chr08_20796118,chr08_20801056,chr08_20801265,chr08_20895875,chr08_21400370,chr08_21400597,chr08_21400685,chr08_21466917,chr08_21466964,chr08_21468248,chr08_21468294,chr08_21468310,chr08_21468378,chr08_21524197,chr08_21524269,chr08_21599368,chr08_21615538,chr08_21615583,chr08_21654010,chr08_21686845,chr08_21686907,chr08_2172860,chr08_21784021,chr08_21800971,chr08_21802039,chr08_21802088,chr08_21802201,chr08_22087862,chr08_2212560,chr08_2212597,chr08_22216647,chr08_22217044,chr08_22218529,chr08_22299120,chr08_22302253,chr08_22304570,chr08_22304578,chr08_22365543,chr08_22457210,chr08_22458809,chr08_22459224,chr08_22459692,chr08_2248303,chr08_2248330,chr08_2248347,chr08_2248462,chr08_2248483,chr08_22494604,chr08_22643871,chr08_22644096,chr08_22789596,chr08_22806639,chr08_22817269,chr08_22840541,chr08_22889001,chr08_22889006,chr08_22906400,chr08_22906481,chr08_22945357,chr08_23120659,chr08_23120728,chr08_23120770,chr08_23120825,chr08_23120845,chr08_23126666,chr08_23343078,chr08_2338965,chr08_2339248,chr08_23414086,chr08_23414109,chr08_23414129,chr08_23414459,chr08_2349206,chr08_2349710,chr08_23530447,chr08_23532339,chr08_23539705,chr08_23614326,chr08_23637804,chr08_23637853,chr08_23637874,chr08_23872953,chr08_23879524,chr08_23907692,chr08_23939150,chr08_23942263,chr08_24034093,chr08_24041245,chr08_24103683,chr08_24116000,chr08_24116085,chr08_2424270,chr08_24329008,chr08_24329089,chr08_24329091,chr08_24329144,chr08_24329751,chr08_24329754,chr08_24329766,chr08_24335740,chr08_24335797,chr08_24335824,chr08_24343720,chr08_24345122,chr08_24351951,chr08_2436041,chr08_2436049,chr08_24366142,chr08_24366344,chr08_2437874,chr08_2475299,chr08_2475395,chr08_24877954,chr08_24878035,chr08_24880053,chr08_24901464,chr08_24901575,chr08_25275928,chr08_25276037,chr08_25289733,chr08_25289740,chr08_25289814,chr08_25289874,chr08_25323027,chr08_25323184,chr08_2539590,chr08_2539595,chr08_2540968,chr08_25547997,chr08_25547998,chr08_25548013,chr08_25548016,chr08_25548104,chr08_25548180,chr08_25548181,chr08_25550950,chr08_25550961,chr08_25557096,chr08_25557100,chr08_25573147,chr08_25621416,chr08_25821478,chr08_26165296,chr08_26187868,chr08_26192669,chr08_26212593,chr08_26213184,chr08_26239063,chr08_2624007,chr08_26245614,chr08_2628278,chr08_26664889,chr08_26672359,chr08_26889687,chr08_27016277,chr08_27117739,chr08_27121095,chr08_27123832,chr08_27123971,chr08_27141210,chr08_27141287,chr08_27141308,chr08_27141328,chr08_27159059,chr08_27159137,chr08_27168832,chr08_27189324,chr08_27189514,chr08_27189542,chr08_27224849,chr08_27226151,chr08_27249917,chr08_27249928,chr08_27263308,chr08_27263313,chr08_27289125,chr08_27289322,chr08_27289534,chr08_27289536,chr08_2741027,chr08_2744202,chr08_2745949,chr08_27512451,chr08_27512556,chr08_27514340,chr08_27514365,chr08_27514607,chr08_27514628,chr08_27514654,chr08_27517745,chr08_27521737,chr08_27521874,chr08_27536522,chr08_27536552,chr08_27758861,chr08_27762017,chr08_27762039,chr08_27766561,chr08_27766562,chr08_27779238,chr08_27780743,chr08_27798053,chr08_27798546,chr08_27798615,chr08_27798846,chr08_27798902,chr08_27887392,chr08_27899740,chr08_27920336,chr08_27920616,chr08_27979938,chr08_27980084,chr08_28002164,chr08_28002337,chr08_28002372,chr08_28003161,chr08_28009348,chr08_28019517,chr08_2870282,chr08_2870300,chr08_28756760,chr08_28834278,chr08_28834760,chr08_28843355,chr08_28843420,chr08_28843627,chr08_28843756,chr08_29050109,chr08_29059754,chr08_29059761,chr08_29059953,chr08_29150201,chr08_29151449,chr08_2924349,chr08_29296026,chr08_29370433,chr08_29370547,chr08_29380635,chr08_29380648,chr08_29380686,chr08_29380695,chr08_29380738,chr08_29380778,chr08_29380798,chr08_2939446,chr08_29401987,chr08_29401990,chr08_29402051,chr08_29402908,chr08_29410180,chr08_29415142,chr08_29480932,chr08_29481077,chr08_29487885,chr08_29502630,chr08_29502663,chr08_29584289,chr08_29584397,chr08_29594563,chr08_29601018,chr08_29601046,chr08_29601560,chr08_29621083,chr08_29681111,chr08_29808881,chr08_29809034,chr08_29827336,chr08_29838957,chr08_29839071,chr08_29839097,chr08_29839498,chr08_29848039,chr08_29848070,chr08_29850469,chr08_29850539,chr08_29850588,chr08_29850636,chr08_29850688,chr08_29850786,chr08_29890879,chr08_29969626,chr08_29987804,chr08_30051823,chr08_30052071,chr08_30054538,chr08_30092822,chr08_30320345,chr08_30346394,chr08_30603423,chr08_30603430,chr08_30603444,chr08_30688669,chr08_30690098,chr08_30777196,chr08_30777501,chr08_30777764,chr08_30784282,chr08_3100669,chr08_3102339,chr08_31090013,chr08_31091128,chr08_31091279,chr08_31106668,chr08_31302190,chr08_31453293,chr08_31453582,chr08_31467472,chr08_31467497,chr08_31467550,chr08_31478729,chr08_31478981,chr08_31578575,chr08_31766424,chr08_31770096,chr08_31778501,chr08_31811881,chr08_31811920,chr08_31813022,chr08_31818734,chr08_31819267,chr08_31819316,chr08_32034455,chr08_32038542,chr08_3206869,chr08_3206882,chr08_3206912,chr08_32090992,chr08_32135787,chr08_32135817,chr08_32135842,chr08_32136035,chr08_32155155,chr08_32157720,chr08_32157735,chr08_32178006,chr08_32231930,chr08_32231963,chr08_32267005,chr08_32548704,chr08_32548752,chr08_32548801,chr08_32558793,chr08_32560017,chr08_33057091,chr08_33057209,chr08_33088598,chr08_33103137,chr08_33114341,chr08_33114387,chr08_33116042,chr08_33116376,chr08_33132757,chr08_33148622,chr08_33148761,chr08_33168980,chr08_33172204,chr08_33489497,chr08_33497531,chr08_33497767,chr08_33498858,chr08_33504374,chr08_33752985,chr08_33753169,chr08_33753847,chr08_33770297,chr08_33788681,chr08_33848201,chr08_33848444,chr08_33848445,chr08_33849833,chr08_33849883,chr08_33849901,chr08_33853268,chr08_33853295,chr08_33859760,chr08_33859780,chr08_33859796,chr08_33859900,chr08_33861446,chr08_33868923,chr08_33868942,chr08_3406963,chr08_3406977,chr08_3407096,chr08_3407107,chr08_341335,chr08_343009,chr08_343019,chr08_3434430,chr08_3434447,chr08_343676,chr08_344752,chr08_345667,chr08_345756,chr08_345873,chr08_345875,chr08_3474788,chr08_3489936,chr08_3490049,chr08_3490270,chr08_3490298,chr08_34949844,chr08_34956743,chr08_3497115,chr08_3497291,chr08_3499537,chr08_35028850,chr08_35039542,chr08_35039818,chr08_35040066,chr08_3504966,chr08_3505200,chr08_3509084,chr08_3509152,chr08_3509156,chr08_3509193,chr08_35183669,chr08_35183671,chr08_35202442,chr08_35202641,chr08_35202695,chr08_35202972,chr08_35576533,chr08_35576577,chr08_35576689,chr08_35606402,chr08_35606440,chr08_35647680,chr08_35647815,chr08_35651041,chr08_35687174,chr08_35687529,chr08_35687619,chr08_3570989,chr08_3597618,chr08_36047249,chr08_36059212,chr08_3607841,chr08_36080639,chr08_36080788,chr08_3615157,chr08_3615389,chr08_36263090,chr08_36263110,chr08_36287333,chr08_36287344,chr08_36290392,chr08_36291235,chr08_36291312,chr08_36291313,chr08_36304113,chr08_36304147,chr08_36304172,chr08_36304271,chr08_36307919,chr08_36307928,chr08_36307939,chr08_36313744,chr08_36331333,chr08_36331565,chr08_36338110,chr08_36338125,chr08_36360385,chr08_36360491,chr08_36360526,chr08_36577917,chr08_36578993,chr08_36579068,chr08_3659874,chr08_3659963,chr08_36657913,chr08_36681515,chr08_3672610,chr08_3672611,chr08_3672937,chr08_3673494,chr08_36879447,chr08_36879669,chr08_36879950,chr08_36980051,chr08_37006767,chr08_37006782,chr08_37006877,chr08_37006892,chr08_3706055,chr08_3706085,chr08_3706110,chr08_3706288,chr08_37254937,chr08_37254959,chr08_37388471,chr08_37388508,chr08_37399503,chr08_37434855,chr08_37446516,chr08_37830890,chr08_37830953,chr08_37830962,chr08_37833161,chr08_37833479,chr08_37846969,chr08_37847679,chr08_37847683,chr08_38033979,chr08_38051555,chr08_38090146,chr08_38093123,chr08_38093350,chr08_38093463,chr08_38093533,chr08_38105838,chr08_38176753,chr08_38265654,chr08_38276989,chr08_38279811,chr08_38279954,chr08_3865445,chr08_38688900,chr08_3868983,chr08_3869051,chr08_38789599,chr08_3883832,chr08_3884012,chr08_38884691,chr08_3898434,chr08_390426,chr08_391030,chr08_39358585,chr08_39358811,chr08_39373151,chr08_39373399,chr08_39374024,chr08_39446618,chr08_39574750,chr08_39574767,chr08_39574798,chr08_39586871,chr08_39586903,chr08_3966685,chr08_3966786,chr08_39702501,chr08_39709615,chr08_39718077,chr08_39730811,chr08_3973251,chr08_39734217,chr08_39780068,chr08_39780513,chr08_39780518,chr08_3995497,chr08_40072194,chr08_4046096,chr08_4046181,chr08_4046406,chr08_405601,chr08_405627,chr08_405751,chr08_40660805,chr08_40660845,chr08_40663607,chr08_40663877,chr08_40674232,chr08_40674517,chr08_40690950,chr08_40694245,chr08_40753655,chr08_40753667,chr08_40816435,chr08_40816548,chr08_40816570,chr08_40816626,chr08_40816632,chr08_40817642,chr08_40836304,chr08_40836354,chr08_40836499,chr08_40847819,chr08_40868732,chr08_40868736,chr08_408752,chr08_408788,chr08_408868,chr08_408869,chr08_40889745,chr08_40889760,chr08_408904,chr08_408907,chr08_40897386,chr08_40925976,chr08_40926065,chr08_4096836,chr08_414732,chr08_414824,chr08_41675720,chr08_41709127,chr08_42207570,chr08_42209510,chr08_42209790,chr08_42209809,chr08_42209862,chr08_42212200,chr08_42384936,chr08_42385179,chr08_42424756,chr08_42583256,chr08_42583306,chr08_42583532,chr08_42583642,chr08_42595070,chr08_42629263,chr08_42632723,chr08_42632728,chr08_42632742,chr08_42633885,chr08_42637003,chr08_42637220,chr08_42668126,chr08_42971860,chr08_42975225,chr08_42975337,chr08_42976521,chr08_42982006,chr08_42982009,chr08_43217999,chr08_43218073,chr08_43221245,chr08_43221856,chr08_43232900,chr08_43233235,chr08_43250170,chr08_43250323,chr08_43250506,chr08_43252786,chr08_43253413,chr08_43253454,chr08_43256008,chr08_43284535,chr08_43556137,chr08_43556218,chr08_43568927,chr08_43569060,chr08_43569130,chr08_43572345,chr08_43572391,chr08_43572529,chr08_43576385,chr08_43636750,chr08_43642405,chr08_43884586,chr08_43886035,chr08_43891226,chr08_43900322,chr08_43948131,chr08_43948196,chr08_43956794,chr08_43972755,chr08_43973478,chr08_43974088,chr08_43974103,chr08_43974262,chr08_44000562,chr08_44177244,chr08_44304548,chr08_44304568,chr08_44304589,chr08_44304664,chr08_44304665,chr08_44304683,chr08_44304698,chr08_44309573,chr08_44309925,chr08_44368273,chr08_44543653,chr08_44543665,chr08_44543727,chr08_44597711,chr08_44739731,chr08_44889480,chr08_45306424,chr08_45338209,chr08_45338210,chr08_45522183,chr08_45522211,chr08_45523647,chr08_46035597,chr08_46059450,chr08_46061928,chr08_46062216,chr08_46063619,chr08_46113495,chr08_46115843,chr08_46115888,chr08_46140983,chr08_46140989,chr08_46339137,chr08_46397683,chr08_46397690,chr08_46397805,chr08_46680658,chr08_46680779,chr08_46712273,chr08_46722033,chr08_46725153,chr08_46725154,chr08_46735955,chr08_46740594,chr08_47119330,chr08_47145622,chr08_47172301,chr08_47188934,chr08_47215687,chr08_47247507,chr08_47247581,chr08_47247631,chr08_47281383,chr08_47281577,chr08_47311145,chr08_47461956,chr08_47540363,chr08_47540365,chr08_47540401,chr08_47540538,chr08_47540573,chr08_47584416,chr08_489850,chr08_489860,chr08_489872,chr08_491212,chr08_491388,chr08_510705,chr08_510801,chr08_510918,chr08_5175179,chr08_5175470,chr08_5175479,chr08_5180046,chr08_5182070,chr08_5182738,chr08_520723,chr08_527001,chr08_527046,chr08_537801,chr08_5431916,chr08_5431917,chr08_5433487,chr08_5434096,chr08_545255,chr08_5475537,chr08_5477122,chr08_5477403,chr08_5502207,chr08_556365,chr08_5813799,chr08_5860009,chr08_5860114,chr08_5874349,chr08_5874353,chr08_5883157,chr08_60203,chr08_607201,chr08_607301,chr08_6180782,chr08_6180784,chr08_6180850,chr08_6180939,chr08_6180958,chr08_6180967,chr08_6181001,chr08_6183719,chr08_6183749,chr08_6183818,chr08_6475388,chr08_6495652,chr08_6528367,chr08_6528701,chr08_6545635,chr08_6546257,chr08_6546584,chr08_6546773,chr08_6564375,chr08_6564541,chr08_6564542,chr08_6564552,chr08_6564626,chr08_6564638,chr08_6564659,chr08_6573334,chr08_6573728,chr08_660739,chr08_661380,chr08_6617436,chr08_6617537,chr08_661782,chr08_662027,chr08_662036,chr08_662136,chr08_6690212,chr08_6690269,chr08_6714916,chr08_6740532,chr08_6743414,chr08_6874335,chr08_6997441,chr08_6999380,chr08_7000083,chr08_7000196,chr08_7000375,chr08_7001730,chr08_7002016,chr08_7002048,chr08_7002089,chr08_7014352,chr08_7132321,chr08_7132956,chr08_7133650,chr08_7187783,chr08_7201148,chr08_7201456,chr08_7201483,chr08_7208435,chr08_7208439,chr08_7208456,chr08_7497698,chr08_7515061,chr08_7515069,chr08_7709672,chr08_7710080,chr08_7718004,chr08_7718387,chr08_7732394,chr08_7732542,chr08_7734733,chr08_7742204,chr08_7743078,chr08_7747939,chr08_7748517,chr08_7754435,chr08_778259,chr08_778352,chr08_7849647,chr08_7849664,chr08_7849704,chr08_7850212,chr08_7850255,chr08_7850421,chr08_7971998,chr08_7972000,chr08_7984551,chr08_7997560,chr08_8001649,chr08_8004553,chr08_8004563,chr08_8004855,chr08_8041580,chr08_8444119,chr08_8444217,chr08_8446448,chr08_8446541,chr08_8447691,chr08_8447695,chr08_8456178,chr08_8456276,chr08_8456629,chr08_8456769,chr08_8457372,chr08_8457377,chr08_8459124,chr08_8459144,chr08_8464351,chr08_8497563,chr08_8497638,chr08_855360,chr08_856208,chr08_857173,chr08_857203,chr08_857225,chr08_8583698,chr08_8583875,chr08_8584430,chr08_8614664,chr08_8614739,chr08_8614851,chr08_863286,chr08_8848478,chr08_885917,chr08_885931,chr08_9247144,chr08_9409274,chr08_9412730,chr08_9413472,chr08_9413486,chr08_9413637,chr08_9413638,chr08_9420904,chr08_9421010,chr08_9442394,chr08_9500109,chr08_9533451,chr08_9719610,chr08_9719631,chr08_9741587,chr08_9745673,chr08_9751467,chr08_9754987,chr08_9772270,chr08_9772496,chr08_9774449,chr08_9781596,chr08_9813350,chr08_9813449,chr08_9823317,chr08_9823322,chr08_9825328,chr08_9825329,chr08_9827742,chr08_9831504,chr08_9831522,chr08_9831561,chr08_9831690,chr08_9982812,chr08_9989122,chr08_9989166,chr08_9989183,chr08_9989198,chr08_9989211,chr08_9989239,chr08_9995715,chr08_9995764,chr09_100065,chr09_1016815,chr09_10331078,chr09_10390878,chr09_10406507,chr09_10406660,chr09_10406680,chr09_10411945,chr09_10422191,chr09_10422227,chr09_10422265,chr09_10422274,chr09_10422445,chr09_10422449,chr09_10422898,chr09_10422928,chr09_10474941,chr09_10506459,chr09_10506501,chr09_10506504,chr09_10506539,chr09_10507751,chr09_10507759,chr09_10507810,chr09_10507858,chr09_10507885,chr09_10511222,chr09_10511279,chr09_10516178,chr09_10516179,chr09_10516256,chr09_10516275,chr09_10524538,chr09_10524618,chr09_10524648,chr09_10524657,chr09_10524672,chr09_10537437,chr09_10537639,chr09_10595261,chr09_1063964,chr09_10694862,chr09_10711443,chr09_10711452,chr09_10714034,chr09_10715180,chr09_107406,chr09_10768456,chr09_10780146,chr09_10780181,chr09_10787435,chr09_107916,chr09_10836491,chr09_10836716,chr09_10862106,chr09_10862114,chr09_10963319,chr09_10970871,chr09_10970966,chr09_10972105,chr09_10972141,chr09_11077191,chr09_11077195,chr09_11077215,chr09_11077239,chr09_11077312,chr09_11085379,chr09_11085483,chr09_11085498,chr09_11085518,chr09_11108465,chr09_11109071,chr09_11151411,chr09_11151442,chr09_11169107,chr09_11169151,chr09_11169231,chr09_11169317,chr09_11245191,chr09_11245303,chr09_11245316,chr09_11245327,chr09_11245333,chr09_11273340,chr09_11273372,chr09_11273431,chr09_11273439,chr09_11533448,chr09_11533461,chr09_11533832,chr09_11533833,chr09_11755948,chr09_11766801,chr09_11845810,chr09_11852225,chr09_11852344,chr09_11852396,chr09_11852458,chr09_11855654,chr09_11981242,chr09_11982863,chr09_11997686,chr09_12001558,chr09_12003741,chr09_12021615,chr09_12021645,chr09_1204389,chr09_12076657,chr09_12081313,chr09_12095564,chr09_12105385,chr09_12110420,chr09_12154901,chr09_12158637,chr09_12285749,chr09_12315530,chr09_12315554,chr09_12315664,chr09_1234781,chr09_12470362,chr09_12470365,chr09_12470539,chr09_12492830,chr09_12492902,chr09_13006422,chr09_13006667,chr09_13006754,chr09_13022045,chr09_13031268,chr09_13180140,chr09_1319168,chr09_1322583,chr09_1322741,chr09_1322755,chr09_1341700,chr09_1341748,chr09_1341824,chr09_1345085,chr09_1345123,chr09_1345152,chr09_1345254,chr09_13743615,chr09_13743630,chr09_13743679,chr09_13743775,chr09_13964711,chr09_13968452,chr09_14041041,chr09_14041190,chr09_14041260,chr09_14041375,chr09_14054642,chr09_14072951,chr09_14080762,chr09_14081657,chr09_14135241,chr09_14271453,chr09_14307815,chr09_14560806,chr09_14560839,chr09_14581929,chr09_14582172,chr09_14582212,chr09_14583960,chr09_14584122,chr09_14584123,chr09_14584177,chr09_14584205,chr09_14584294,chr09_14584300,chr09_14584315,chr09_14584324,chr09_14629409,chr09_14631442,chr09_14673984,chr09_14674079,chr09_14854498,chr09_14864989,chr09_14895909,chr09_14896186,chr09_14911051,chr09_14932802,chr09_14932863,chr09_14934965,chr09_14936627,chr09_14948973,chr09_1497648,chr09_15141961,chr09_15142130,chr09_15598112,chr09_15598196,chr09_15598207,chr09_15603632,chr09_15603652,chr09_15603892,chr09_15635510,chr09_15649570,chr09_15655242,chr09_1571945,chr09_1572167,chr09_1572180,chr09_1591305,chr09_1591358,chr09_16208900,chr09_16209040,chr09_16209058,chr09_16210523,chr09_16210532,chr09_16210578,chr09_16212593,chr09_1631261,chr09_1642771,chr09_16547094,chr09_16566887,chr09_16659677,chr09_16671354,chr09_16671389,chr09_16706401,chr09_16706408,chr09_16731156,chr09_16731332,chr09_1686497,chr09_1686618,chr09_1686636,chr09_16876110,chr09_16876407,chr09_16922299,chr09_17293076,chr09_17293147,chr09_17293352,chr09_17309876,chr09_17462958,chr09_17463000,chr09_18007404,chr09_18162987,chr09_18163022,chr09_18163230,chr09_18165960,chr09_18166008,chr09_18176210,chr09_18180257,chr09_18189699,chr09_18189860,chr09_18189902,chr09_18191395,chr09_18203283,chr09_18203301,chr09_18204506,chr09_18204543,chr09_18219687,chr09_18219833,chr09_18222755,chr09_18233528,chr09_18233900,chr09_18236062,chr09_18236395,chr09_18236402,chr09_18236437,chr09_18253059,chr09_18265808,chr09_18265901,chr09_18275175,chr09_18275419,chr09_18275430,chr09_18346460,chr09_18389322,chr09_18535099,chr09_18541693,chr09_1892433,chr09_1892597,chr09_1893783,chr09_1915793,chr09_1915837,chr09_1923188,chr09_1923212,chr09_1930512,chr09_19656621,chr09_19686843,chr09_197143,chr09_19722340,chr09_19722651,chr09_19722695,chr09_19736212,chr09_19762502,chr09_19762602,chr09_19762647,chr09_19762803,chr09_19862910,chr09_19870608,chr09_19887056,chr09_19960354,chr09_20273901,chr09_20293350,chr09_20293391,chr09_20293456,chr09_20294442,chr09_20308686,chr09_20312590,chr09_20322823,chr09_20327421,chr09_20327561,chr09_2047170,chr09_2047377,chr09_2047477,chr09_2047479,chr09_2047645,chr09_20536993,chr09_20542906,chr09_20603832,chr09_20622159,chr09_20643286,chr09_20667139,chr09_20667883,chr09_20694484,chr09_207162,chr09_207232,chr09_207389,chr09_20783721,chr09_208477,chr09_2105752,chr09_21125601,chr09_21129982,chr09_21156538,chr09_21156876,chr09_21156989,chr09_21362493,chr09_21417257,chr09_21457180,chr09_21469884,chr09_21686171,chr09_21686348,chr09_21695671,chr09_21772827,chr09_21773030,chr09_21793301,chr09_21804979,chr09_21807331,chr09_21825726,chr09_21825768,chr09_21892246,chr09_219159,chr09_21944309,chr09_21944337,chr09_21944389,chr09_21944446,chr09_21944462,chr09_21944520,chr09_21944531,chr09_22061970,chr09_22062079,chr09_2238333,chr09_22534501,chr09_2254572,chr09_22545842,chr09_2254594,chr09_2254644,chr09_22575759,chr09_22575791,chr09_22575803,chr09_22584516,chr09_22585074,chr09_2269307,chr09_2269325,chr09_2269431,chr09_22817140,chr09_22830878,chr09_23164714,chr09_23236622,chr09_2356443,chr09_23697074,chr09_23711108,chr09_23765614,chr09_23773513,chr09_23773683,chr09_23811707,chr09_23935842,chr09_23935864,chr09_23935921,chr09_23936233,chr09_23936416,chr09_23944758,chr09_23944860,chr09_2417606,chr09_2417616,chr09_2434178,chr09_24398121,chr09_24398125,chr09_24398174,chr09_24400992,chr09_24400999,chr09_24401035,chr09_24412234,chr09_24414353,chr09_24467235,chr09_24467248,chr09_24476861,chr09_24687307,chr09_24705036,chr09_24833634,chr09_24926677,chr09_24926861,chr09_24955169,chr09_24955267,chr09_24959806,chr09_24959899,chr09_24960140,chr09_24960163,chr09_25289268,chr09_25357868,chr09_25361540,chr09_25578949,chr09_2575412,chr09_26086300,chr09_26086355,chr09_26086417,chr09_26144079,chr09_26145074,chr09_26203516,chr09_26204077,chr09_26378892,chr09_26383677,chr09_26468692,chr09_26470690,chr09_26470827,chr09_26470855,chr09_26488975,chr09_26489638,chr09_26503884,chr09_26503895,chr09_26506528,chr09_26506653,chr09_26511565,chr09_26523534,chr09_26571614,chr09_26577629,chr09_26607561,chr09_26637119,chr09_26650664,chr09_27015157,chr09_27015161,chr09_27029916,chr09_27029973,chr09_27048689,chr09_27158369,chr09_27158582,chr09_27286170,chr09_27286186,chr09_27479181,chr09_27479267,chr09_27837691,chr09_27837710,chr09_27850594,chr09_27862303,chr09_27888771,chr09_27901809,chr09_27916175,chr09_27916297,chr09_28085677,chr09_28087132,chr09_28087133,chr09_28113044,chr09_28114754,chr09_28202470,chr09_28211724,chr09_28211825,chr09_28216406,chr09_28227242,chr09_28259277,chr09_28285021,chr09_28287289,chr09_28287394,chr09_28402642,chr09_28443930,chr09_28443937,chr09_2868282,chr09_29015210,chr09_29054643,chr09_29065949,chr09_29072134,chr09_29161282,chr09_29161359,chr09_29329184,chr09_29329266,chr09_29329329,chr09_29329364,chr09_30447360,chr09_30498151,chr09_30500730,chr09_30512781,chr09_30526985,chr09_30537887,chr09_30538414,chr09_30641893,chr09_30648205,chr09_30663119,chr09_3088934,chr09_30899309,chr09_30900596,chr09_30900600,chr09_30922920,chr09_30922943,chr09_30937021,chr09_30937035,chr09_3115780,chr09_31325423,chr09_315138,chr09_315192,chr09_3164076,chr09_31667581,chr09_31667759,chr09_31687553,chr09_31687701,chr09_31687759,chr09_31696154,chr09_31696160,chr09_31696236,chr09_31696270,chr09_3170368,chr09_3170891,chr09_31903419,chr09_31923576,chr09_32127403,chr09_32127423,chr09_32127526,chr09_32197698,chr09_32197763,chr09_32197766,chr09_32197818,chr09_32197873,chr09_32197969,chr09_32198000,chr09_32220922,chr09_32227943,chr09_32227948,chr09_32234458,chr09_32368456,chr09_32368690,chr09_32369019,chr09_32395090,chr09_32396945,chr09_32405308,chr09_324710,chr09_324803,chr09_3259330,chr09_3260369,chr09_32700707,chr09_32750067,chr09_32750120,chr09_32754029,chr09_32769671,chr09_32769711,chr09_32769964,chr09_32769978,chr09_32774765,chr09_32774800,chr09_32774895,chr09_32774955,chr09_32783768,chr09_32783920,chr09_32826695,chr09_32828006,chr09_32842706,chr09_32842913,chr09_3323288,chr09_3323452,chr09_3323946,chr09_3323950,chr09_3328669,chr09_33297383,chr09_33348699,chr09_33348834,chr09_33446470,chr09_33446519,chr09_33452481,chr09_33452505,chr09_33452535,chr09_33452626,chr09_33452649,chr09_33452737,chr09_33452738,chr09_33452896,chr09_33452913,chr09_33466153,chr09_3355605,chr09_3360960,chr09_3361206,chr09_33828670,chr09_33831241,chr09_33902133,chr09_33902263,chr09_33902581,chr09_33903256,chr09_34040606,chr09_34060666,chr09_34067105,chr09_34110724,chr09_34110969,chr09_34183140,chr09_34196796,chr09_34196797,chr09_34238881,chr09_34283240,chr09_34283256,chr09_34289834,chr09_34458075,chr09_34474836,chr09_34486757,chr09_34594610,chr09_34594611,chr09_34596417,chr09_34600640,chr09_34677391,chr09_34677465,chr09_34677473,chr09_34677484,chr09_34691517,chr09_34697735,chr09_34699114,chr09_34710536,chr09_34731182,chr09_34731236,chr09_34736608,chr09_34845878,chr09_34845943,chr09_34846076,chr09_34903301,chr09_34913100,chr09_34922683,chr09_34922722,chr09_34927294,chr09_34927432,chr09_34927445,chr09_34928413,chr09_34928454,chr09_34928620,chr09_34928622,chr09_34928635,chr09_34928838,chr09_34928845,chr09_34928942,chr09_34994407,chr09_35052401,chr09_35079148,chr09_35096081,chr09_35400466,chr09_35410974,chr09_35412645,chr09_35413324,chr09_35419384,chr09_35419518,chr09_35420970,chr09_35421050,chr09_35523750,chr09_3574966,chr09_3581744,chr09_36358769,chr09_37490860,chr09_37490933,chr09_37490948,chr09_37490978,chr09_37495522,chr09_37503792,chr09_37503995,chr09_37504300,chr09_37514597,chr09_37514695,chr09_37520056,chr09_37548016,chr09_37548365,chr09_38188287,chr09_38188310,chr09_38188315,chr09_38188325,chr09_38188445,chr09_38453005,chr09_38453033,chr09_38453249,chr09_38466946,chr09_38469819,chr09_38469831,chr09_38470380,chr09_38470596,chr09_38871350,chr09_38875931,chr09_38969641,chr09_38987884,chr09_38989222,chr09_38991408,chr09_39002148,chr09_39002308,chr09_39002866,chr09_39010126,chr09_39192455,chr09_39227599,chr09_39235983,chr09_39235984,chr09_39245595,chr09_39294379,chr09_39294419,chr09_39294529,chr09_39306114,chr09_39313561,chr09_39323174,chr09_39376095,chr09_39505217,chr09_39527120,chr09_39640156,chr09_39664139,chr09_39665921,chr09_39883756,chr09_39883987,chr09_39886639,chr09_40174723,chr09_40174741,chr09_40174773,chr09_40174788,chr09_40174802,chr09_40191065,chr09_40191144,chr09_40210450,chr09_40210622,chr09_40210628,chr09_4061934,chr09_40648771,chr09_40657087,chr09_40657252,chr09_40667254,chr09_40682931,chr09_40683037,chr09_40683038,chr09_40829685,chr09_40922277,chr09_40922287,chr09_40922322,chr09_40922397,chr09_40922505,chr09_40928992,chr09_40947051,chr09_40947080,chr09_40947657,chr09_40950483,chr09_40950879,chr09_40950890,chr09_40952701,chr09_40952758,chr09_40979077,chr09_41157270,chr09_41169859,chr09_41169866,chr09_41171730,chr09_41171782,chr09_41173480,chr09_41173482,chr09_41173497,chr09_41204203,chr09_41205186,chr09_41205454,chr09_41205465,chr09_41238417,chr09_41303229,chr09_41306174,chr09_41313347,chr09_4138973,chr09_4139512,chr09_41418767,chr09_41418785,chr09_41419707,chr09_4143434,chr09_41434557,chr09_41434601,chr09_41434744,chr09_41434819,chr09_41437884,chr09_41529895,chr09_41529897,chr09_41531454,chr09_41531464,chr09_41531599,chr09_41532054,chr09_41532164,chr09_41532168,chr09_41532239,chr09_41532269,chr09_41533519,chr09_41545482,chr09_41545657,chr09_41598620,chr09_41598697,chr09_41655154,chr09_41655157,chr09_41660275,chr09_41662438,chr09_41665741,chr09_41666128,chr09_41666229,chr09_41666302,chr09_41666637,chr09_4176325,chr09_4176333,chr09_41908526,chr09_41912516,chr09_41915426,chr09_41923265,chr09_41933940,chr09_41936467,chr09_41939277,chr09_41940400,chr09_41940456,chr09_4198116,chr09_4198171,chr09_4198244,chr09_41998362,chr09_41998379,chr09_41998398,chr09_41998444,chr09_41998453,chr09_42000464,chr09_42000511,chr09_42002133,chr09_42008562,chr09_42008569,chr09_42008576,chr09_42008615,chr09_42011180,chr09_42011238,chr09_42011308,chr09_42014081,chr09_42014093,chr09_42014293,chr09_42014372,chr09_42014598,chr09_4202202,chr09_42467080,chr09_42467103,chr09_42467126,chr09_42467140,chr09_42467172,chr09_42467186,chr09_42467264,chr09_42467298,chr09_42468238,chr09_42468258,chr09_42469852,chr09_42469859,chr09_42470050,chr09_42471686,chr09_42471735,chr09_42477017,chr09_42477177,chr09_42518770,chr09_42518849,chr09_42518911,chr09_42518930,chr09_42520680,chr09_42522217,chr09_42522225,chr09_42522420,chr09_42523344,chr09_42523372,chr09_42523400,chr09_42529850,chr09_42529967,chr09_4261754,chr09_4262006,chr09_4268579,chr09_4268615,chr09_4268765,chr09_4282450,chr09_4299018,chr09_4299068,chr09_4302953,chr09_43327589,chr09_43381199,chr09_4342615,chr09_4342964,chr09_43499823,chr09_43591518,chr09_43660166,chr09_43675181,chr09_43849134,chr09_43856119,chr09_43856410,chr09_43882899,chr09_43882929,chr09_43940273,chr09_43946922,chr09_43947005,chr09_4407286,chr09_44080635,chr09_44112417,chr09_44112497,chr09_44149088,chr09_44149380,chr09_44167792,chr09_44170692,chr09_44246875,chr09_44246989,chr09_44329173,chr09_44329178,chr09_44334481,chr09_44334538,chr09_44361752,chr09_44361868,chr09_44362651,chr09_44368402,chr09_44378679,chr09_44378717,chr09_44378721,chr09_44505752,chr09_44536114,chr09_44607573,chr09_44607608,chr09_4468354,chr09_4468385,chr09_4468387,chr09_4468421,chr09_4468491,chr09_44872188,chr09_44872431,chr09_44872979,chr09_44892083,chr09_45112183,chr09_45113584,chr09_45115261,chr09_45270656,chr09_45292434,chr09_45292513,chr09_45293525,chr09_45293553,chr09_45298046,chr09_45298090,chr09_45298122,chr09_45298146,chr09_45298195,chr09_45300147,chr09_45300173,chr09_45300345,chr09_45316355,chr09_45316433,chr09_45316448,chr09_45445965,chr09_45495518,chr09_45531964,chr09_45532095,chr09_45532106,chr09_45549669,chr09_45554768,chr09_45554769,chr09_45687004,chr09_45690644,chr09_45695058,chr09_45695127,chr09_45702810,chr09_45702821,chr09_45703060,chr09_45703094,chr09_45704145,chr09_45704152,chr09_45704173,chr09_45704341,chr09_45704343,chr09_45706891,chr09_45706954,chr09_45715644,chr09_45718967,chr09_45718983,chr09_45719133,chr09_45719173,chr09_45719717,chr09_45719764,chr09_46048646,chr09_46101228,chr09_46101280,chr09_46101335,chr09_46104106,chr09_46132968,chr09_46133030,chr09_46151091,chr09_46684081,chr09_46695710,chr09_46704789,chr09_46704992,chr09_46882038,chr09_46885359,chr09_46889223,chr09_46889569,chr09_46889640,chr09_47097109,chr09_47097133,chr09_47097148,chr09_47097389,chr09_47097443,chr09_47098937,chr09_47113159,chr09_47118664,chr09_47119074,chr09_47137931,chr09_47138135,chr09_47194759,chr09_47194881,chr09_47247940,chr09_47274530,chr09_47274560,chr09_47274803,chr09_47274816,chr09_47300892,chr09_47328400,chr09_47332420,chr09_47332422,chr09_47340265,chr09_47447540,chr09_47447572,chr09_47448390,chr09_47479158,chr09_47480293,chr09_47635430,chr09_47637078,chr09_47637315,chr09_47639461,chr09_47742078,chr09_47742293,chr09_47742413,chr09_47825844,chr09_47826114,chr09_47828047,chr09_47828178,chr09_47828243,chr09_47835728,chr09_47835760,chr09_47835796,chr09_47835985,chr09_47836030,chr09_47871040,chr09_47935848,chr09_48204471,chr09_48217817,chr09_48323297,chr09_48323309,chr09_48432554,chr09_48503679,chr09_48503725,chr09_48503904,chr09_48517489,chr09_48550861,chr09_48550874,chr09_48579272,chr09_48589810,chr09_48589984,chr09_48591306,chr09_48595566,chr09_48595657,chr09_48601960,chr09_48672246,chr09_48672325,chr09_48672326,chr09_48677886,chr09_48688693,chr09_48688714,chr09_48845288,chr09_48846668,chr09_48846708,chr09_48846901,chr09_48846942,chr09_48846964,chr09_48944117,chr09_48944145,chr09_48973809,chr09_48973905,chr09_49066722,chr09_49066744,chr09_49070771,chr09_49070993,chr09_49071287,chr09_49104151,chr09_49110019,chr09_49121463,chr09_49179205,chr09_49216833,chr09_49270435,chr09_49273983,chr09_49286869,chr09_49296824,chr09_49296975,chr09_49300000,chr09_49300315,chr09_49627463,chr09_50134990,chr09_50182914,chr09_50182930,chr09_50428457,chr09_50519288,chr09_50519308,chr09_50533868,chr09_50533878,chr09_50534055,chr09_50534085,chr09_50538624,chr09_50555535,chr09_50555580,chr09_50555592,chr09_50555597,chr09_50795137,chr09_50800840,chr09_50803082,chr09_50803344,chr09_50913419,chr09_50913430,chr09_50913434,chr09_50916083,chr09_5118749,chr09_512076,chr09_5121714,chr09_515127,chr09_516092,chr09_5194687,chr09_5220157,chr09_5229449,chr09_5719556,chr09_5719557,chr09_5721797,chr09_5721906,chr09_5737555,chr09_5992691,chr09_661957,chr09_662417,chr09_662458,chr09_662719,chr09_6719758,chr09_6733413,chr09_6735158,chr09_6735170,chr09_6735187,chr09_6855384,chr09_6889597,chr09_6889822,chr09_6889861,chr09_6890230,chr09_7153811,chr09_7155533,chr09_7163748,chr09_7163787,chr09_7172024,chr09_7172087,chr09_7249204,chr09_7249365,chr09_7259137,chr09_7259175,chr09_7259192,chr09_7294798,chr09_7310446,chr09_7320533,chr09_7320634,chr09_7403491,chr09_7403714,chr09_7426562,chr09_7426875,chr09_7427154,chr09_7427197,chr09_7704499,chr09_7704544,chr09_7704629,chr09_7704755,chr09_7704915,chr09_7704926,chr09_7704929,chr09_7704947,chr09_7704960,chr09_7704970,chr09_7710996,chr09_7711007,chr09_7711012,chr09_810384,chr09_811029,chr09_8216909,chr09_8216965,chr09_8217003,chr09_8217046,chr09_822142,chr09_824628,chr09_8389014,chr09_8389049,chr09_8394598,chr09_841606,chr09_841668,chr09_8432515,chr09_8684676,chr09_885226,chr09_885239,chr09_902785,chr09_902791,chr09_902821,chr09_9198461,chr09_9226532,chr09_9226626,chr09_9396455,chr09_9402030,chr09_9408299,chr09_9408321,chr09_9408525,chr09_9420455,chr09_9472627,chr09_9485048,chr09_9485086,chr09_9510930,chr09_9530307,chr09_9530838,chr09_9558694,chr09_9596312,chr09_9650276,chr09_9650306,chr09_9650495,chr09_9650514,chr09_9713696,chr09_9761666,chr09_9761911,chr09_9765199,chr09_9765358,chr09_9771457,chr09_9777878,chr09_9777890,chr10_10035930,chr10_10052023,chr10_10052613,chr10_10059656,chr10_10074810,chr10_10107465,chr10_10109082,chr10_10112490,chr10_10136117,chr10_10226403,chr10_10226485,chr10_10252173,chr10_10252239,chr10_10252286,chr10_10252307,chr10_10807514,chr10_10811503,chr10_10811506,chr10_10825596,chr10_10858774,chr10_10863352,chr10_10918814,chr10_10932219,chr10_11586886,chr10_11592962,chr10_11592996,chr10_11601196,chr10_11609021,chr10_11746941,chr10_11783076,chr10_11854549,chr10_11854590,chr10_11868829,chr10_11870492,chr10_12105236,chr10_12107635,chr10_12107699,chr10_12107817,chr10_12301793,chr10_12301837,chr10_12395294,chr10_12455800,chr10_12462699,chr10_12491621,chr10_12736568,chr10_12741989,chr10_12742032,chr10_12742056,chr10_12742136,chr10_12742255,chr10_12790551,chr10_12790552,chr10_12790679,chr10_12790838,chr10_12836541,chr10_12836823,chr10_13006020,chr10_1320716,chr10_13313689,chr10_13316492,chr10_13618762,chr10_1377655,chr10_1378030,chr10_1378082,chr10_1378107,chr10_14004401,chr10_14026296,chr10_14029686,chr10_14029722,chr10_14029869,chr10_14043132,chr10_14043152,chr10_14106028,chr10_14106224,chr10_14106304,chr10_14106574,chr10_1411217,chr10_14116127,chr10_14139803,chr10_14139982,chr10_14178081,chr10_14252557,chr10_14257767,chr10_14257790,chr10_14273085,chr10_14276769,chr10_14276817,chr10_14331229,chr10_14687594,chr10_14687624,chr10_14687628,chr10_14699938,chr10_14699967,chr10_14700016,chr10_14700142,chr10_14700150,chr10_14700155,chr10_14713997,chr10_14725178,chr10_14725233,chr10_14735734,chr10_15337443,chr10_15339155,chr10_15339246,chr10_15339258,chr10_15339259,chr10_15339500,chr10_15380720,chr10_15380743,chr10_15427677,chr10_15472476,chr10_15472582,chr10_15472607,chr10_15490421,chr10_15524672,chr10_15529271,chr10_15609757,chr10_15609758,chr10_15629955,chr10_15842064,chr10_15856316,chr10_15858410,chr10_15858440,chr10_15863394,chr10_15863428,chr10_15910979,chr10_15923287,chr10_15923341,chr10_15929625,chr10_15929645,chr10_15929647,chr10_15929926,chr10_15929929,chr10_15929979,chr10_15985715,chr10_15985753,chr10_15985761,chr10_15991356,chr10_15995206,chr10_15995413,chr10_15998257,chr10_16068604,chr10_16068643,chr10_16068644,chr10_16068725,chr10_16078232,chr10_16298244,chr10_16298342,chr10_16315307,chr10_16315537,chr10_16505538,chr10_16505555,chr10_16718920,chr10_16718944,chr10_16719002,chr10_16721531,chr10_16721561,chr10_16721846,chr10_16742465,chr10_16743616,chr10_16800861,chr10_16801059,chr10_16810898,chr10_16820023,chr10_16824642,chr10_17001401,chr10_17001602,chr10_17003169,chr10_17009070,chr10_17059712,chr10_17087443,chr10_17087821,chr10_17088065,chr10_17088089,chr10_17088368,chr10_17096782,chr10_17125920,chr10_17126201,chr10_17126303,chr10_17126455,chr10_17128979,chr10_17138152,chr10_17153404,chr10_17254184,chr10_17623096,chr10_17623122,chr10_18210912,chr10_18210966,chr10_18211190,chr10_18488952,chr10_18492382,chr10_18496716,chr10_18535624,chr10_18540643,chr10_18540758,chr10_18644991,chr10_19013811,chr10_19013941,chr10_19014340,chr10_19097497,chr10_19102792,chr10_19102860,chr10_19103674,chr10_19104346,chr10_19104363,chr10_19104495,chr10_19104525,chr10_19123501,chr10_19123523,chr10_19123543,chr10_19130946,chr10_19130970,chr10_19131058,chr10_19137733,chr10_19137776,chr10_19138020,chr10_19138040,chr10_19138041,chr10_19138075,chr10_19138079,chr10_19138107,chr10_19138153,chr10_19138177,chr10_19296891,chr10_19297910,chr10_19623393,chr10_19701360,chr10_19701376,chr10_19716830,chr10_19717244,chr10_19730148,chr10_19830793,chr10_19830964,chr10_19833802,chr10_19856846,chr10_19856899,chr10_20044169,chr10_20105461,chr10_20411485,chr10_20572764,chr10_20578175,chr10_20609736,chr10_20647443,chr10_20698081,chr10_20698183,chr10_20771478,chr10_20771623,chr10_20786496,chr10_20788162,chr10_20788428,chr10_21543887,chr10_21599694,chr10_21619157,chr10_21620398,chr10_2202108,chr10_2202177,chr10_22095720,chr10_22095758,chr10_22095759,chr10_22095824,chr10_22096006,chr10_22096080,chr10_22106794,chr10_22106935,chr10_22255381,chr10_22360073,chr10_22567482,chr10_22567531,chr10_22567587,chr10_22567713,chr10_22567730,chr10_22567734,chr10_22572772,chr10_22572796,chr10_22572873,chr10_22572915,chr10_22572981,chr10_22572995,chr10_22597523,chr10_22597536,chr10_22597548,chr10_22597640,chr10_22628747,chr10_22628797,chr10_22740018,chr10_2278150,chr10_2278205,chr10_2278503,chr10_2278527,chr10_2278533,chr10_2278550,chr10_22789986,chr10_22812614,chr10_22812781,chr10_22819652,chr10_22819661,chr10_22833881,chr10_22837029,chr10_22837221,chr10_22850450,chr10_22854319,chr10_22854499,chr10_22859924,chr10_22859936,chr10_22864227,chr10_2290574,chr10_2290622,chr10_2290671,chr10_2290702,chr10_22950292,chr10_22970503,chr10_22970678,chr10_22971154,chr10_22977424,chr10_22988016,chr10_23002760,chr10_23014298,chr10_23043690,chr10_23043774,chr10_23043810,chr10_23118674,chr10_23131960,chr10_23365869,chr10_23429245,chr10_23429581,chr10_23429626,chr10_23490833,chr10_23495620,chr10_23513199,chr10_23536854,chr10_23536902,chr10_23536947,chr10_23616859,chr10_23617057,chr10_23621592,chr10_23935014,chr10_23935060,chr10_23947574,chr10_23947576,chr10_23948726,chr10_23948869,chr10_23976616,chr10_23976715,chr10_23976798,chr10_23976831,chr10_23976912,chr10_23991681,chr10_23992849,chr10_23993143,chr10_23993457,chr10_24328312,chr10_24328676,chr10_24332546,chr10_24332796,chr10_24770620,chr10_24777863,chr10_24820614,chr10_24820667,chr10_24839314,chr10_24856859,chr10_24856975,chr10_24858278,chr10_24862824,chr10_25004,chr10_25313534,chr10_25313544,chr10_25313607,chr10_25331843,chr10_25331870,chr10_25331922,chr10_25331929,chr10_25334337,chr10_25338147,chr10_25338213,chr10_25338224,chr10_25367755,chr10_25387238,chr10_25388753,chr10_25388768,chr10_25388824,chr10_25388891,chr10_25792574,chr10_25934557,chr10_25934574,chr10_25977255,chr10_25977271,chr10_25977282,chr10_26008796,chr10_26008831,chr10_26017431,chr10_26017498,chr10_26018259,chr10_26018275,chr10_26039753,chr10_2607732,chr10_26169878,chr10_26287649,chr10_26287678,chr10_26308334,chr10_26337342,chr10_26337629,chr10_26337651,chr10_26403467,chr10_26408426,chr10_26408453,chr10_26408587,chr10_26408601,chr10_26408748,chr10_26408764,chr10_2702305,chr10_27099268,chr10_27117055,chr10_27167439,chr10_27167489,chr10_27171115,chr10_27171122,chr10_27172829,chr10_27187488,chr10_27199150,chr10_2809011,chr10_2809128,chr10_28813315,chr10_28813327,chr10_28813348,chr10_28813522,chr10_28813534,chr10_28828195,chr10_28833934,chr10_28833976,chr10_28841129,chr10_29021910,chr10_2974236,chr10_2974499,chr10_29752667,chr10_29752695,chr10_29766603,chr10_29766659,chr10_29776683,chr10_29810306,chr10_29846764,chr10_2988535,chr10_29963361,chr10_29997494,chr10_30289647,chr10_30289654,chr10_30289684,chr10_30289724,chr10_30292247,chr10_30299771,chr10_30306513,chr10_30306535,chr10_30306642,chr10_30306652,chr10_30347068,chr10_30347118,chr10_30373924,chr10_30374532,chr10_30573048,chr10_30573108,chr10_30573245,chr10_30574301,chr10_30578515,chr10_31034348,chr10_31046589,chr10_31066349,chr10_31232382,chr10_31232442,chr10_31237097,chr10_31239673,chr10_3126869,chr10_3126877,chr10_31275086,chr10_31275271,chr10_31279531,chr10_31279668,chr10_31279765,chr10_3128952,chr10_31308017,chr10_3130968,chr10_31312304,chr10_31312542,chr10_31313851,chr10_31315127,chr10_31327472,chr10_31327490,chr10_31358192,chr10_31358297,chr10_31358512,chr10_31364572,chr10_31387519,chr10_31387534,chr10_31413131,chr10_31413318,chr10_31424902,chr10_31425200,chr10_31475918,chr10_31475941,chr10_31476034,chr10_31476065,chr10_31476118,chr10_31476145,chr10_31476160,chr10_31476248,chr10_31479047,chr10_31486239,chr10_31489534,chr10_31489535,chr10_31489571,chr10_31535020,chr10_31573613,chr10_31573715,chr10_31573746,chr10_31621325,chr10_31622810,chr10_31686105,chr10_31697106,chr10_31708402,chr10_31709339,chr10_31709571,chr10_31711238,chr10_31712483,chr10_31740004,chr10_31764396,chr10_31768134,chr10_31768198,chr10_31776728,chr10_31781911,chr10_31783358,chr10_31784165,chr10_3182938,chr10_3192376,chr10_31974278,chr10_31976161,chr10_31995826,chr10_32001306,chr10_32001357,chr10_32003509,chr10_32003606,chr10_32073775,chr10_32073818,chr10_32120403,chr10_32120554,chr10_32120555,chr10_32120599,chr10_32224972,chr10_32225621,chr10_32225679,chr10_3228670,chr10_32321998,chr10_32322006,chr10_32327979,chr10_32328287,chr10_32328734,chr10_32348761,chr10_32567690,chr10_32567747,chr10_32567805,chr10_32601853,chr10_3308594,chr10_33269963,chr10_33269985,chr10_33313647,chr10_33313771,chr10_33316503,chr10_3332669,chr10_33346189,chr10_33346464,chr10_33346494,chr10_3355603,chr10_33599957,chr10_33599960,chr10_33599974,chr10_33599990,chr10_33600102,chr10_33600134,chr10_33629032,chr10_33629215,chr10_33629234,chr10_33632646,chr10_33635346,chr10_33635369,chr10_33639486,chr10_33644068,chr10_33657791,chr10_33658568,chr10_33658793,chr10_33673822,chr10_33675189,chr10_33677395,chr10_33677424,chr10_33677438,chr10_33677467,chr10_33761549,chr10_3388753,chr10_34087681,chr10_34091334,chr10_34173107,chr10_34173286,chr10_34174940,chr10_34174955,chr10_34203543,chr10_34203556,chr10_34203857,chr10_34229337,chr10_34229500,chr10_34268094,chr10_34275454,chr10_34295025,chr10_34295085,chr10_34324684,chr10_34324792,chr10_34324932,chr10_3436635,chr10_3440689,chr10_34503876,chr10_34518933,chr10_34524609,chr10_3452716,chr10_3453038,chr10_3453113,chr10_34532443,chr10_34878508,chr10_34896953,chr10_34917670,chr10_34917672,chr10_34923218,chr10_34923251,chr10_35033934,chr10_3504661,chr10_3504726,chr10_35048218,chr10_3504890,chr10_35073478,chr10_3518109,chr10_3518265,chr10_3518331,chr10_3518355,chr10_35354221,chr10_35354414,chr10_35359057,chr10_35360697,chr10_35360783,chr10_35373923,chr10_35404714,chr10_35434896,chr10_35434917,chr10_35692594,chr10_35692619,chr10_35692626,chr10_35735924,chr10_3573815,chr10_3573870,chr10_35922531,chr10_35922563,chr10_35922584,chr10_35922674,chr10_35930141,chr10_35951680,chr10_35955645,chr10_35955766,chr10_35955992,chr10_35997225,chr10_35997375,chr10_36000593,chr10_36012581,chr10_3605223,chr10_3611371,chr10_3611606,chr10_3611652,chr10_3616843,chr10_3623938,chr10_3624120,chr10_3624133,chr10_3624233,chr10_3624623,chr10_3624676,chr10_3624777,chr10_36540540,chr10_36541583,chr10_36549464,chr10_36551373,chr10_36551569,chr10_36580290,chr10_36584067,chr10_36585216,chr10_37054288,chr10_37054376,chr10_37054405,chr10_37080802,chr10_37080881,chr10_37080904,chr10_37188964,chr10_37188979,chr10_37189010,chr10_37189094,chr10_37251144,chr10_37303055,chr10_37303179,chr10_37333923,chr10_37333989,chr10_37334010,chr10_37352932,chr10_37352974,chr10_3754006,chr10_37604069,chr10_3778301,chr10_3778754,chr10_3779893,chr10_3779896,chr10_3779909,chr10_37837097,chr10_37837117,chr10_37845134,chr10_37850179,chr10_37850247,chr10_37850248,chr10_37888679,chr10_37897719,chr10_37905709,chr10_3792643,chr10_3794104,chr10_37957971,chr10_37957995,chr10_37965240,chr10_3809494,chr10_3809687,chr10_38124623,chr10_38124693,chr10_38145440,chr10_38145554,chr10_38515707,chr10_38515880,chr10_38515922,chr10_39074823,chr10_39076279,chr10_39076440,chr10_39077296,chr10_39078412,chr10_39291045,chr10_39331048,chr10_39613288,chr10_39677663,chr10_39691809,chr10_39691927,chr10_39694879,chr10_39738278,chr10_39798094,chr10_39799218,chr10_39941817,chr10_39942056,chr10_39952788,chr10_39980632,chr10_39980663,chr10_39984114,chr10_39984170,chr10_39987145,chr10_39987306,chr10_40155060,chr10_40155116,chr10_40155364,chr10_40159440,chr10_40170460,chr10_40194384,chr10_40194410,chr10_40252132,chr10_40418372,chr10_40500188,chr10_40589863,chr10_40591358,chr10_40592202,chr10_40595119,chr10_40768621,chr10_40833161,chr10_40833175,chr10_41414496,chr10_41414526,chr10_41415572,chr10_41421636,chr10_41577877,chr10_41609117,chr10_41658745,chr10_41843469,chr10_41866802,chr10_41866901,chr10_41866919,chr10_41866988,chr10_41877039,chr10_41970591,chr10_41970720,chr10_41975778,chr10_41976108,chr10_41976136,chr10_41976156,chr10_41985598,chr10_42168025,chr10_42168051,chr10_42292454,chr10_42330394,chr10_42330553,chr10_42441419,chr10_42441529,chr10_42478098,chr10_42478176,chr10_4261169,chr10_4264937,chr10_42977019,chr10_42980854,chr10_42980925,chr10_42992001,chr10_42992221,chr10_42998317,chr10_43039474,chr10_43041907,chr10_43269697,chr10_43285205,chr10_43285212,chr10_43391717,chr10_43462686,chr10_43848635,chr10_44239216,chr10_44240649,chr10_44243035,chr10_44243201,chr10_44397086,chr10_44406310,chr10_44406763,chr10_44414180,chr10_44415173,chr10_4523135,chr10_45245801,chr10_453530,chr10_45594431,chr10_45620685,chr10_46071738,chr10_46071762,chr10_46071783,chr10_46085362,chr10_46085402,chr10_46085660,chr10_46085725,chr10_46085737,chr10_46095491,chr10_46121794,chr10_46121818,chr10_46121905,chr10_46121939,chr10_46122034,chr10_46122084,chr10_46122120,chr10_46127640,chr10_46136552,chr10_46136577,chr10_46148147,chr10_46174070,chr10_46174171,chr10_46174258,chr10_46174275,chr10_46174895,chr10_46174904,chr10_46174967,chr10_46174977,chr10_46175092,chr10_46175118,chr10_46175210,chr10_46305160,chr10_46305206,chr10_46319381,chr10_46324129,chr10_46324290,chr10_46326000,chr10_46326368,chr10_46338016,chr10_46338152,chr10_46338157,chr10_46342386,chr10_46342388,chr10_46342400,chr10_46342409,chr10_46451339,chr10_46495919,chr10_46496012,chr10_46496359,chr10_46496410,chr10_46496944,chr10_46497186,chr10_46534533,chr10_46830116,chr10_46878308,chr10_46878416,chr10_46917358,chr10_47083699,chr10_47092786,chr10_47092986,chr10_47458708,chr10_47459026,chr10_47548590,chr10_47568283,chr10_47747509,chr10_47748635,chr10_47754699,chr10_47788477,chr10_47807854,chr10_4806554,chr10_48348006,chr10_48383390,chr10_48445892,chr10_48654248,chr10_48739389,chr10_48753820,chr10_48754709,chr10_48756716,chr10_48758667,chr10_48758668,chr10_48765390,chr10_48765403,chr10_48766997,chr10_48767024,chr10_48775640,chr10_48775909,chr10_48787279,chr10_4887865,chr10_4889766,chr10_48988432,chr10_4917588,chr10_49184877,chr10_49200401,chr10_49200670,chr10_49207226,chr10_49207272,chr10_49207288,chr10_4921705,chr10_4931648,chr10_49322392,chr10_49708317,chr10_49708344,chr10_49716197,chr10_49731245,chr10_49732050,chr10_49756944,chr10_49758728,chr10_49768012,chr10_49770423,chr10_49848786,chr10_50123292,chr10_50123293,chr10_50123469,chr10_50123480,chr10_50193185,chr10_50193917,chr10_50207995,chr10_50208124,chr10_50210520,chr10_50210596,chr10_50236216,chr10_50261330,chr10_5031780,chr10_50866660,chr10_50866663,chr10_50866748,chr10_50866754,chr10_50866861,chr10_50866893,chr10_5090996,chr10_5091126,chr10_51051658,chr10_51066198,chr10_51066219,chr10_51066231,chr10_51066260,chr10_51066324,chr10_51066354,chr10_5112476,chr10_5112553,chr10_5122382,chr10_5122383,chr10_5126703,chr10_5136875,chr10_5136903,chr10_5136904,chr10_5178030,chr10_5178098,chr10_5178109,chr10_5178161,chr10_5178288,chr10_5466944,chr10_5466970,chr10_5467195,chr10_5559203,chr10_5559243,chr10_5559307,chr10_5574389,chr10_5575503,chr10_5575710,chr10_5576765,chr10_5577710,chr10_598671,chr10_598973,chr10_610757,chr10_610837,chr10_6199949,chr10_6266728,chr10_6296424,chr10_6296456,chr10_6336631,chr10_6339921,chr10_6342691,chr10_6342699,chr10_6342775,chr10_6639952,chr10_6640090,chr10_6640174,chr10_6640336,chr10_6640383,chr10_6640387,chr10_6669633,chr10_6686384,chr10_6701723,chr10_6701819,chr10_6701835,chr10_6704746,chr10_6716054,chr10_6742005,chr10_6742024,chr10_6794070,chr10_6794116,chr10_6794375,chr10_6801790,chr10_6875196,chr10_7066047,chr10_7066099,chr10_7071666,chr10_7071670,chr10_7113521,chr10_7114625,chr10_7114651,chr10_7128182,chr10_7128309,chr10_7263220,chr10_7271703,chr10_7271721,chr10_7271933,chr10_7322651,chr10_7322757,chr10_7322780,chr10_7322837,chr10_7322895,chr10_7322898,chr10_7355304,chr10_7355309,chr10_7355418,chr10_7458322,chr10_7482483,chr10_7482688,chr10_7496956,chr10_7496967,chr10_7516471,chr10_7516506,chr10_7516618,chr10_7516674,chr10_7516770,chr10_7516908,chr10_7551421,chr10_7573841,chr10_7573960,chr10_7579438,chr10_7579619,chr10_7579626,chr10_7582252,chr10_7697157,chr10_8321990,chr10_8322066,chr10_8324610,chr10_8324616,chr10_8328412,chr10_8448787,chr10_8448812,chr10_8448852,chr10_8594036,chr10_8594211,chr10_8595244,chr10_8595357,chr10_8671109,chr10_8679741,chr10_8679752,chr10_8679789,chr10_8690423,chr10_8690430,chr10_8690434,chr10_8690457,chr10_8690458,chr10_8690542,chr10_8690552,chr10_8690584,chr10_8690620,chr10_8692141,chr10_8728333,chr10_8728501,chr10_8728794,chr10_8731523,chr10_8731555,chr10_8735163,chr10_8753360,chr10_8770976,chr10_8771369,chr10_899584,chr10_913788,chr10_919056,chr10_9208792,chr10_923110,chr10_925457,chr10_926229,chr10_926264,chr10_9401,chr10_952783,chr10_953632,chr10_9890607,chr10_9907544,chr10_9907572,chr10_9954372,chr10_9969616,chr10_9969690,chr10_9969807,chr10_9969809,chr11_10049066,chr11_10049070,chr11_10049143,chr11_10049165,chr11_10078131,chr11_10078184,chr11_10078210,chr11_10078247,chr11_10091166,chr11_10091233,chr11_10091234,chr11_10091249,chr11_10610072,chr11_10615024,chr11_10624240,chr11_10624955,chr11_10625220,chr11_10628758,chr11_10628771,chr11_10629286,chr11_10646379,chr11_10646655,chr11_10707766,chr11_10726766,chr11_10928568,chr11_10928612,chr11_11113311,chr11_11113327,chr11_11240151,chr11_11241064,chr11_11241327,chr11_11264100,chr11_11264257,chr11_11342947,chr11_11356699,chr11_11372389,chr11_11372522,chr11_11372564,chr11_11372569,chr11_11372754,chr11_11422269,chr11_11422484,chr11_11430588,chr11_11560289,chr11_11560793,chr11_11599918,chr11_11701843,chr11_11730981,chr11_11842447,chr11_12156165,chr11_12156219,chr11_12183094,chr11_12187185,chr11_12190495,chr11_12191645,chr11_12193127,chr11_12198828,chr11_1221032,chr11_1221158,chr11_1221232,chr11_1221324,chr11_1221329,chr11_12602084,chr11_12608063,chr11_12616984,chr11_12617021,chr11_12617324,chr11_12619333,chr11_12760695,chr11_12767953,chr11_12789043,chr11_12792094,chr11_12931410,chr11_12931575,chr11_12931591,chr11_12932032,chr11_12933074,chr11_12933103,chr11_12933199,chr11_12933209,chr11_12933235,chr11_12933520,chr11_13210531,chr11_13210557,chr11_13210656,chr11_13210719,chr11_13210737,chr11_13211164,chr11_13334246,chr11_13420575,chr11_13420733,chr11_13420987,chr11_13727320,chr11_13727380,chr11_13727395,chr11_14137339,chr11_14137489,chr11_14138827,chr11_14143539,chr11_14143657,chr11_14302881,chr11_14312320,chr11_14312497,chr11_14312506,chr11_14312541,chr11_14312554,chr11_14320774,chr11_1437218,chr11_14378453,chr11_14378518,chr11_14426069,chr11_14427633,chr11_14430576,chr11_14439628,chr11_14439672,chr11_14519156,chr11_1455934,chr11_14559991,chr11_14563286,chr11_14565915,chr11_14565931,chr11_14637826,chr11_14667006,chr11_14667044,chr11_1477299,chr11_14815554,chr11_14815718,chr11_14815785,chr11_14815810,chr11_14817825,chr11_14921192,chr11_14951179,chr11_14962683,chr11_15002217,chr11_15002301,chr11_15055466,chr11_15055699,chr11_15055780,chr11_15101036,chr11_15502939,chr11_15537856,chr11_15537951,chr11_15537987,chr11_15544669,chr11_15544868,chr11_15557548,chr11_15557571,chr11_15557604,chr11_15557617,chr11_15557632,chr11_15668276,chr11_15684279,chr11_15686740,chr11_15692534,chr11_15751229,chr11_1575354,chr11_1575397,chr11_15831435,chr11_1593605,chr11_16233399,chr11_16248197,chr11_16248295,chr11_16248305,chr11_16248829,chr11_16311632,chr11_16312400,chr11_16312586,chr11_16313065,chr11_16315185,chr11_16316936,chr11_16343393,chr11_16343696,chr11_16365111,chr11_16369716,chr11_16384718,chr11_16405131,chr11_16452135,chr11_16452226,chr11_16491320,chr11_16491424,chr11_16491450,chr11_16492903,chr11_16493030,chr11_16514341,chr11_16514348,chr11_16514406,chr11_16514433,chr11_16725812,chr11_16873787,chr11_16918690,chr11_16918771,chr11_16919312,chr11_16919336,chr11_16919337,chr11_172470,chr11_172780,chr11_17495835,chr11_17498901,chr11_1754052,chr11_17636466,chr11_17659696,chr11_17705049,chr11_17711968,chr11_17711987,chr11_17711999,chr11_17712015,chr11_17712021,chr11_17712026,chr11_17890355,chr11_17890360,chr11_17890596,chr11_17898188,chr11_17898244,chr11_17898245,chr11_17898275,chr11_17902797,chr11_17902798,chr11_17902897,chr11_18044131,chr11_18123750,chr11_18164095,chr11_18164119,chr11_18164124,chr11_18164149,chr11_18240119,chr11_18242240,chr11_18242255,chr11_18242274,chr11_18268198,chr11_18277399,chr11_18277595,chr11_1829600,chr11_18309127,chr11_18311636,chr11_18311642,chr11_18311908,chr11_184439,chr11_185350,chr11_185698,chr11_186323,chr11_18643746,chr11_18647271,chr11_18647293,chr11_18661877,chr11_18762963,chr11_18763202,chr11_18763203,chr11_18763248,chr11_18772696,chr11_18783183,chr11_18788733,chr11_18788879,chr11_18788889,chr11_18788940,chr11_18796101,chr11_18861574,chr11_18927527,chr11_18927542,chr11_18927571,chr11_19031454,chr11_19031477,chr11_19226015,chr11_19232991,chr11_19233088,chr11_19233113,chr11_19293955,chr11_19339595,chr11_19475354,chr11_19477330,chr11_19523492,chr11_19523949,chr11_19558839,chr11_19581002,chr11_19606858,chr11_19606895,chr11_19606980,chr11_19607032,chr11_19607113,chr11_19607243,chr11_19656089,chr11_19695434,chr11_19849319,chr11_20030465,chr11_21473533,chr11_21479675,chr11_21479703,chr11_21479813,chr11_21526681,chr11_21537036,chr11_21537266,chr11_21546843,chr11_21548357,chr11_21548372,chr11_2228741,chr11_2238114,chr11_2242704,chr11_23471737,chr11_23471785,chr11_23478059,chr11_23483173,chr11_23483679,chr11_23485592,chr11_23497355,chr11_23510651,chr11_23523460,chr11_23720459,chr11_23737548,chr11_23737600,chr11_23798680,chr11_23799947,chr11_23800143,chr11_23800181,chr11_23801818,chr11_23802622,chr11_23802772,chr11_23803028,chr11_23803077,chr11_23803550,chr11_24115727,chr11_24129582,chr11_24160294,chr11_24297949,chr11_24302132,chr11_24310468,chr11_24400844,chr11_24400856,chr11_24401016,chr11_24401030,chr11_24743848,chr11_24751686,chr11_24844438,chr11_24855290,chr11_24855335,chr11_24859479,chr11_24859488,chr11_2521314,chr11_2521322,chr11_2521393,chr11_2545622,chr11_2545969,chr11_25694091,chr11_25698308,chr11_25712994,chr11_25713089,chr11_25720306,chr11_25720427,chr11_25842625,chr11_25842697,chr11_25863611,chr11_25891859,chr11_25891896,chr11_25893772,chr11_25894042,chr11_25902856,chr11_25902857,chr11_25902888,chr11_25904667,chr11_25904726,chr11_25904906,chr11_26007248,chr11_26035577,chr11_26035579,chr11_26141014,chr11_26143780,chr11_26145264,chr11_26145415,chr11_26192383,chr11_26192395,chr11_26192512,chr11_26192517,chr11_26192581,chr11_26204077,chr11_26204112,chr11_26211354,chr11_26211372,chr11_26211418,chr11_26211435,chr11_26212487,chr11_26212556,chr11_26222295,chr11_26225586,chr11_26246330,chr11_26246961,chr11_26277459,chr11_2686741,chr11_2686780,chr11_2686859,chr11_2687920,chr11_2692266,chr11_2692399,chr11_27096936,chr11_27097451,chr11_27098934,chr11_27100254,chr11_27100910,chr11_27101095,chr11_27101161,chr11_27102947,chr11_27103332,chr11_2722569,chr11_2722583,chr11_2722668,chr11_2722764,chr11_2722787,chr11_27407489,chr11_27407544,chr11_27421571,chr11_27421613,chr11_2745396,chr11_2746923,chr11_2747088,chr11_2747180,chr11_2747181,chr11_2747622,chr11_2747683,chr11_2752807,chr11_27570008,chr11_27570020,chr11_27638149,chr11_27831096,chr11_27831164,chr11_27841388,chr11_27841408,chr11_27841465,chr11_27850366,chr11_27867795,chr11_27867810,chr11_27867901,chr11_27869395,chr11_27869434,chr11_27869769,chr11_27869873,chr11_27869878,chr11_27877138,chr11_27877222,chr11_27877238,chr11_27888304,chr11_27888310,chr11_27888544,chr11_27890489,chr11_27890501,chr11_27890513,chr11_27895280,chr11_27895345,chr11_27895384,chr11_27919359,chr11_27919676,chr11_27919683,chr11_27919700,chr11_28113459,chr11_28115482,chr11_28115506,chr11_28994717,chr11_29023962,chr11_29024042,chr11_29034371,chr11_29034630,chr11_29624085,chr11_29625132,chr11_29664999,chr11_29689995,chr11_29691155,chr11_29834044,chr11_29885236,chr11_29908500,chr11_29918195,chr11_29918910,chr11_29918921,chr11_29957916,chr11_29958098,chr11_30278281,chr11_30278350,chr11_30278434,chr11_30278466,chr11_30354694,chr11_30364026,chr11_30364190,chr11_30364320,chr11_30364365,chr11_30364401,chr11_30388194,chr11_30400635,chr11_30401129,chr11_30401154,chr11_30401523,chr11_30401944,chr11_30402400,chr11_30662073,chr11_30665527,chr11_30667245,chr11_30667721,chr11_30668445,chr11_30678366,chr11_30678592,chr11_30773516,chr11_30773594,chr11_31288034,chr11_31511325,chr11_31511633,chr11_31547027,chr11_31548550,chr11_31644047,chr11_31823225,chr11_31855625,chr11_31855687,chr11_31855810,chr11_31855811,chr11_31912357,chr11_31912727,chr11_31918090,chr11_31918096,chr11_32077992,chr11_32079285,chr11_32079305,chr11_32079695,chr11_32080310,chr11_32083841,chr11_32149666,chr11_32154085,chr11_32715444,chr11_32715452,chr11_32721891,chr11_32724335,chr11_32724720,chr11_32926365,chr11_33193806,chr11_33194378,chr11_33210598,chr11_33222376,chr11_33272983,chr11_33330429,chr11_33337509,chr11_33542531,chr11_33542633,chr11_33542643,chr11_33546720,chr11_33577285,chr11_33579601,chr11_33582518,chr11_337669,chr11_337691,chr11_34071417,chr11_34146814,chr11_34236866,chr11_34268698,chr11_34268896,chr11_34268944,chr11_34269263,chr11_34270032,chr11_34272178,chr11_34274416,chr11_34274500,chr11_34315079,chr11_34315128,chr11_34315209,chr11_34315273,chr11_34315292,chr11_34443969,chr11_34443984,chr11_34443990,chr11_34472390,chr11_34472527,chr11_34479478,chr11_34531594,chr11_34531696,chr11_34576300,chr11_34576497,chr11_34582484,chr11_34608662,chr11_34608663,chr11_34633922,chr11_34633963,chr11_34650873,chr11_34650891,chr11_34651013,chr11_34651263,chr11_34686291,chr11_36181988,chr11_36182022,chr11_36182146,chr11_36182441,chr11_36186853,chr11_36186873,chr11_36357707,chr11_36376034,chr11_36391196,chr11_36391217,chr11_36392293,chr11_36394962,chr11_36395078,chr11_36441647,chr11_36444287,chr11_36517234,chr11_36521760,chr11_36523326,chr11_36523327,chr11_36524228,chr11_36672135,chr11_36676889,chr11_36676937,chr11_36677031,chr11_36677049,chr11_36682630,chr11_36701043,chr11_36701053,chr11_36702013,chr11_36702184,chr11_36702530,chr11_36704324,chr11_36705242,chr11_36767804,chr11_36770555,chr11_3689603,chr11_3689698,chr11_3734003,chr11_38057286,chr11_38058484,chr11_38133184,chr11_38246387,chr11_38248939,chr11_38249007,chr11_383078,chr11_38351485,chr11_38352677,chr11_38429276,chr11_38479481,chr11_38487072,chr11_38492713,chr11_38579260,chr11_38621242,chr11_38656601,chr11_38656712,chr11_38661585,chr11_3874660,chr11_38840894,chr11_38841446,chr11_38841447,chr11_38882267,chr11_3897252,chr11_3899715,chr11_39012130,chr11_39029927,chr11_39030900,chr11_39030902,chr11_39103464,chr11_39103585,chr11_39108541,chr11_39109287,chr11_39109327,chr11_39109581,chr11_39115919,chr11_39176647,chr11_39178723,chr11_39179174,chr11_39209879,chr11_39215567,chr11_39215663,chr11_39215670,chr11_39215698,chr11_39222421,chr11_39222454,chr11_39222474,chr11_39232218,chr11_39232273,chr11_39232274,chr11_39234594,chr11_39234665,chr11_393219,chr11_39433545,chr11_39433551,chr11_39482521,chr11_39482623,chr11_39482644,chr11_39506245,chr11_39671816,chr11_39677495,chr11_39690489,chr11_3971105,chr11_3972625,chr11_3982044,chr11_4026622,chr11_4026857,chr11_4057497,chr11_4063819,chr11_4136542,chr11_4136546,chr11_4136628,chr11_4136847,chr11_4137046,chr11_4158396,chr11_4158406,chr11_4158856,chr11_4158892,chr11_4158948,chr11_4158980,chr11_41877048,chr11_41888898,chr11_41892444,chr11_41892448,chr11_41917795,chr11_41917803,chr11_41917822,chr11_4278101,chr11_42995547,chr11_42995652,chr11_43019155,chr11_43032148,chr11_43041631,chr11_43047342,chr11_43134864,chr11_43134900,chr11_43134945,chr11_43159007,chr11_43159010,chr11_43159073,chr11_43190261,chr11_43215903,chr11_43220355,chr11_43295872,chr11_43494584,chr11_43494683,chr11_43545942,chr11_43594223,chr11_43622276,chr11_43663878,chr11_43664998,chr11_43665212,chr11_43666830,chr11_43677372,chr11_43679721,chr11_43680667,chr11_43680678,chr11_43680907,chr11_43846938,chr11_43847042,chr11_438555,chr11_4416210,chr11_44247549,chr11_44253007,chr11_44292618,chr11_4429300,chr11_44344235,chr11_44344270,chr11_44393409,chr11_44393844,chr11_44396551,chr11_4444486,chr11_4444688,chr11_44669900,chr11_44669982,chr11_4468187,chr11_44727859,chr11_44728213,chr11_44733529,chr11_44753281,chr11_44787256,chr11_44991318,chr11_44991326,chr11_44991369,chr11_44991464,chr11_44991544,chr11_44991578,chr11_45221410,chr11_45221445,chr11_45234011,chr11_45247785,chr11_45275857,chr11_45297342,chr11_45297351,chr11_45340456,chr11_45340544,chr11_45358173,chr11_45358356,chr11_4536268,chr11_45365796,chr11_45382597,chr11_45382598,chr11_4539945,chr11_45492709,chr11_45493181,chr11_45493259,chr11_45493286,chr11_45493331,chr11_45493779,chr11_45501078,chr11_45501079,chr11_45510500,chr11_45514190,chr11_45514437,chr11_45522745,chr11_45522783,chr11_45522803,chr11_45522822,chr11_45524287,chr11_45524300,chr11_45525965,chr11_45527247,chr11_45527704,chr11_45527887,chr11_45529536,chr11_45532571,chr11_45549746,chr11_45550214,chr11_45556644,chr11_45565189,chr11_459755,chr11_47064080,chr11_47064086,chr11_47069163,chr11_47069315,chr11_47069786,chr11_47148224,chr11_47177717,chr11_47189683,chr11_47189948,chr11_47196274,chr11_47237770,chr11_47250652,chr11_47250653,chr11_47250701,chr11_47268295,chr11_47268561,chr11_47269952,chr11_47270001,chr11_47338766,chr11_47338771,chr11_47338850,chr11_47349651,chr11_47354982,chr11_47386370,chr11_47386395,chr11_47386407,chr11_47386451,chr11_47410921,chr11_47427622,chr11_47457398,chr11_47480198,chr11_47511227,chr11_47511230,chr11_47544360,chr11_47544424,chr11_47544514,chr11_47549463,chr11_47558138,chr11_47562660,chr11_47565943,chr11_47566075,chr11_47586896,chr11_47587139,chr11_4808434,chr11_4808496,chr11_48107821,chr11_48111044,chr11_48111169,chr11_4813859,chr11_4821255,chr11_4821458,chr11_4821693,chr11_48286129,chr11_48439743,chr11_48439786,chr11_48450853,chr11_48454620,chr11_48460129,chr11_48484156,chr11_48484168,chr11_48484181,chr11_48493185,chr11_48495596,chr11_48495952,chr11_48527388,chr11_48578942,chr11_48625934,chr11_4866766,chr11_48709240,chr11_48709363,chr11_48709375,chr11_48715234,chr11_4872442,chr11_48892606,chr11_48893056,chr11_48893116,chr11_48894553,chr11_48916127,chr11_4906957,chr11_4907005,chr11_4907108,chr11_4907138,chr11_4907153,chr11_49427356,chr11_49428525,chr11_49429531,chr11_49429563,chr11_49430432,chr11_49663539,chr11_49672572,chr11_49788444,chr11_49788734,chr11_49789621,chr11_49791544,chr11_49793109,chr11_49795051,chr11_49812896,chr11_49812918,chr11_49813041,chr11_49821780,chr11_49821784,chr11_49901049,chr11_49922868,chr11_49922901,chr11_49922921,chr11_49922993,chr11_49923209,chr11_49928940,chr11_49932059,chr11_49934166,chr11_49937548,chr11_49937648,chr11_49938044,chr11_49941034,chr11_50138186,chr11_50151540,chr11_50155091,chr11_50155353,chr11_50155376,chr11_50160474,chr11_50168704,chr11_50178297,chr11_50218248,chr11_50218297,chr11_50218398,chr11_50533769,chr11_50544329,chr11_50552609,chr11_50552642,chr11_50629183,chr11_50674128,chr11_50674409,chr11_50674414,chr11_50951673,chr11_50957957,chr11_50980139,chr11_51170482,chr11_51184184,chr11_51184226,chr11_51261066,chr11_51270360,chr11_51280049,chr11_51284070,chr11_51284399,chr11_51361095,chr11_51361210,chr11_5139607,chr11_51396113,chr11_51466492,chr11_51468266,chr11_51468406,chr11_51482893,chr11_51482929,chr11_51484124,chr11_51484159,chr11_51488546,chr11_5150332,chr11_5151275,chr11_5151529,chr11_5151535,chr11_5151615,chr11_5151753,chr11_51592231,chr11_51594613,chr11_51598014,chr11_5162640,chr11_51633271,chr11_5163345,chr11_5163566,chr11_5164851,chr11_51673728,chr11_51847357,chr11_51956525,chr11_51956547,chr11_51964429,chr11_51964492,chr11_51964553,chr11_51964568,chr11_51965928,chr11_51966434,chr11_51970252,chr11_52167,chr11_52200,chr11_52374120,chr11_52374126,chr11_52374295,chr11_52380603,chr11_52380821,chr11_52380841,chr11_52380861,chr11_52380926,chr11_52380952,chr11_52381024,chr11_52394049,chr11_52412671,chr11_52415552,chr11_52423646,chr11_52423944,chr11_52424046,chr11_52433822,chr11_52434002,chr11_5243411,chr11_5243422,chr11_5243425,chr11_52438187,chr11_52468491,chr11_52508648,chr11_52510880,chr11_52511010,chr11_52511011,chr11_52511047,chr11_52559482,chr11_52658186,chr11_52661847,chr11_52662229,chr11_52668312,chr11_52669591,chr11_52681077,chr11_5268381,chr11_52696546,chr11_52715361,chr11_52721010,chr11_5273418,chr11_52779023,chr11_52779057,chr11_52804407,chr11_52804743,chr11_52804874,chr11_52807436,chr11_52809647,chr11_52873118,chr11_52873184,chr11_52963922,chr11_52984720,chr11_52985806,chr11_53015979,chr11_53016615,chr11_53016619,chr11_53251904,chr11_53252183,chr11_53255176,chr11_53255224,chr11_53255311,chr11_53370359,chr11_53370371,chr11_53370561,chr11_53385288,chr11_53399778,chr11_53452204,chr11_53463248,chr11_53463269,chr11_53463281,chr11_53463284,chr11_53463361,chr11_53463381,chr11_53463398,chr11_53463415,chr11_53671101,chr11_53685747,chr11_53691000,chr11_53691754,chr11_53692033,chr11_53692167,chr11_53692406,chr11_53694067,chr11_53694543,chr11_53699431,chr11_53763079,chr11_54161056,chr11_54161683,chr11_54161711,chr11_54195806,chr11_54197859,chr11_54198169,chr11_54198174,chr11_54198202,chr11_54220022,chr11_54220023,chr11_54303319,chr11_54378217,chr11_54399094,chr11_54402187,chr11_54406157,chr11_54436748,chr11_54436778,chr11_54436779,chr11_54505948,chr11_54706699,chr11_54709358,chr11_54709553,chr11_54719224,chr11_54728532,chr11_54762714,chr11_54768351,chr11_54784110,chr11_54799805,chr11_54810622,chr11_55025008,chr11_5558893,chr11_5558924,chr11_5564259,chr11_5564302,chr11_55659474,chr11_55659552,chr11_5570030,chr11_5570092,chr11_55759635,chr11_55760282,chr11_55763539,chr11_55772949,chr11_55773662,chr11_55773847,chr11_55777058,chr11_55778766,chr11_55778828,chr11_55779622,chr11_56802942,chr11_56814059,chr11_56814083,chr11_56815857,chr11_56816720,chr11_56818677,chr11_56848606,chr11_56848634,chr11_56886205,chr11_56886209,chr11_56886264,chr11_56886404,chr11_56889421,chr11_56899015,chr11_56899057,chr11_56899093,chr11_56899102,chr11_56899111,chr11_56934324,chr11_56934360,chr11_56934459,chr11_56934523,chr11_56936351,chr11_56936622,chr11_56936626,chr11_56936736,chr11_57115908,chr11_57126990,chr11_57137237,chr11_57145857,chr11_57167909,chr11_57167995,chr11_57168013,chr11_57169184,chr11_57169214,chr11_57170983,chr11_57171108,chr11_57190219,chr11_57204360,chr11_5866009,chr11_5882081,chr11_59261507,chr11_59261524,chr11_59269528,chr11_59269531,chr11_59269863,chr11_59269868,chr11_59269990,chr11_59270050,chr11_59270089,chr11_5930161,chr11_5930680,chr11_5930720,chr11_59740972,chr11_59770511,chr11_59796585,chr11_59804866,chr11_59805944,chr11_59805959,chr11_60223266,chr11_6022786,chr11_60229770,chr11_60229923,chr11_60240155,chr11_60300706,chr11_60570955,chr11_60631828,chr11_60631868,chr11_60650047,chr11_60650090,chr11_60802727,chr11_60803613,chr11_60803716,chr11_61045056,chr11_61045198,chr11_61045227,chr11_61047469,chr11_61058689,chr11_61087401,chr11_61087426,chr11_61087541,chr11_61109531,chr11_61109555,chr11_61109575,chr11_61109806,chr11_61113136,chr11_6112389,chr11_6118390,chr11_6118422,chr11_61201632,chr11_61231742,chr11_61231922,chr11_61232168,chr11_61233672,chr11_61233674,chr11_6159902,chr11_6159947,chr11_6160166,chr11_6160204,chr11_6162690,chr11_6162723,chr11_6162769,chr11_6162905,chr11_6227045,chr11_6227068,chr11_6229406,chr11_6229533,chr11_6229584,chr11_6232439,chr11_6240036,chr11_6240051,chr11_6240057,chr11_6240092,chr11_6240098,chr11_6312950,chr11_6312975,chr11_6312977,chr11_6313018,chr11_6313124,chr11_6338526,chr11_6338527,chr11_6754416,chr11_6766299,chr11_6790970,chr11_6818477,chr11_6844732,chr11_6844995,chr11_6855279,chr11_7319068,chr11_7319073,chr11_7319224,chr11_7353011,chr11_7362250,chr11_7362251,chr11_7370981,chr11_7411063,chr11_7445511,chr11_7445891,chr11_7451079,chr11_7556571,chr11_7739265,chr11_7739434,chr11_7750823,chr11_7750918,chr11_7750960,chr11_7762635,chr11_7772277,chr11_7774521,chr11_7782735,chr11_7782900,chr11_7818199,chr11_7827137,chr11_7827359,chr11_7831221,chr11_7831234,chr11_8107832,chr11_8156266,chr11_8156832,chr11_8159900,chr11_8171097,chr11_8193546,chr11_8304463,chr11_8311568,chr11_8570241,chr11_8570856,chr11_8571113,chr11_8571991,chr11_8571995,chr11_8669004,chr11_8674932,chr11_8709745,chr11_8721208,chr11_8753683,chr11_879724,chr11_879840,chr11_8908730,chr11_8963942,chr11_8966903,chr11_8970367,chr11_9006349,chr11_900652,chr11_9014832,chr11_9023450,chr11_9023527,chr11_90671,chr11_90680,chr11_9162346,chr11_9162672,chr11_9171080,chr11_9182246,chr11_9182271,chr11_9189630,chr11_9189646,chr11_9209562,chr11_9216163,chr11_9216241,chr11_9299791,chr11_9328808,chr11_9646644,chr11_9654662,chr11_9672324,chr11_9685985,chr11_9703469,chr11_9868289,chr11_9881449,chr11_9890835,chr11_9910648,chr11_9910807,chr12_10075123,chr12_10075263,chr12_10106499,chr12_10107137,chr12_10373004,chr12_10406162,chr12_10406330,chr12_10408340,chr12_10411943,chr12_10415396,chr12_10415440,chr12_10415502,chr12_10415522,chr12_10417295,chr12_10424945,chr12_10507627,chr12_10563569,chr12_10563602,chr12_10563698,chr12_10564362,chr12_10577272,chr12_10585536,chr12_10585559,chr12_10613250,chr12_10613387,chr12_10620146,chr12_10620313,chr12_10620405,chr12_10623127,chr12_10644602,chr12_10660602,chr12_10660604,chr12_10741058,chr12_10741067,chr12_11089416,chr12_11089554,chr12_11089751,chr12_11089757,chr12_11089922,chr12_11091920,chr12_11092337,chr12_11092768,chr12_11241338,chr12_11241340,chr12_11241363,chr12_11241382,chr12_11241741,chr12_11241806,chr12_11287804,chr12_11289250,chr12_11289254,chr12_11290039,chr12_11395896,chr12_11499580,chr12_11499634,chr12_11516262,chr12_11521960,chr12_11530058,chr12_11530821,chr12_11531187,chr12_11538433,chr12_11538474,chr12_11543593,chr12_11734336,chr12_11734476,chr12_11734501,chr12_11742045,chr12_11742065,chr12_11742094,chr12_11742133,chr12_11744963,chr12_11763877,chr12_11764250,chr12_11764483,chr12_11764517,chr12_11765408,chr12_11765589,chr12_11779144,chr12_11779261,chr12_11779339,chr12_11796326,chr12_11796336,chr12_11796472,chr12_12187358,chr12_12199126,chr12_12199382,chr12_12241034,chr12_12256768,chr12_12260938,chr12_12261224,chr12_12290259,chr12_12537960,chr12_12539202,chr12_12558822,chr12_12558824,chr12_12558852,chr12_12560324,chr12_12576359,chr12_12591738,chr12_12594837,chr12_12612889,chr12_12620631,chr12_12620797,chr12_12766080,chr12_12819778,chr12_12831118,chr12_12837083,chr12_12872204,chr12_13193676,chr12_13196105,chr12_13196106,chr12_13196730,chr12_13197361,chr12_13200375,chr12_13201813,chr12_13274317,chr12_13274366,chr12_13274424,chr12_13444884,chr12_13446585,chr12_13447448,chr12_13512852,chr12_13546423,chr12_1360696,chr12_1360873,chr12_1360927,chr12_1360947,chr12_1361024,chr12_1361120,chr12_13679125,chr12_13704962,chr12_13705230,chr12_13705408,chr12_13709424,chr12_13709592,chr12_1380670,chr12_13852802,chr12_13852949,chr12_13853284,chr12_1386222,chr12_1386239,chr12_1386264,chr12_13923654,chr12_14164727,chr12_14164755,chr12_14164756,chr12_14164805,chr12_14164806,chr12_14164828,chr12_14209664,chr12_14209665,chr12_14209707,chr12_14209708,chr12_14218506,chr12_14218872,chr12_1423710,chr12_1424074,chr12_14243794,chr12_14243842,chr12_1437865,chr12_1437897,chr12_1437936,chr12_1438105,chr12_1444734,chr12_1445055,chr12_1447909,chr12_1447972,chr12_1451092,chr12_1451246,chr12_1453530,chr12_1453585,chr12_14593004,chr12_14593057,chr12_14593110,chr12_14600643,chr12_14628853,chr12_14649348,chr12_14683758,chr12_14688930,chr12_14689475,chr12_14692067,chr12_14710383,chr12_1549691,chr12_1572935,chr12_1572957,chr12_1573019,chr12_1573887,chr12_1573955,chr12_1574032,chr12_1574095,chr12_1575478,chr12_1575523,chr12_1575751,chr12_1575781,chr12_1576768,chr12_1576852,chr12_1578052,chr12_1578402,chr12_1578409,chr12_1583408,chr12_1583465,chr12_1587987,chr12_1602917,chr12_1663895,chr12_1663991,chr12_1664011,chr12_1669813,chr12_1670539,chr12_1679341,chr12_1679363,chr12_1694808,chr12_16949107,chr12_16950078,chr12_16950081,chr12_16950217,chr12_16951889,chr12_16952866,chr12_16954165,chr12_16954453,chr12_16954473,chr12_16954761,chr12_17013448,chr12_17013449,chr12_1733916,chr12_1738436,chr12_1748309,chr12_1748406,chr12_1749051,chr12_17523857,chr12_1757398,chr12_17577529,chr12_17577561,chr12_17594242,chr12_17595909,chr12_17595926,chr12_1772918,chr12_17804719,chr12_17932704,chr12_17932927,chr12_18249683,chr12_18249817,chr12_18256063,chr12_18300835,chr12_18323292,chr12_18333364,chr12_18337366,chr12_18337428,chr12_19461389,chr12_19469355,chr12_19481706,chr12_19482167,chr12_19484518,chr12_19503460,chr12_19503614,chr12_19536659,chr12_19571877,chr12_19622517,chr12_19622646,chr12_19666034,chr12_19768022,chr12_19768285,chr12_19769025,chr12_19769040,chr12_19775595,chr12_19782145,chr12_19812108,chr12_19833570,chr12_19954985,chr12_19965047,chr12_20386994,chr12_20390787,chr12_20400638,chr12_20407123,chr12_20438489,chr12_20477259,chr12_20477321,chr12_20477324,chr12_20686836,chr12_20686839,chr12_20700838,chr12_20728135,chr12_20728258,chr12_20892051,chr12_20892109,chr12_20892380,chr12_20894180,chr12_20937024,chr12_20937047,chr12_20937087,chr12_20937190,chr12_20937219,chr12_21077598,chr12_21152549,chr12_21246634,chr12_21252659,chr12_21278933,chr12_21280573,chr12_21303534,chr12_21303727,chr12_21303752,chr12_21304099,chr12_21304150,chr12_21318682,chr12_21322866,chr12_21394766,chr12_21401580,chr12_21450316,chr12_21450382,chr12_21648448,chr12_21648557,chr12_21648578,chr12_21650606,chr12_21764716,chr12_21764821,chr12_21818461,chr12_21831669,chr12_21831675,chr12_21831834,chr12_21896754,chr12_21915815,chr12_21916028,chr12_21938362,chr12_21938508,chr12_22134686,chr12_22152071,chr12_22152311,chr12_22152461,chr12_22165304,chr12_22166202,chr12_22230201,chr12_22231678,chr12_22292779,chr12_22296206,chr12_22296321,chr12_22297626,chr12_22297973,chr12_22315242,chr12_22315243,chr12_22315295,chr12_22315306,chr12_22376709,chr12_22376727,chr12_22376935,chr12_22441797,chr12_22479875,chr12_22483158,chr12_22483379,chr12_22489431,chr12_22549877,chr12_22549971,chr12_22577434,chr12_22577510,chr12_22594597,chr12_22615824,chr12_22633452,chr12_22633962,chr12_22700284,chr12_22980846,chr12_23038986,chr12_23060133,chr12_23062741,chr12_23062749,chr12_23062757,chr12_23062773,chr12_23062874,chr12_23062881,chr12_23062965,chr12_23062970,chr12_23064242,chr12_23064250,chr12_23134716,chr12_23142116,chr12_23142148,chr12_23142195,chr12_23202883,chr12_23269537,chr12_23269616,chr12_23282947,chr12_23282981,chr12_23283012,chr12_23283041,chr12_23309639,chr12_23309802,chr12_23309811,chr12_23315185,chr12_23315209,chr12_24026330,chr12_24026498,chr12_24175133,chr12_24184350,chr12_24184360,chr12_24184554,chr12_24184708,chr12_24184785,chr12_24184806,chr12_24184853,chr12_24185758,chr12_24187203,chr12_24187250,chr12_24195689,chr12_24195724,chr12_24216082,chr12_24216341,chr12_24221353,chr12_24254916,chr12_24254929,chr12_24255117,chr12_24268951,chr12_24269028,chr12_24271951,chr12_24345759,chr12_24376771,chr12_2460403,chr12_2460678,chr12_2460718,chr12_2468181,chr12_25150621,chr12_25159348,chr12_25160349,chr12_25160380,chr12_25202289,chr12_25202366,chr12_25202414,chr12_25222637,chr12_25222674,chr12_25222698,chr12_25523930,chr12_25524064,chr12_25526724,chr12_25548302,chr12_25548324,chr12_25548381,chr12_263149,chr12_2701939,chr12_2701957,chr12_27035905,chr12_27042488,chr12_27191189,chr12_27425412,chr12_27480584,chr12_27480586,chr12_27491374,chr12_27491723,chr12_27491739,chr12_27504714,chr12_27504851,chr12_27504915,chr12_27514849,chr12_27514862,chr12_27515163,chr12_27515202,chr12_27515227,chr12_27515235,chr12_27515262,chr12_27515395,chr12_27515432,chr12_27515441,chr12_27528888,chr12_27528893,chr12_27528936,chr12_27528951,chr12_27529123,chr12_27584567,chr12_27585016,chr12_27620937,chr12_27676461,chr12_27676515,chr12_27676627,chr12_27676687,chr12_27747366,chr12_27889960,chr12_27931743,chr12_27944439,chr12_27944692,chr12_28165831,chr12_28303433,chr12_28321047,chr12_283219,chr12_28327882,chr12_283630,chr12_283633,chr12_28371638,chr12_28376953,chr12_28376963,chr12_283845,chr12_28405568,chr12_2869866,chr12_2870776,chr12_2870975,chr12_2871687,chr12_28932798,chr12_28933488,chr12_28933687,chr12_28934664,chr12_28967148,chr12_28967456,chr12_28969936,chr12_28992370,chr12_29025124,chr12_29136764,chr12_29149152,chr12_29149803,chr12_29230354,chr12_29230396,chr12_29230573,chr12_29280546,chr12_29280575,chr12_29280663,chr12_29301803,chr12_29305359,chr12_2945912,chr12_2953207,chr12_2953344,chr12_29553832,chr12_29582011,chr12_29598484,chr12_29620436,chr12_29718657,chr12_29718745,chr12_29720192,chr12_29805480,chr12_29805485,chr12_29811416,chr12_29812644,chr12_29812687,chr12_29831702,chr12_29831939,chr12_29831971,chr12_29907399,chr12_29971334,chr12_29971519,chr12_30064796,chr12_30064830,chr12_30064975,chr12_30064976,chr12_30065008,chr12_30065039,chr12_30065517,chr12_30065567,chr12_30065693,chr12_30065758,chr12_30292920,chr12_30293045,chr12_30365420,chr12_3056637,chr12_3056801,chr12_3056821,chr12_3056910,chr12_30616395,chr12_30616426,chr12_30783419,chr12_30784390,chr12_3080107,chr12_3080124,chr12_30806353,chr12_30806602,chr12_30810345,chr12_30810387,chr12_30810908,chr12_30838171,chr12_30843338,chr12_3087596,chr12_30888184,chr12_3105012,chr12_3106421,chr12_3106771,chr12_3106823,chr12_3107083,chr12_3107091,chr12_31080560,chr12_31093008,chr12_31093064,chr12_31111550,chr12_31148706,chr12_31148713,chr12_31148888,chr12_31148941,chr12_31148980,chr12_31149097,chr12_31149242,chr12_31149293,chr12_31164484,chr12_31164514,chr12_31171485,chr12_3148430,chr12_31494882,chr12_31495062,chr12_31495354,chr12_31566980,chr12_32192344,chr12_32192406,chr12_32316973,chr12_32353325,chr12_32356395,chr12_32356445,chr12_32376021,chr12_32376027,chr12_32376218,chr12_32376332,chr12_32376357,chr12_32376362,chr12_32526980,chr12_32554666,chr12_32554839,chr12_32562214,chr12_32562257,chr12_32562282,chr12_32619680,chr12_32619750,chr12_32641126,chr12_32662244,chr12_32662367,chr12_32679443,chr12_32679466,chr12_32679482,chr12_32679518,chr12_32682456,chr12_32682696,chr12_32770272,chr12_32770617,chr12_32770653,chr12_32770662,chr12_32770677,chr12_32770678,chr12_32794540,chr12_32794566,chr12_32813210,chr12_32813489,chr12_32813637,chr12_32815905,chr12_32816141,chr12_32816221,chr12_32821125,chr12_33039792,chr12_33044127,chr12_33046767,chr12_33061718,chr12_33069764,chr12_33069766,chr12_33072360,chr12_33113239,chr12_33113407,chr12_33117258,chr12_33276887,chr12_33277022,chr12_33277927,chr12_33278005,chr12_33278311,chr12_33286339,chr12_33286645,chr12_33411553,chr12_33551218,chr12_33685664,chr12_33795554,chr12_33795597,chr12_33857280,chr12_33857306,chr12_33876296,chr12_33876324,chr12_33880456,chr12_33880573,chr12_33880580,chr12_33880763,chr12_34195550,chr12_34205378,chr12_34208243,chr12_34586602,chr12_34656273,chr12_34712310,chr12_34712320,chr12_34712440,chr12_34712480,chr12_34712512,chr12_34834164,chr12_34834236,chr12_34834249,chr12_34834289,chr12_34834374,chr12_34855619,chr12_34855781,chr12_34855783,chr12_34855810,chr12_35539362,chr12_35640624,chr12_35640644,chr12_35640756,chr12_35642555,chr12_35642567,chr12_35666613,chr12_35668233,chr12_35668439,chr12_35685077,chr12_35685109,chr12_35685110,chr12_35993614,chr12_36414544,chr12_36419346,chr12_36419457,chr12_36439080,chr12_36439223,chr12_36446310,chr12_36458181,chr12_36458214,chr12_36458254,chr12_36458297,chr12_36458302,chr12_36540605,chr12_36541016,chr12_36541041,chr12_36566435,chr12_36622612,chr12_36646569,chr12_36684515,chr12_36925736,chr12_36934718,chr12_37004451,chr12_37005162,chr12_37005274,chr12_37200076,chr12_37288749,chr12_37288940,chr12_37288947,chr12_37292656,chr12_37303786,chr12_37304072,chr12_37308971,chr12_37309287,chr12_37689624,chr12_37727938,chr12_37728024,chr12_37728436,chr12_37728440,chr12_37734814,chr12_37734921,chr12_37757121,chr12_37757129,chr12_37790436,chr12_37804140,chr12_37805917,chr12_37830358,chr12_37840628,chr12_37910022,chr12_37931741,chr12_37942239,chr12_37942267,chr12_37942270,chr12_37965704,chr12_37975557,chr12_38009307,chr12_38060521,chr12_38075155,chr12_38075181,chr12_38075212,chr12_38077018,chr12_38077032,chr12_38079909,chr12_38114790,chr12_38114936,chr12_38129340,chr12_38129477,chr12_38148873,chr12_38427167,chr12_38435208,chr12_38724762,chr12_38827210,chr12_38829665,chr12_38863427,chr12_38863524,chr12_38896321,chr12_38896541,chr12_38896654,chr12_40025415,chr12_40025635,chr12_40048192,chr12_40257725,chr12_40257817,chr12_40302051,chr12_40303596,chr12_40306936,chr12_40630143,chr12_40694916,chr12_40695082,chr12_40695169,chr12_40695207,chr12_40695257,chr12_40816657,chr12_4126869,chr12_41281232,chr12_41294242,chr12_4129575,chr12_4132313,chr12_4132566,chr12_4132704,chr12_4132731,chr12_41511300,chr12_41805990,chr12_41849625,chr12_41849638,chr12_41857768,chr12_41858161,chr12_41858624,chr12_41861326,chr12_41861498,chr12_41861506,chr12_41861512,chr12_41861536,chr12_41861542,chr12_41861713,chr12_42072762,chr12_42084968,chr12_42085021,chr12_42085061,chr12_42089165,chr12_42089189,chr12_42107241,chr12_42114439,chr12_42188328,chr12_42389019,chr12_42406858,chr12_42406862,chr12_42406949,chr12_42407010,chr12_42407674,chr12_42422477,chr12_42422669,chr12_42424906,chr12_42434918,chr12_42694339,chr12_42694350,chr12_42736007,chr12_42766814,chr12_42772097,chr12_42810938,chr12_42811014,chr12_42818090,chr12_42818146,chr12_42829225,chr12_42829232,chr12_42839983,chr12_43126383,chr12_43126587,chr12_43126959,chr12_43127695,chr12_43127885,chr12_43130795,chr12_43268289,chr12_43272200,chr12_43282953,chr12_43478828,chr12_43539269,chr12_43561416,chr12_43562731,chr12_43565865,chr12_43565881,chr12_43794971,chr12_43795059,chr12_44215176,chr12_44215220,chr12_44225748,chr12_44293543,chr12_44293606,chr12_44293641,chr12_44293659,chr12_44295930,chr12_44357124,chr12_44373888,chr12_44373954,chr12_44373994,chr12_44374120,chr12_44374141,chr12_44413550,chr12_44413575,chr12_4442873,chr12_4443105,chr12_4443157,chr12_44473636,chr12_45029025,chr12_45029045,chr12_45029107,chr12_45029140,chr12_45029211,chr12_45030115,chr12_45030128,chr12_45030196,chr12_45030236,chr12_45030249,chr12_45254066,chr12_45321072,chr12_45325945,chr12_45936112,chr12_46096187,chr12_46097694,chr12_46098152,chr12_46116901,chr12_46354869,chr12_46356644,chr12_46365693,chr12_46366680,chr12_46387596,chr12_46399442,chr12_46399444,chr12_46413036,chr12_46433832,chr12_46433876,chr12_46434985,chr12_46436463,chr12_46445103,chr12_46446238,chr12_47205663,chr12_47208438,chr12_47306638,chr12_47306642,chr12_47306894,chr12_47307052,chr12_47307245,chr12_47307556,chr12_47352866,chr12_47352868,chr12_47352893,chr12_47352912,chr12_47352952,chr12_47364937,chr12_47364999,chr12_47369559,chr12_47369568,chr12_47446060,chr12_47449154,chr12_47449258,chr12_4745648,chr12_4745834,chr12_47698399,chr12_47698673,chr12_47699452,chr12_47699457,chr12_47789381,chr12_47789408,chr12_47789480,chr12_47789708,chr12_47790295,chr12_47790305,chr12_47793059,chr12_47806434,chr12_47806447,chr12_47806457,chr12_47828220,chr12_47828322,chr12_47848251,chr12_47851495,chr12_47851509,chr12_47855726,chr12_47855739,chr12_47855759,chr12_48998147,chr12_48998163,chr12_48998166,chr12_48998358,chr12_49023015,chr12_49023241,chr12_49429667,chr12_49801941,chr12_49831813,chr12_49835210,chr12_49835326,chr12_49836495,chr12_49858379,chr12_49858417,chr12_49858643,chr12_49858679,chr12_49924464,chr12_49924466,chr12_49963033,chr12_49973631,chr12_49977524,chr12_50020823,chr12_50028400,chr12_50041199,chr12_50127293,chr12_50130578,chr12_50233173,chr12_50233324,chr12_50233326,chr12_50233634,chr12_50750389,chr12_50750402,chr12_50806185,chr12_50806205,chr12_50822908,chr12_50867708,chr12_50870294,chr12_51132781,chr12_51132799,chr12_51132802,chr12_51133033,chr12_51133090,chr12_51341364,chr12_51341520,chr12_51341538,chr12_51352050,chr12_51370830,chr12_51370936,chr12_51497293,chr12_51497509,chr12_51497993,chr12_51500407,chr12_51522335,chr12_51524357,chr12_51524375,chr12_51524590,chr12_51524595,chr12_51530791,chr12_51531018,chr12_51559899,chr12_51560136,chr12_51560196,chr12_51560199,chr12_51804996,chr12_51805016,chr12_51805043,chr12_51818638,chr12_51828937,chr12_51952224,chr12_51952302,chr12_51952346,chr12_51952356,chr12_51952384,chr12_51952479,chr12_51955688,chr12_51955753,chr12_52387166,chr12_52387390,chr12_52387479,chr12_52389983,chr12_52390021,chr12_52390064,chr12_52554150,chr12_52557791,chr12_53383174,chr12_53383461,chr12_53383509,chr12_53383725,chr12_53389579,chr12_53389691,chr12_53449040,chr12_53451344,chr12_53452165,chr12_53452169,chr12_5356715,chr12_5357527,chr12_5376653,chr12_5377533,chr12_5378370,chr12_5378445,chr12_5378472,chr12_5380475,chr12_5388725,chr12_5388746,chr12_5388858,chr12_5388906,chr12_5418402,chr12_5418615,chr12_5418739,chr12_5419564,chr12_5419613,chr12_5455267,chr12_5455276,chr12_5461774,chr12_5461809,chr12_5462103,chr12_5462168,chr12_5476538,chr12_5476924,chr12_5487512,chr12_5487629,chr12_5487742,chr12_5769173,chr12_6013094,chr12_6031456,chr12_6034956,chr12_6037382,chr12_6037465,chr12_6037677,chr12_6118951,chr12_6148686,chr12_6148766,chr12_6194703,chr12_6194792,chr12_6194799,chr12_6231623,chr12_6231680,chr12_6251779,chr12_6251803,chr12_6251823,chr12_6254946,chr12_6277027,chr12_6301190,chr12_6302592,chr12_6313869,chr12_6313889,chr12_6442601,chr12_6442615,chr12_6442800,chr12_647149,chr12_647924,chr12_647950,chr12_647959,chr12_648087,chr12_6495794,chr12_6505228,chr12_6507980,chr12_6523322,chr12_6549680,chr12_6551754,chr12_6551814,chr12_6551882,chr12_6552230,chr12_6552340,chr12_6567818,chr12_6567894,chr12_6577291,chr12_6719010,chr12_6918449,chr12_6918504,chr12_6919647,chr12_6987417,chr12_6988265,chr12_6988520,chr12_6996768,chr12_6999204,chr12_6999326,chr12_7029269,chr12_7029383,chr12_7029388,chr12_7029660,chr12_7029675,chr12_7029822,chr12_7216504,chr12_7217872,chr12_7277463,chr12_7278629,chr12_7279291,chr12_7295716,chr12_7424598,chr12_7426610,chr12_7426835,chr12_7541689,chr12_7541743,chr12_7541840,chr12_7555855,chr12_7560773,chr12_7560830,chr12_7560871,chr12_7560889,chr12_7571925,chr12_7582190,chr12_7600972,chr12_7639957,chr12_7648794,chr12_783618,chr12_7839965,chr12_7840013,chr12_789577,chr12_811330,chr12_8469082,chr12_8610456,chr12_8610463,chr12_8610501,chr12_8610507,chr12_8610512,chr12_8610532,chr12_8636472,chr12_8636516,chr12_8652724,chr12_8753896,chr12_8791268,chr12_8791353,chr12_8793551,chr12_8897928,chr12_8897970,chr12_8902422,chr12_8936063,chr12_8936183,chr12_8962057,chr12_8962060,chr12_9266157,chr12_9277802,chr12_9283884,chr12_947489,chr12_947604,chr12_947625,chr12_951551,chr12_9695336,chr12_9695434,chr12_9695476,chr12_9695629,chr12_9695637,chr12_972022,chr12_972025,chr12_972033,chr12_9730578,chr12_9771658,chr12_9771666,chr12_9864052,chr12_9865105,chr12_9881106,chr12_9907918,chr12_9908009,chr12_9909352,chr12_9914644,chr12_9915007,chr12_9969053,chr12_9980519,chr12_9980525,chr12_9986675,chr12_9986799,scaffold00001_18070,scaffold00001_18083,scaffold00001_18087,scaffold00001_18114,scaffold00001_20564,scaffold00001_226333,scaffold00001_25413,scaffold00001_25817,scaffold00001_25820,scaffold00003_182543,scaffold00003_191761,scaffold00003_191788,scaffold00003_2497604,scaffold00003_2499390,scaffold00003_2499575,scaffold00003_2499970,scaffold00003_2501230,scaffold00003_2501350,scaffold00003_2609510,scaffold00003_2615222,scaffold00003_2704820,scaffold00003_2706574,scaffold00003_2746173,scaffold00003_292590,scaffold00003_354179,scaffold00003_354186,scaffold00003_380945,scaffold00003_419191,scaffold00003_447757,scaffold00003_448577,scaffold00003_457810,scaffold00003_458195,scaffold00003_481996,scaffold00003_482010,scaffold00003_580091,scaffold00003_591383,scaffold00003_628651,scaffold00003_638704,scaffold00003_639369,scaffold00003_639740,scaffold00003_643999,scaffold00003_644227,scaffold00003_90581,scaffold00005_924797,scaffold00006_1251040,scaffold00006_1260374,scaffold00006_1260986,scaffold00006_1295037,scaffold00006_1295046,scaffold00006_2478228,scaffold00006_2485818,scaffold00006_2485826,scaffold00006_2485831,scaffold00006_2487531,scaffold00006_2559927,scaffold00006_2565657,scaffold00006_2585303,scaffold00006_2596044,scaffold00006_2596086,scaffold00006_2605783,scaffold00006_2609370,scaffold00006_2618268,scaffold00006_326764,scaffold00006_374812,scaffold00006_374958,scaffold00006_384025,scaffold00006_384207,scaffold00006_391841,scaffold00006_507469,scaffold00006_523965,scaffold00006_527043,scaffold00006_540468,scaffold00006_548124,scaffold00006_553769,scaffold00006_553862,scaffold00006_553884,scaffold00006_563357,scaffold00006_564641,scaffold00006_566298,scaffold00006_583607,scaffold00006_584347,scaffold00006_584620,scaffold00006_584666,scaffold00006_584667,scaffold00006_584775,scaffold00006_584800,scaffold00006_60625,scaffold00006_639598,scaffold00006_66583,scaffold00006_876429,scaffold00006_876686,scaffold00006_880601,scaffold00006_880637,scaffold00006_899936,scaffold00006_904657,scaffold00006_914056,scaffold00006_914065,scaffold00007_120530,scaffold00008_192712,scaffold00008_2497851,scaffold00008_2519149,scaffold00008_2519314,scaffold00008_2552180,scaffold00010_1875518,scaffold00010_1890832,scaffold00010_1891296,scaffold00010_33441,scaffold00010_33474,scaffold00010_33548,scaffold00010_60967,scaffold00010_61006,scaffold00010_80974,scaffold00011_114230,scaffold00011_114370,scaffold00011_114376,scaffold00015_106364,scaffold00015_106468,scaffold00015_1162677,scaffold00015_1172932,scaffold00015_156021,scaffold00015_176694,scaffold00015_182662,scaffold00015_185646,scaffold00015_187324,scaffold00015_343516,scaffold00015_361058,scaffold00015_367787,scaffold00015_367994,scaffold00015_389287,scaffold00015_389295,scaffold00015_389357,scaffold00015_389390,scaffold00015_432442,scaffold00015_432774,scaffold00015_433706,scaffold00015_433962,scaffold00015_434008,scaffold00015_434164,scaffold00015_50526,scaffold00015_50638,scaffold00015_75215,scaffold00015_75235,scaffold00016_1736636,scaffold00016_1738302,scaffold00016_1739602,scaffold00016_1740180,scaffold00016_1746730,scaffold00016_1752587,scaffold00016_1753817,scaffold00016_1757702,scaffold00016_1757718,scaffold00016_1757808,scaffold00016_1757861,scaffold00016_1867133,scaffold00016_1867285,scaffold00016_55238,scaffold00016_55289,scaffold00016_58864,scaffold00019_395504,scaffold00019_395567,scaffold00019_395598,scaffold00019_395661,scaffold00019_395736,scaffold00019_395750,scaffold00019_395793,scaffold00019_395928,scaffold00019_958502,scaffold00019_959215,scaffold00019_987551,scaffold00019_987607,scaffold00021_184087,scaffold00021_213102,scaffold00021_252819,scaffold00021_252932,scaffold00023_102488,scaffold00023_102532,scaffold00023_1280191,scaffold00023_279567,scaffold00023_286035,scaffold00023_286055,scaffold00023_286073,scaffold00023_336803,scaffold00023_336974,scaffold00023_336976,scaffold00023_601693,scaffold00023_736228,scaffold00023_738486,scaffold00023_738581,scaffold00023_743238,scaffold00023_743261,scaffold00023_746078,scaffold00023_758112,scaffold00023_758140,scaffold00023_758402,scaffold00023_758504,scaffold00023_758636,scaffold00024_1554191,scaffold00027_1576482,scaffold00027_1576499,scaffold00027_1576770,scaffold00027_1576792,scaffold00027_1576818,scaffold00027_1585864,scaffold00027_1585884,scaffold00028_1434830,scaffold00028_1434952,scaffold00028_1459993,scaffold00028_1467271,scaffold00028_1503403,scaffold00028_1503542,scaffold00028_1503559,scaffold00028_1524471,scaffold00028_1577191,scaffold00028_1577316,scaffold00028_1589866,scaffold00029_1536481,scaffold00029_1542312,scaffold00029_1560170,scaffold00029_1560185,scaffold00029_8478,scaffold00030_220751,scaffold00037_1277540,scaffold00037_1279373,scaffold00037_215154,scaffold00040_226777,scaffold00045_1334268,scaffold00045_316153,scaffold00045_94238,scaffold00047_138339,scaffold00047_148636,scaffold00050_1132806,scaffold00050_1153011,scaffold00050_1153099,scaffold00050_1153171,scaffold00050_1153183,scaffold00050_1153343,scaffold00050_1153378,scaffold00050_1158031,scaffold00050_1158100,scaffold00050_1158106,scaffold00050_1158171,scaffold00050_1187764,scaffold00050_1187897,scaffold00050_1192306,scaffold00052_1080325,scaffold00052_1080448,scaffold00052_1084423,scaffold00052_1084858,scaffold00052_1090016,scaffold00054_256869,scaffold00054_469931,scaffold00054_475813,scaffold00059_1031915,scaffold00059_1031937,scaffold00059_1031966,scaffold00059_1032048,scaffold00059_1032093,scaffold00059_1032262,scaffold00059_1032288,scaffold00059_1032889,scaffold00059_1032892,scaffold00059_1032928,scaffold00059_1032933,scaffold00059_1077840,scaffold00059_267309,scaffold00059_727218,scaffold00059_791208,scaffold00059_950825,scaffold00062_837480,scaffold00063_1129955,scaffold00064_44703,scaffold00064_885231,scaffold00064_981064,scaffold00064_981087,scaffold00064_982689,scaffold00064_982847,scaffold00065_189010,scaffold00067_1070152,scaffold00067_1099064,scaffold00068_137382,scaffold00068_137405,scaffold00068_137640,scaffold00068_137643,scaffold00068_137882,scaffold00068_159711,scaffold00068_159766,scaffold00068_159791,scaffold00068_159903,scaffold00068_161066,scaffold00068_195745,scaffold00068_196668,scaffold00068_249285,scaffold00068_249414,scaffold00068_259352,scaffold00068_259626,scaffold00068_410802,scaffold00068_410841,scaffold00068_440021,scaffold00068_440263,scaffold00068_440998,scaffold00068_442426,scaffold00068_63357,scaffold00068_64779,scaffold00068_671160,scaffold00069_1002445,scaffold00069_1014910,scaffold00069_1018523,scaffold00069_1018582,scaffold00069_664952,scaffold00069_665007,scaffold00069_665024,scaffold00069_665029,scaffold00069_665422,scaffold00069_665540,scaffold00069_665552,scaffold00069_665612,scaffold00069_665631,scaffold00069_668186,scaffold00069_668190,scaffold00069_668200,scaffold00069_668215,scaffold00069_672026,scaffold00069_684455,scaffold00069_684456,scaffold00069_739073,scaffold00069_772151,scaffold00069_772368,scaffold00070_223530,scaffold00071_106441,scaffold00071_213044,scaffold00071_213059,scaffold00071_229069,scaffold00071_279941,scaffold00071_279996,scaffold00071_290295,scaffold00071_312359,scaffold00071_320807,scaffold00071_320922,scaffold00071_320936,scaffold00071_381425,scaffold00071_382569,scaffold00071_382648,scaffold00071_402546,scaffold00071_402581,scaffold00071_404324,scaffold00071_404544,scaffold00071_687697,scaffold00071_808978,scaffold00071_95338,scaffold00071_95426,scaffold00073_877910,scaffold00073_877957,scaffold00073_879127,scaffold00074_166002,scaffold00074_166085,scaffold00074_182898,scaffold00074_183100,scaffold00074_213173,scaffold00074_2242,scaffold00075_54406,scaffold00075_54425,scaffold00075_812246,scaffold00075_851613,scaffold00075_851629,scaffold00075_851646,scaffold00075_851690,scaffold00075_851729,scaffold00075_869491,scaffold00075_869539,scaffold00075_869669,scaffold00079_216509,scaffold00080_74956,scaffold00083_365858,scaffold00083_366185,scaffold00083_366362,scaffold00083_366363,scaffold00084_697714,scaffold00086_140585,scaffold00086_314866,scaffold00086_606151,scaffold00086_606208,scaffold00089_617592,scaffold00090_145640,scaffold00090_145710,scaffold00090_167275,scaffold00090_167282,scaffold00090_169467,scaffold00090_169586,scaffold00090_182272,scaffold00090_462438,scaffold00090_462461,scaffold00090_463304,scaffold00090_463445,scaffold00090_617216,scaffold00090_619550,scaffold00090_628812,scaffold00090_634913,scaffold00090_662193,scaffold00090_677695,scaffold00090_677824,scaffold00090_787339,scaffold00090_787585,scaffold00090_787593,scaffold00090_793021,scaffold00090_793058,scaffold00090_793121,scaffold00090_895006,scaffold00090_906257,scaffold00090_906266,scaffold00090_906272,scaffold00090_906339,scaffold00090_906351,scaffold00090_906424,scaffold00090_906430,scaffold00090_906454,scaffold00090_906492,scaffold00090_906494,scaffold00090_928991,scaffold00092_901276,scaffold00095_929119,scaffold00097_727313,scaffold00097_773946,scaffold00097_802814,scaffold00097_802962,scaffold00097_918893,scaffold00097_918899,scaffold00099_968076,scaffold00103_581855,scaffold00103_764819,scaffold00103_779760,scaffold00103_779785,scaffold00103_803366,scaffold00103_803448,scaffold00103_815011,scaffold00103_832912,scaffold00103_845916,scaffold00104_17652,scaffold00104_17653,scaffold00106_707386,scaffold00106_799550,scaffold00106_836081,scaffold00110_69557,scaffold00114_770328,scaffold00117_331543,scaffold00119_726120,scaffold00119_877895,scaffold00119_887787,scaffold00120_285584,scaffold00120_288297,scaffold00120_288390,scaffold00120_350137,scaffold00120_350138,scaffold00120_350157,scaffold00120_350237,scaffold00120_397720,scaffold00120_397866,scaffold00120_400875,scaffold00122_132062,scaffold00122_143144,scaffold00122_143167,scaffold00122_143188,scaffold00124_800224,scaffold00126_153588,scaffold00126_184732,scaffold00126_747264,scaffold00127_439794,scaffold00127_439890,scaffold00131_321364,scaffold00131_53474,scaffold00131_55652,scaffold00131_55668,scaffold00132_702061,scaffold00135_122250,scaffold00135_129393,scaffold00135_157249,scaffold00135_159145,scaffold00135_159156,scaffold00135_189366,scaffold00135_191961,scaffold00135_198742,scaffold00135_198779,scaffold00135_198783,scaffold00135_198842,scaffold00135_198997,scaffold00135_272041,scaffold00135_272114,scaffold00135_534055,scaffold00135_539425,scaffold00135_539437,scaffold00135_539556,scaffold00135_539607,scaffold00135_540652,scaffold00135_540687,scaffold00135_540718,scaffold00135_564161,scaffold00135_591686,scaffold00135_593526,scaffold00135_596907,scaffold00135_636972,scaffold00135_651031,scaffold00135_690591,scaffold00135_690664,scaffold00135_690745,scaffold00135_690829,scaffold00135_718888,scaffold00135_718897,scaffold00135_732156,scaffold00135_733866,scaffold00135_734221,scaffold00135_841278,scaffold00136_56458,scaffold00136_587314,scaffold00136_587337,scaffold00136_587358,scaffold00137_774727,scaffold00137_774734,scaffold00137_777026,scaffold00138_164678,scaffold00138_164680,scaffold00138_167701,scaffold00138_167879,scaffold00138_167980,scaffold00138_250066,scaffold00138_250086,scaffold00138_250098,scaffold00138_272215,scaffold00138_329659,scaffold00138_350366,scaffold00138_354535,scaffold00138_354543,scaffold00138_367990,scaffold00138_384512,scaffold00138_401714,scaffold00138_401745,scaffold00138_405087,scaffold00138_425535,scaffold00138_425543,scaffold00138_425548,scaffold00138_425629,scaffold00138_425641,scaffold00138_425685,scaffold00138_425697,scaffold00138_427339,scaffold00138_427368,scaffold00138_427404,scaffold00138_456738,scaffold00138_456748,scaffold00138_456769,scaffold00138_456784,scaffold00138_459990,scaffold00138_474175,scaffold00138_474242,scaffold00138_474333,scaffold00138_474415,scaffold00138_474432,scaffold00138_590313,scaffold00138_590915,scaffold00140_14990,scaffold00140_23538,scaffold00140_23574,scaffold00140_733038,scaffold00140_733349,scaffold00140_747688,scaffold00140_747734,scaffold00140_747776,scaffold00140_750747,scaffold00140_823458,scaffold00140_823461,scaffold00141_386108,scaffold00141_447382,scaffold00141_447500,scaffold00141_447539,scaffold00141_447545,scaffold00141_465566,scaffold00141_473267,scaffold00141_473480,scaffold00146_324552,scaffold00147_178284,scaffold00147_178312,scaffold00147_178378,scaffold00147_178406,scaffold00147_178492,scaffold00147_178497,scaffold00147_178532,scaffold00147_182239,scaffold00147_182253,scaffold00147_182582,scaffold00147_30758,scaffold00147_30759,scaffold00147_35876,scaffold00147_75718,scaffold00147_75765,scaffold00149_14387,scaffold00150_722027,scaffold00150_722133,scaffold00150_722158,scaffold00150_734189,scaffold00150_734317,scaffold00150_748387,scaffold00150_779765,scaffold00150_792870,scaffold00150_793260,scaffold00151_632506,scaffold00151_98265,scaffold00153_164621,scaffold00153_223884,scaffold00153_228217,scaffold00155_317337,scaffold00157_68521,scaffold00157_75607,scaffold00157_75939,scaffold00158_242820,scaffold00158_632459,scaffold00158_667912,scaffold00158_673156,scaffold00159_393450,scaffold00159_393488,scaffold00159_393510,scaffold00159_393530,scaffold00159_393536,scaffold00159_393554,scaffold00161_169595,scaffold00161_169668,scaffold00161_171658,scaffold00162_590272,scaffold00162_631139,scaffold00162_631214,scaffold00162_631256,scaffold00162_631263,scaffold00162_658300,scaffold00162_660792,scaffold00162_660872,scaffold00165_113467,scaffold00165_140726,scaffold00167_100197,scaffold00167_274131,scaffold00168_125583,scaffold00168_125652,scaffold00168_140218,scaffold00168_149162,scaffold00168_160185,scaffold00168_73192,scaffold00168_73226,scaffold00168_82795,scaffold00169_659140,scaffold00169_747095,scaffold00170_516498,scaffold00170_604691,scaffold00170_779112,scaffold00170_779129,scaffold00172_166342,scaffold00172_168015,scaffold00172_401941,scaffold00173_757718,scaffold00174_147757,scaffold00176_378729,scaffold00177_507479,scaffold00177_509910,scaffold00177_510041,scaffold00177_722699,scaffold00177_722742,scaffold00178_400094,scaffold00178_400140,scaffold00178_419771,scaffold00178_424012,scaffold00178_443551,scaffold00178_445363,scaffold00178_445378,scaffold00178_445387,scaffold00178_445540,scaffold00179_19741,scaffold00179_274031,scaffold00179_32255,scaffold00179_32390,scaffold00179_32405,scaffold00180_121202,scaffold00180_146280,scaffold00180_156994,scaffold00180_159687,scaffold00181_64456,scaffold00181_66743,scaffold00182_20467,scaffold00182_460884,scaffold00182_607975,scaffold00185_681155,scaffold00186_582808,scaffold00186_582837,scaffold00189_243577,scaffold00190_542591,scaffold00190_717207,scaffold00191_569683,scaffold00191_569818,scaffold00192_569097,scaffold00193_54738,scaffold00193_58683,scaffold00193_58894,scaffold00193_58928,scaffold00198_546228,scaffold00198_602084,scaffold00199_521986,scaffold00199_534340,scaffold00199_534350,scaffold00199_534428,scaffold00199_534616,scaffold00199_534843,scaffold00199_561976,scaffold00199_562153,scaffold00199_581446,scaffold00199_581460,scaffold00199_581765,scaffold00199_618347,scaffold00199_618354,scaffold00199_618485,scaffold00199_643317,scaffold00199_651152,scaffold00199_651442,scaffold00200_258535,scaffold00200_258806,scaffold00200_259139,scaffold00200_263091,scaffold00200_263101,scaffold00200_263135,scaffold00200_263214,scaffold00200_263250,scaffold00200_263331,scaffold00200_263413,scaffold00200_288837,scaffold00200_292306,scaffold00200_292836,scaffold00200_292898,scaffold00200_293704,scaffold00200_293792,scaffold00200_294489,scaffold00200_296402,scaffold00200_296930,scaffold00200_312938,scaffold00200_314272,scaffold00200_331337,scaffold00200_332172,scaffold00201_661612,scaffold00201_661615,scaffold00201_661633,scaffold00202_30749,scaffold00202_35621,scaffold00202_35622,scaffold00202_35752,scaffold00202_35904,scaffold00202_562374,scaffold00202_593473,scaffold00203_112275,scaffold00204_638061,scaffold00206_142695,scaffold00206_450566,scaffold00208_279265,scaffold00208_640262,scaffold00211_348549,scaffold00211_348824,scaffold00211_357494,scaffold00211_373912,scaffold00211_538432,scaffold00216_344380,scaffold00216_344392,scaffold00216_344393,scaffold00216_344550,scaffold00216_344596,scaffold00219_433647,scaffold00219_506214,scaffold00219_507677,scaffold00219_507763,scaffold00219_507810,scaffold00219_508737,scaffold00219_508772,scaffold00223_115021,scaffold00223_231717,scaffold00223_231828,scaffold00223_32376,scaffold00223_44680,scaffold00224_146462,scaffold00224_635638,scaffold00224_635657,scaffold00224_635676,scaffold00225_15152,scaffold00225_15269,scaffold00225_85381,scaffold00227_553181,scaffold00227_576852,scaffold00228_549664,scaffold00228_597182,scaffold00228_610656,scaffold00228_610697,scaffold00228_610974,scaffold00228_630162,scaffold00228_630181,scaffold00228_647631,scaffold00228_9037,scaffold00228_9153,scaffold00231_145133,scaffold00231_380237,scaffold00232_283988,scaffold00232_284171,scaffold00232_423363,scaffold00232_423394,scaffold00232_423473,scaffold00232_423490,scaffold00232_423520,scaffold00232_447800,scaffold00232_447926,scaffold00232_447937,scaffold00232_447945,scaffold00232_447994,scaffold00232_448000,scaffold00232_448006,scaffold00232_448117,scaffold00232_448177,scaffold00232_450349,scaffold00232_450417,scaffold00232_450427,scaffold00238_138212,scaffold00238_138213,scaffold00238_24222,scaffold00238_528485,scaffold00238_538794,scaffold00239_391347,scaffold00239_408972,scaffold00239_526452,scaffold00239_534757,scaffold00239_557812,scaffold00239_557813,scaffold00239_558010,scaffold00239_558690,scaffold00239_558698,scaffold00239_558931,scaffold00239_558993,scaffold00239_559016,scaffold00240_45968,scaffold00240_46129,scaffold00240_59869,scaffold00241_321729,scaffold00244_35693,scaffold00247_210512,scaffold00247_220081,scaffold00248_295109,scaffold00248_318600,scaffold00248_345345,scaffold00248_562979,scaffold00248_574222,scaffold00249_311580,scaffold00249_351979,scaffold00249_515087,scaffold00249_516327,scaffold00254_147472,scaffold00254_155569,scaffold00254_155754,scaffold00254_155786,scaffold00254_183970,scaffold00254_184025,scaffold00254_184116,scaffold00254_620276,scaffold00255_212197,scaffold00255_212210,scaffold00255_212230,scaffold00255_212445,scaffold00255_212535,scaffold00255_221839,scaffold00255_619232,scaffold00258_528460,scaffold00258_528474,scaffold00258_528484,scaffold00258_528525,scaffold00258_531589,scaffold00258_531668,scaffold00258_580066,scaffold00259_381684,scaffold00259_389993,scaffold00259_389994,scaffold00259_390050,scaffold00260_40939,scaffold00260_79576,scaffold00260_79697,scaffold00260_79711,scaffold00260_79745,scaffold00263_166747,scaffold00263_166754,scaffold00263_166815,scaffold00263_166824,scaffold00263_166945,scaffold00263_173786,scaffold00263_20968,scaffold00263_21039,scaffold00263_227528,scaffold00263_227695,scaffold00263_78148,scaffold00263_89458,scaffold00263_89471,scaffold00263_8999,scaffold00263_9029,scaffold00264_537864,scaffold00264_538024,scaffold00264_538053,scaffold00264_549938,scaffold00264_596159,scaffold00265_574990,scaffold00265_575024,scaffold00265_575068,scaffold00265_575133,scaffold00265_599100,scaffold00265_599149,scaffold00265_614044,scaffold00265_614045,scaffold00265_614074,scaffold00265_614102,scaffold00265_614104,scaffold00266_176057,scaffold00266_71934,scaffold00266_72109,scaffold00269_302558,scaffold00269_312855,scaffold00270_534182,scaffold00270_534221,scaffold00270_564549,scaffold00274_165033,scaffold00275_586614,scaffold00275_595466,scaffold00275_614260,scaffold00278_102265,scaffold00278_139695,scaffold00278_337002,scaffold00278_337008,scaffold00278_88906,scaffold00278_88931,scaffold00278_88950,scaffold00278_89066,scaffold00278_89092,scaffold00278_89105,scaffold00279_232687,scaffold00279_232794,scaffold00280_539490,scaffold00280_539591,scaffold00280_539598,scaffold00281_109152,scaffold00282_468184,scaffold00282_468221,scaffold00284_482218,scaffold00286_18193,scaffold00286_18458,scaffold00286_189489,scaffold00286_20641,scaffold00286_20680,scaffold00286_286344,scaffold00286_286406,scaffold00286_363505,scaffold00286_399261,scaffold00286_45405,scaffold00290_124098,scaffold00290_168144,scaffold00290_168173,scaffold00290_286783,scaffold00290_287584,scaffold00290_287713,scaffold00290_287739,scaffold00290_287765,scaffold00290_287851,scaffold00290_287868,scaffold00290_64924,scaffold00290_65034,scaffold00293_75827,scaffold00294_396010,scaffold00298_332205,scaffold00298_335110,scaffold00299_361980,scaffold00299_361981,scaffold00299_362029,scaffold00299_362075,scaffold00299_362076,scaffold00299_374608,scaffold00299_377114,scaffold00299_377159,scaffold00299_377185,scaffold00299_386672,scaffold00299_386704,scaffold00299_386726,scaffold00299_386809,scaffold00300_445031,scaffold00300_470250,scaffold00301_151723,scaffold00301_191685,scaffold00307_170696,scaffold00307_170701,scaffold00307_367945,scaffold00307_367946,scaffold00307_384307,scaffold00307_384436,scaffold00307_391465,scaffold00307_516348,scaffold00308_112859,scaffold00308_445525,scaffold00308_556060,scaffold00308_576129,scaffold00308_593774,scaffold00308_594049,scaffold00309_277216,scaffold00309_307053,scaffold00309_363769,scaffold00309_363905,scaffold00309_382938,scaffold00309_383086,scaffold00309_505676,scaffold00314_522024,scaffold00314_70822,scaffold00318_393141,scaffold00319_169780,scaffold00319_169781,scaffold00319_169914,scaffold00319_170028,scaffold00319_185201,scaffold00319_209785,scaffold00319_212420,scaffold00319_42078,scaffold00319_470685,scaffold00319_547689,scaffold00319_550230,scaffold00319_564821,scaffold00319_569921,scaffold00319_569931,scaffold00321_433983,scaffold00321_443840,scaffold00322_177259,scaffold00322_180842,scaffold00322_207133,scaffold00325_127844,scaffold00325_349791,scaffold00325_403869,scaffold00325_419644,scaffold00325_424240,scaffold00325_424260,scaffold00327_101043,scaffold00327_406399,scaffold00327_406415,scaffold00327_433514,scaffold00327_88764,scaffold00327_89098,scaffold00327_89295,scaffold00328_108599,scaffold00328_12644,scaffold00328_59720,scaffold00328_59886,scaffold00328_59901,scaffold00328_97385,scaffold00328_97424,scaffold00328_97697,scaffold00328_97756,scaffold00329_157637,scaffold00329_164579,scaffold00329_200827,scaffold00329_200841,scaffold00329_265500,scaffold00329_265596,scaffold00329_391160,scaffold00329_90678,scaffold00329_90688,scaffold00329_90705,scaffold00331_107944,scaffold00334_332940,scaffold00334_350946,scaffold00338_189223,scaffold00338_189256,scaffold00338_293341,scaffold00338_293429,scaffold00338_293443,scaffold00338_293446,scaffold00338_293819,scaffold00338_294011,scaffold00338_336863,scaffold00338_423072,scaffold00338_423244,scaffold00338_458795,scaffold00338_459401,scaffold00338_472581,scaffold00338_493777,scaffold00338_515710,scaffold00338_515946,scaffold00342_171255,scaffold00342_171290,scaffold00342_171315,scaffold00342_190792,scaffold00342_209199,scaffold00342_217241,scaffold00342_234352,scaffold00342_234383,scaffold00342_272325,scaffold00342_272476,scaffold00342_272481,scaffold00342_279561,scaffold00342_280348,scaffold00342_280350,scaffold00342_317008,scaffold00342_317017,scaffold00342_317042,scaffold00342_318442,scaffold00342_318557,scaffold00342_318559,scaffold00342_50132,scaffold00342_50136,scaffold00343_297870,scaffold00344_341583,scaffold00344_369904,scaffold00344_408084,scaffold00344_438907,scaffold00346_114173,scaffold00346_222832,scaffold00346_253641,scaffold00346_253976,scaffold00346_97888,scaffold00347_100714,scaffold00350_120475,scaffold00350_122986,scaffold00350_123050,scaffold00350_166978,scaffold00350_180548,scaffold00350_180631,scaffold00350_180829,scaffold00350_219739,scaffold00350_316213,scaffold00350_340426,scaffold00351_270734,scaffold00351_48476,scaffold00352_364304,scaffold00352_450616,scaffold00352_455756,scaffold00352_455791,scaffold00352_455804,scaffold00352_455867,scaffold00352_477296,scaffold00352_477350,scaffold00352_65896,scaffold00352_99170,scaffold00353_487352,scaffold00353_545650,scaffold00356_341860,scaffold00356_407162,scaffold00356_407383,scaffold00356_432912,scaffold00356_432927,scaffold00356_433054,scaffold00356_433089,scaffold00357_254392,scaffold00357_254495,scaffold00357_254641,scaffold00358_61931,scaffold00359_489966,scaffold00361_378151,scaffold00363_171833,scaffold00363_171840,scaffold00364_363968,scaffold00364_366979,scaffold00364_445555,scaffold00365_356608,scaffold00365_360492,scaffold00365_380073,scaffold00370_256252,scaffold00374_288855,scaffold00374_352733,scaffold00374_352816,scaffold00375_11493,scaffold00375_11537,scaffold00375_11588,scaffold00375_11657,scaffold00375_18401,scaffold00375_27954,scaffold00375_441264,scaffold00375_455992,scaffold00376_211580,scaffold00376_268747,scaffold00376_299413,scaffold00376_382665,scaffold00378_193806,scaffold00378_193808,scaffold00378_193927,scaffold00378_447660,scaffold00378_484227,scaffold00378_509507,scaffold00378_510862,scaffold00378_514820,scaffold00378_514881,scaffold00378_514977,scaffold00378_514983,scaffold00378_529266,scaffold00378_529274,scaffold00378_529283,scaffold00380_192187,scaffold00380_523744,scaffold00380_525520,scaffold00382_267722,scaffold00382_267864,scaffold00382_372298,scaffold00382_412193,scaffold00382_412249,scaffold00383_218368,scaffold00383_218550,scaffold00384_487234,scaffold00384_501453,scaffold00384_509252,scaffold00385_286305,scaffold00385_286338,scaffold00385_299783,scaffold00385_300030,scaffold00385_312497,scaffold00385_341282,scaffold00386_127360,scaffold00388_251216,scaffold00389_446795,scaffold00389_473468,scaffold00390_336203,scaffold00390_355023,scaffold00390_355177,scaffold00390_367137,scaffold00390_377623,scaffold00391_172204,scaffold00391_62618,scaffold00391_62658,scaffold00391_86171,scaffold00391_86180,scaffold00391_86204,scaffold00391_86331,scaffold00391_86370,scaffold00392_430180,scaffold00392_430181,scaffold00395_272468,scaffold00395_272485,scaffold00395_484787,scaffold00396_26727,scaffold00396_26731,scaffold00397_54269,scaffold00397_54317,scaffold00397_65648,scaffold00397_65668,scaffold00397_65733,scaffold00397_65744,scaffold00397_65779,scaffold00397_65848,scaffold00397_65897,scaffold00397_69390,scaffold00397_69522,scaffold00397_75389,scaffold00397_75445,scaffold00400_255983,scaffold00400_342354,scaffold00404_242595,scaffold00404_269777,scaffold00404_379639,scaffold00404_379664,scaffold00404_379902,scaffold00412_467007,scaffold00412_483793,scaffold00412_486412,scaffold00412_505529,scaffold00415_383599,scaffold00415_399317,scaffold00415_407595,scaffold00416_43964,scaffold00418_456763,scaffold00418_490139,scaffold00419_31146,scaffold00419_35635,scaffold00419_35651,scaffold00424_238033,scaffold00424_238051,scaffold00424_239356,scaffold00424_262703,scaffold00424_292020,scaffold00424_293279,scaffold00424_299100,scaffold00424_299529,scaffold00425_183525,scaffold00425_191718,scaffold00427_197539,scaffold00427_209550,scaffold00429_70057,scaffold00431_486059,scaffold00432_32936,scaffold00436_30222,scaffold00436_30228,scaffold00436_31212,scaffold00436_31222,scaffold00436_9091,scaffold00436_9104,scaffold00436_9861,scaffold00437_20127,scaffold00437_93962,scaffold00438_332139,scaffold00438_373285,scaffold00438_379856,scaffold00438_39582,scaffold00438_50770,scaffold00445_371767,scaffold00445_42254,scaffold00445_481313,scaffold00445_488519,scaffold00445_49199,scaffold00448_239696,scaffold00448_239979,scaffold00448_240902,scaffold00448_240963,scaffold00449_412623,scaffold00449_412719,scaffold00449_423349,scaffold00449_430636,scaffold00449_430639,scaffold00454_126900,scaffold00454_309217,scaffold00454_44954,scaffold00454_474983,scaffold00454_475111,scaffold00457_415786,scaffold00457_5794,scaffold00460_487253,scaffold00464_108219,scaffold00464_108236,scaffold00464_108261,scaffold00464_177088,scaffold00464_244114,scaffold00464_252188,scaffold00464_252360,scaffold00464_252364,scaffold00464_252372,scaffold00464_252381,scaffold00464_254382,scaffold00464_254400,scaffold00464_254547,scaffold00464_254789,scaffold00464_409969,scaffold00465_409443,scaffold00465_409453,scaffold00465_432697,scaffold00465_432850,scaffold00467_182484,scaffold00467_197627,scaffold00467_197853,scaffold00467_197925,scaffold00467_221631,scaffold00467_221646,scaffold00467_221692,scaffold00467_221813,scaffold00467_221827,scaffold00467_221865,scaffold00470_204984,scaffold00471_456964,scaffold00471_464494,scaffold00471_464510,scaffold00471_465073,scaffold00471_465107,scaffold00471_465195,scaffold00471_473728,scaffold00471_473891,scaffold00471_473899,scaffold00471_473952,scaffold00478_373523,scaffold00479_243896,scaffold00479_290111,scaffold00479_290128,scaffold00479_357466,scaffold00479_363814,scaffold00479_365791,scaffold00480_198737,scaffold00480_221760,scaffold00480_229878,scaffold00484_273147,scaffold00484_273150,scaffold00484_273175,scaffold00487_116489,scaffold00487_116505,scaffold00487_129419,scaffold00487_154945,scaffold00487_155477,scaffold00487_172449,scaffold00487_79389,scaffold00488_248226,scaffold00488_248413,scaffold00490_262965,scaffold00491_437309,scaffold00493_154975,scaffold00494_360116,scaffold00494_360125,scaffold00494_360150,scaffold00494_360198,scaffold00494_375633,scaffold00494_436804,scaffold00494_436938,scaffold00494_436941,scaffold00494_437030,scaffold00495_379642,scaffold00495_379733,scaffold00496_333715,scaffold00496_333716,scaffold00496_333730,scaffold00496_335976,scaffold00496_344195,scaffold00496_47545,scaffold00496_52172,scaffold00496_52505,scaffold00497_133155,scaffold00497_136829,scaffold00497_138282,scaffold00497_138356,scaffold00498_305575,scaffold00498_305687,scaffold00501_372697,scaffold00501_393521,scaffold00501_424165,scaffold00502_332550,scaffold00502_332650,scaffold00502_333882,scaffold00502_351891,scaffold00502_359265,scaffold00502_425712,scaffold00503_343201,scaffold00504_229888,scaffold00504_229891,scaffold00504_230654,scaffold00504_255432,scaffold00504_255718,scaffold00504_255782,scaffold00504_272501,scaffold00505_100850,scaffold00505_100918,scaffold00505_116099,scaffold00505_116177,scaffold00505_337918,scaffold00505_58585,scaffold00505_69920,scaffold00505_90609,scaffold00505_90847,scaffold00506_266858,scaffold00508_378140,scaffold00508_378376,scaffold00508_420478,scaffold00508_421235,scaffold00508_428383,scaffold00508_428384,scaffold00508_432565,scaffold00508_432570,scaffold00509_185178,scaffold00512_375043,scaffold00512_375056,scaffold00512_375068,scaffold00512_394605,scaffold00514_350307,scaffold00514_350472,scaffold00514_352299,scaffold00514_352327,scaffold00514_352624,scaffold00514_395371,scaffold00514_402314,scaffold00514_407946,scaffold00516_346701,scaffold00517_163794,scaffold00519_402559,scaffold00519_405645,scaffold00519_405739,scaffold00519_406026,scaffold00519_406038,scaffold00519_406090,scaffold00519_406092,scaffold00520_75614,scaffold00522_108038,scaffold00522_117673,scaffold00522_117983,scaffold00522_146571,scaffold00522_357982,scaffold00524_109207,scaffold00524_115858,scaffold00524_115951,scaffold00524_117035,scaffold00524_117119,scaffold00524_162589,scaffold00524_162624,scaffold00524_183562,scaffold00524_190670,scaffold00524_191879,scaffold00524_208905,scaffold00524_214387,scaffold00524_214517,scaffold00524_217263,scaffold00524_250927,scaffold00524_284836,scaffold00524_285111,scaffold00524_317557,scaffold00524_317580,scaffold00524_317626,scaffold00524_329234,scaffold00524_338116,scaffold00524_338272,scaffold00524_347350,scaffold00524_348631,scaffold00524_348689,scaffold00524_348784,scaffold00524_349107,scaffold00524_368239,scaffold00524_368303,scaffold00524_368388,scaffold00524_374632,scaffold00524_375900,scaffold00524_375902,scaffold00524_375917,scaffold00524_375942,scaffold00524_375995,scaffold00524_376003,scaffold00524_376007,scaffold00524_376038,scaffold00524_376040,scaffold00524_384013,scaffold00524_384234,scaffold00524_384236,scaffold00524_384258,scaffold00524_390573,scaffold00524_392995,scaffold00524_393003,scaffold00524_393713,scaffold00524_393894,scaffold00524_452094,scaffold00524_54598,scaffold00524_54612,scaffold00524_55130,scaffold00524_77454,scaffold00524_83464,scaffold00524_87943,scaffold00524_88290,scaffold00525_248571,scaffold00526_160721,scaffold00526_17456,scaffold00526_294187,scaffold00526_298170,scaffold00528_246814,scaffold00528_78544,scaffold00529_138193,scaffold00529_138270,scaffold00529_138277,scaffold00529_179014,scaffold00529_179092,scaffold00529_179108,scaffold00529_179117,scaffold00529_86582,scaffold00529_86657,scaffold00529_86736,scaffold00530_428190,scaffold00534_275752,scaffold00534_275776,scaffold00534_275834,scaffold00534_275836,scaffold00534_276271,scaffold00538_10266,scaffold00538_231036,scaffold00538_231271,scaffold00538_252882,scaffold00538_276709,scaffold00538_309037,scaffold00538_309340,scaffold00538_309343,scaffold00538_337553,scaffold00541_243028,scaffold00541_246072,scaffold00544_417779,scaffold00544_445582,scaffold00544_445698,scaffold00544_445809,scaffold00545_108053,scaffold00545_108259,scaffold00545_110002,scaffold00545_110033,scaffold00545_221292,scaffold00545_221444,scaffold00549_24484,scaffold00549_24489,scaffold00550_243397,scaffold00550_243659,scaffold00550_243693,scaffold00550_259057,scaffold00554_339764,scaffold00554_339813,scaffold00554_388797,scaffold00555_245761,scaffold00555_251230,scaffold00555_389061,scaffold00555_389250,scaffold00555_389403,scaffold00555_389452,scaffold00555_409554,scaffold00555_409557,scaffold00555_413792,scaffold00555_413985,scaffold00555_436296,scaffold00558_63728,scaffold00559_54248,scaffold00561_119462,scaffold00561_119599,scaffold00561_293084,scaffold00561_366024,scaffold00563_252762,scaffold00563_252861,scaffold00564_417920,scaffold00567_373628,scaffold00567_52515,scaffold00567_52702,scaffold00567_66663,scaffold00567_66741,scaffold00568_435344,scaffold00568_85612,scaffold00568_85742,scaffold00568_95951,scaffold00568_95967,scaffold00570_276241,scaffold00570_276266,scaffold00570_276281,scaffold00570_304195,scaffold00570_304201,scaffold00570_304208,scaffold00570_375427,scaffold00574_31669,scaffold00574_395882,scaffold00577_157393,scaffold00577_160935,scaffold00577_407322,scaffold00577_407327,scaffold00584_312105,scaffold00584_312115,scaffold00584_316444,scaffold00584_316448,scaffold00584_316538,scaffold00584_316573,scaffold00584_316580,scaffold00584_350642,scaffold00584_350653,scaffold00589_245704,scaffold00589_259546,scaffold00591_306006,scaffold00591_306454,scaffold00591_314430,scaffold00591_318935,scaffold00591_372571,scaffold00591_372814,scaffold00591_392606,scaffold00592_418622,scaffold00592_425539,scaffold00598_55616,scaffold00599_287441,scaffold00601_17536,scaffold00601_17608,scaffold00601_17718,scaffold00601_17826,scaffold00601_17828,scaffold00601_17854,scaffold00601_23790,scaffold00602_68437,scaffold00608_25967,scaffold00608_27553,scaffold00608_27585,scaffold00608_37994,scaffold00608_49894,scaffold00608_49934,scaffold00610_222571,scaffold00612_427244,scaffold00613_2292,scaffold00613_5858,scaffold00613_8525,scaffold00613_8567,scaffold00614_119163,scaffold00618_296071,scaffold00618_296313,scaffold00618_314714,scaffold00618_314723,scaffold00618_314995,scaffold00618_320110,scaffold00618_340342,scaffold00618_340349,scaffold00618_340370,scaffold00619_301624,scaffold00619_309894,scaffold00620_147206,scaffold00620_163273,scaffold00620_310413,scaffold00620_310547,scaffold00622_120134,scaffold00622_173026,scaffold00622_208907,scaffold00622_235929,scaffold00622_236108,scaffold00623_364858,scaffold00623_364866,scaffold00623_364914,scaffold00623_364979,scaffold00624_116721,scaffold00624_157965,scaffold00624_158040,scaffold00624_163047,scaffold00625_110308,scaffold00625_310821,scaffold00625_318624,scaffold00625_87795,scaffold00625_87823,scaffold00626_117442,scaffold00626_117685,scaffold00626_117712,scaffold00627_201861,scaffold00627_246658,scaffold00627_246679,scaffold00627_262494,scaffold00627_262514,scaffold00627_262535,scaffold00631_201290,scaffold00631_284697,scaffold00631_292747,scaffold00631_82347,scaffold00633_245286,scaffold00633_245401,scaffold00635_97704,scaffold00635_97938,scaffold00635_98044,scaffold00638_246172,scaffold00638_246349,scaffold00638_293570,scaffold00638_299645,scaffold00638_302400,scaffold00638_302573,scaffold00638_359617,scaffold00639_29967,scaffold00639_29996,scaffold00639_30011,scaffold00640_113978,scaffold00640_127914,scaffold00645_102083,scaffold00645_108437,scaffold00645_108463,scaffold00645_220465,scaffold00645_220651,scaffold00645_220676,scaffold00645_235365,scaffold00645_64044,scaffold00645_64055,scaffold00645_64114,scaffold00645_80064,scaffold00647_279970,scaffold00647_389282,scaffold00647_395203,scaffold00647_395394,scaffold00647_78353,scaffold00650_143034,scaffold00650_143103,scaffold00651_219203,scaffold00651_321834,scaffold00651_337743,scaffold00652_344395,scaffold00652_72877,scaffold00652_72888,scaffold00654_158474,scaffold00654_158565,scaffold00656_325883,scaffold00658_164819,scaffold00659_102948,scaffold00659_146373,scaffold00659_146376,scaffold00659_146392,scaffold00659_146448,scaffold00660_347849,scaffold00660_347989,scaffold00660_362069,scaffold00660_82351,scaffold00661_167428,scaffold00664_158537,scaffold00664_370242,scaffold00666_34832,scaffold00666_34881,scaffold00666_34928,scaffold00666_38414,scaffold00666_39138,scaffold00667_130595,scaffold00667_141090,scaffold00667_36545,scaffold00667_36618,scaffold00667_36634,scaffold00667_76094,scaffold00667_77498,scaffold00669_179663,scaffold00669_377720,scaffold00671_178068,scaffold00671_178098,scaffold00671_178134,scaffold00671_229359,scaffold00671_229366,scaffold00672_45641,scaffold00672_66837,scaffold00673_33021,scaffold00674_315530,scaffold00674_346804,scaffold00674_93321,scaffold00675_188488,scaffold00675_295913,scaffold00675_295942,scaffold00675_343704,scaffold00677_68010,scaffold00677_68177,scaffold00681_197088,scaffold00683_131326,scaffold00683_157741,scaffold00683_157878,scaffold00683_157881,scaffold00683_4649,scaffold00683_4668,scaffold00683_4681,scaffold00683_4838,scaffold00684_187670,scaffold00684_203661,scaffold00687_238967,scaffold00687_238972,scaffold00688_162330,scaffold00688_193968,scaffold00688_194025,scaffold00688_194927,scaffold00689_63339,scaffold00696_116214,scaffold00696_126663,scaffold00696_138603,scaffold00696_312013,scaffold00696_338146,scaffold00700_165161,scaffold00700_193796,scaffold00703_245078,scaffold00703_245126,scaffold00704_137194,scaffold00704_137597,scaffold00704_138119,scaffold00704_195323,scaffold00704_195377,scaffold00704_197841,scaffold00704_197957,scaffold00704_225095,scaffold00704_262176,scaffold00704_271058,scaffold00704_271106,scaffold00704_54897,scaffold00704_60206,scaffold00704_60309,scaffold00704_71696,scaffold00704_71704,scaffold00705_237898,scaffold00705_238032,scaffold00705_238051,scaffold00706_291226,scaffold00706_291347,scaffold00706_291395,scaffold00706_295291,scaffold00706_295300,scaffold00706_295334,scaffold00706_295366,scaffold00706_311722,scaffold00706_311776,scaffold00706_311787,scaffold00706_311857,scaffold00706_311859,scaffold00706_311893,scaffold00706_312105,scaffold00706_330260,scaffold00706_330320,scaffold00706_330328,scaffold00706_330442,scaffold00706_330479,scaffold00708_325599,scaffold00709_189661,scaffold00709_189868,scaffold00709_191468,scaffold00709_271883,scaffold00709_271935,scaffold00709_271946,scaffold00709_271949,scaffold00710_325278,scaffold00710_356314,scaffold00711_129068,scaffold00711_85446,scaffold00712_14181,scaffold00712_31770,scaffold00713_282825,scaffold00717_190330,scaffold00717_190380,scaffold00718_66420,scaffold00718_66491,scaffold00718_66533,scaffold00718_68212,scaffold00718_68231,scaffold00718_68266,scaffold00718_68267,scaffold00718_68431,scaffold00718_91871,scaffold00720_210835,scaffold00721_128320,scaffold00721_128334,scaffold00721_128386,scaffold00721_128387,scaffold00721_142041,scaffold00721_142047,scaffold00721_142072,scaffold00721_152724,scaffold00721_152812,scaffold00721_153018,scaffold00721_182899,scaffold00721_33502,scaffold00721_33626,scaffold00721_51688,scaffold00722_169786,scaffold00722_170002,scaffold00722_183666,scaffold00722_183691,scaffold00722_184410,scaffold00722_185674,scaffold00723_258228,scaffold00723_271673,scaffold00723_271779,scaffold00724_367790,scaffold00733_253708,scaffold00733_253803,scaffold00733_253850,scaffold00733_254504,scaffold00733_256057,scaffold00733_256440,scaffold00733_256475,scaffold00735_299902,scaffold00735_300114,scaffold00735_304286,scaffold00735_304291,scaffold00737_146311,scaffold00737_146410,scaffold00737_185189,scaffold00737_228156,scaffold00737_255108,scaffold00737_255193,scaffold00740_104327,scaffold00740_108557,scaffold00740_108719,scaffold00740_112295,scaffold00740_128137,scaffold00740_128273,scaffold00740_128395,scaffold00740_45560,scaffold00740_45578,scaffold00740_45585,scaffold00740_47305,scaffold00740_55210,scaffold00740_55215,scaffold00740_55273,scaffold00742_121387,scaffold00742_91870,scaffold00743_141981,scaffold00748_187814,scaffold00748_280180,scaffold00748_289760,scaffold00748_289888,scaffold00754_303525,scaffold00754_309586,scaffold00754_309673,scaffold00758_306947,scaffold00758_307037,scaffold00758_307469,scaffold00758_320577,scaffold00758_350147,scaffold00758_350365,scaffold00758_375407,scaffold00760_299788,scaffold00761_103364,scaffold00761_283847,scaffold00761_344552,scaffold00761_344715,scaffold00761_357919,scaffold00762_269499,scaffold00762_269756,scaffold00762_269758,scaffold00762_269806,scaffold00762_269955,scaffold00762_269966,scaffold00762_95322,scaffold00763_312356,scaffold00765_116034,scaffold00765_116212,scaffold00768_204188,scaffold00768_204354,scaffold00769_132592,scaffold00769_336824,scaffold00771_328127,scaffold00771_333545,scaffold00771_333561,scaffold00771_333581,scaffold00771_333617,scaffold00771_334590,scaffold00771_334887,scaffold00773_89170,scaffold00774_149718,scaffold00775_101942,scaffold00775_102506,scaffold00775_112734,scaffold00775_123243,scaffold00775_127996,scaffold00775_128114,scaffold00775_128647,scaffold00775_128858,scaffold00775_186988,scaffold00775_187239,scaffold00775_203422,scaffold00775_203451,scaffold00775_208813,scaffold00775_208833,scaffold00776_245047,scaffold00776_245084,scaffold00780_257969,scaffold00783_338157,scaffold00785_39371,scaffold00787_351184,scaffold00787_351218,scaffold00789_328803,scaffold00789_328861,scaffold00792_123764,scaffold00792_133548,scaffold00792_133697,scaffold00792_151773,scaffold00792_151874,scaffold00792_151904,scaffold00792_216743,scaffold00792_224254,scaffold00792_239515,scaffold00792_278850,scaffold00796_254265,scaffold00796_306381,scaffold00796_306453,scaffold00796_313751,scaffold00796_313826,scaffold00796_316383,scaffold00799_44783,scaffold00800_367644,scaffold00802_31742,scaffold00802_44145,scaffold00802_44391,scaffold00802_44417,scaffold00802_44460,scaffold00804_240201,scaffold00804_33615,scaffold00804_51595,scaffold00804_56596,scaffold00805_35796,scaffold00805_35810,scaffold00805_35871,scaffold00805_35976,scaffold00805_36012,scaffold00813_115223,scaffold00813_162628,scaffold00813_162640,scaffold00813_162673,scaffold00813_162908,scaffold00813_162926,scaffold00813_162935,scaffold00813_163620,scaffold00813_169391,scaffold00813_169395,scaffold00813_169458,scaffold00813_169590,scaffold00813_169594,scaffold00813_174750,scaffold00813_174771,scaffold00813_244983,scaffold00813_245543,scaffold00813_245678,scaffold00813_245803,scaffold00813_245841,scaffold00813_245940,scaffold00813_264950,scaffold00813_265128,scaffold00813_265176,scaffold00813_265205,scaffold00813_265309,scaffold00815_149054,scaffold00815_149250,scaffold00815_162608,scaffold00815_162797,scaffold00815_175078,scaffold00815_175088,scaffold00815_175093,scaffold00815_175111,scaffold00815_175282,scaffold00815_175405,scaffold00815_175507,scaffold00815_176473,scaffold00815_176523,scaffold00815_176537,scaffold00815_176649,scaffold00815_194455,scaffold00815_194574,scaffold00815_195237,scaffold00815_202816,scaffold00815_203546,scaffold00815_203558,scaffold00815_23177,scaffold00815_23437,scaffold00815_83086,scaffold00816_101005,scaffold00816_101039,scaffold00816_101072,scaffold00816_102641,scaffold00816_102648,scaffold00816_102664,scaffold00816_102667,scaffold00816_102691,scaffold00816_102703,scaffold00816_132348,scaffold00816_132407,scaffold00816_132425,scaffold00816_153368,scaffold00816_153422,scaffold00816_93551,scaffold00816_93582,scaffold00816_93598,scaffold00817_130134,scaffold00817_130190,scaffold00817_139923,scaffold00817_140619,scaffold00817_140673,scaffold00817_140836,scaffold00817_141067,scaffold00817_144058,scaffold00817_151098,scaffold00817_151199,scaffold00820_79879,scaffold00821_11140,scaffold00827_25264,scaffold00827_25596,scaffold00827_28424,scaffold00827_28454,scaffold00827_8941,scaffold00833_126176,scaffold00833_126314,scaffold00833_134845,scaffold00833_244240,scaffold00834_176223,scaffold00834_176257,scaffold00836_119693,scaffold00836_122347,scaffold00837_73836,scaffold00840_34492,scaffold00840_34628,scaffold00840_41897,scaffold00840_42281,scaffold00840_55354,scaffold00842_198246,scaffold00842_232474,scaffold00842_232697,scaffold00842_236022,scaffold00842_236181,scaffold00842_236209,scaffold00842_249362,scaffold00842_249368,scaffold00842_249422,scaffold00842_265544,scaffold00842_315644,scaffold00842_323751,scaffold00842_323779,scaffold00842_323801,scaffold00842_325937,scaffold00842_326049,scaffold00842_344232,scaffold00842_344268,scaffold00842_344279,scaffold00843_348012,scaffold00843_348202,scaffold00843_348238,scaffold00845_193121,scaffold00846_30382,scaffold00846_30402,scaffold00846_30407,scaffold00846_30445,scaffold00846_30528,scaffold00846_30531,scaffold00846_33811,scaffold00846_33820,scaffold00848_96504,scaffold00849_214148,scaffold00849_223358,scaffold00849_223395,scaffold00849_272792,scaffold00849_314582,scaffold00849_314650,scaffold00850_120442,scaffold00850_43192,scaffold00850_62429,scaffold00850_62477,scaffold00850_62548,scaffold00850_82914,scaffold00851_10721,scaffold00851_193212,scaffold00851_193216,scaffold00851_194005,scaffold00851_194012,scaffold00851_196183,scaffold00851_202975,scaffold00851_20310,scaffold00851_224936,scaffold00851_229598,scaffold00851_238946,scaffold00851_239102,scaffold00851_347700,scaffold00853_14717,scaffold00853_15075,scaffold00853_313910,scaffold00853_313928,scaffold00853_313940,scaffold00853_314011,scaffold00853_314026,scaffold00853_314083,scaffold00853_323901,scaffold00853_331348,scaffold00853_333608,scaffold00854_247997,scaffold00854_248175,scaffold00854_256305,scaffold00854_259466,scaffold00854_259484,scaffold00857_87737,scaffold00857_88089,scaffold00861_298448,scaffold00861_323337,scaffold00861_325533,scaffold00861_338496,scaffold00863_269327,scaffold00863_288853,scaffold00864_103053,scaffold00864_103152,scaffold00866_246900,scaffold00866_247460,scaffold00866_255758,scaffold00866_288623,scaffold00866_298947,scaffold00866_306235,scaffold00866_306255,scaffold00866_306609,scaffold00866_308323,scaffold00866_308464,scaffold00866_308973,scaffold00866_313380,scaffold00866_316390,scaffold00870_299962,scaffold00871_266149,scaffold00872_67589,scaffold00872_67677,scaffold00872_67697,scaffold00875_198806,scaffold00876_148161,scaffold00876_152043,scaffold00876_152219,scaffold00876_154426,scaffold00878_322230,scaffold00878_322409,scaffold00880_142415,scaffold00880_142418,scaffold00880_142475,scaffold00880_142485,scaffold00881_203715,scaffold00881_73166,scaffold00887_268251,scaffold00894_108568,scaffold00894_193198,scaffold00895_166474,scaffold00895_300275,scaffold00895_300287,scaffold00895_300359,scaffold00895_317515,scaffold00895_317560,scaffold00895_317655,scaffold00896_45232,scaffold00902_244562,scaffold00903_136763,scaffold00904_339762,scaffold00913_74888,scaffold00913_74987,scaffold00914_143516,scaffold00919_129987,scaffold00926_114397,scaffold00926_311297,scaffold00926_311299,scaffold00926_322531,scaffold00926_74061,scaffold00926_74081,scaffold00928_11780,scaffold00928_13765,scaffold00929_105143,scaffold00930_183315,scaffold00930_221543,scaffold00930_221688,scaffold00930_242683,scaffold00930_242798,scaffold00930_242841,scaffold00931_162115,scaffold00932_248418,scaffold00932_264119,scaffold00932_299761,scaffold00932_299799,scaffold00934_71027,scaffold00935_283536,scaffold00936_71579,scaffold00936_71599,scaffold00936_71683,scaffold00936_71809,scaffold00938_197464,scaffold00938_2060,scaffold00938_310181,scaffold00938_310198,scaffold00938_310264,scaffold00938_311454,scaffold00938_311492,scaffold00939_185868,scaffold00946_142916,scaffold00946_207027,scaffold00946_207109,scaffold00946_238820,scaffold00949_320427,scaffold00949_320451,scaffold00949_320615,scaffold00949_320668,scaffold00951_151971,scaffold00951_151994,scaffold00951_197545,scaffold00951_27244,scaffold00954_118090,scaffold00957_282308,scaffold00957_284447,scaffold00958_79767,scaffold00958_91205,scaffold00960_77826,scaffold00960_94156,scaffold00961_4466,scaffold00961_4496,scaffold00961_87290,scaffold00964_11705,scaffold00964_11794,scaffold00964_11810,scaffold00964_16984,scaffold00964_53001,scaffold00964_53030,scaffold00964_64574,scaffold00964_64606,scaffold00964_64629,scaffold00964_79194,scaffold00964_79218,scaffold00965_307822,scaffold00965_307961,scaffold00965_314230,scaffold00967_204922,scaffold00967_205038,scaffold00969_139872,scaffold00969_67578,scaffold00969_72174,scaffold00977_121209,scaffold00977_175017,scaffold00977_195206,scaffold00977_86528,scaffold00978_254182,scaffold00978_254185,scaffold00978_254209,scaffold00978_254281,scaffold00978_254384,scaffold00979_316344,scaffold00981_239191,scaffold00983_102818,scaffold00987_282483,scaffold00990_32106,scaffold00990_37331,scaffold00990_48114,scaffold00992_154614,scaffold00994_73704,scaffold00995_113292,scaffold00995_220370,scaffold00995_247111,scaffold00995_247129,scaffold00995_254108,scaffold00999_188591,scaffold01000_205263,scaffold01002_2501,scaffold01005_36507,scaffold01005_39389,scaffold01005_39498,scaffold01006_213602,scaffold01006_213674,scaffold01006_213746,scaffold01007_146605,scaffold01008_101099,scaffold01008_238972,scaffold01008_258140,scaffold01008_258197,scaffold01008_258358,scaffold01008_258450,scaffold01008_258513,scaffold01008_258515,scaffold01008_264388,scaffold01008_276148,scaffold01008_288028,scaffold01008_63599,scaffold01008_63725,scaffold01008_87539,scaffold01009_102625,scaffold01009_115339,scaffold01009_165401,scaffold01009_165441,scaffold01009_44158,scaffold01009_49052,scaffold01010_169222,scaffold01012_296498,scaffold01014_12373,scaffold01014_176451,scaffold01014_176478,scaffold01014_176544,scaffold01014_176576,scaffold01014_176725,scaffold01014_176727,scaffold01014_220834,scaffold01014_221131,scaffold01014_221140,scaffold01015_102734,scaffold01015_108161,scaffold01015_108434,scaffold01015_113270,scaffold01015_113356,scaffold01018_21182,scaffold01019_183893,scaffold01019_183901,scaffold01019_197620,scaffold01019_197706,scaffold01020_122516,scaffold01020_122538,scaffold01020_123091,scaffold01020_146538,scaffold01020_146615,scaffold01020_148308,scaffold01020_148318,scaffold01020_148389,scaffold01020_148857,scaffold01020_240295,scaffold01020_246325,scaffold01020_246499,scaffold01020_293154,scaffold01020_321561,scaffold01020_322492,scaffold01022_306259,scaffold01022_320527,scaffold01024_42349,scaffold01026_123594,scaffold01026_123685,scaffold01026_143729,scaffold01026_143813,scaffold01026_144500,scaffold01032_152121,scaffold01036_37804,scaffold01036_55636,scaffold01036_55707,scaffold01036_55735,scaffold01036_55760,scaffold01036_55782,scaffold01037_123679,scaffold01037_123690,scaffold01037_123772,scaffold01037_128807,scaffold01045_238837,scaffold01047_176324,scaffold01047_176329,scaffold01047_212151,scaffold01047_216123,scaffold01047_216133,scaffold01051_277206,scaffold01051_294655,scaffold01051_294793,scaffold01051_51291,scaffold01052_314380,scaffold01052_314516,scaffold01053_204316,scaffold01053_204642,scaffold01053_204752,scaffold01053_228120,scaffold01053_228167,scaffold01053_228184,scaffold01053_228213,scaffold01053_228271,scaffold01053_253802,scaffold01053_259989,scaffold01053_259996,scaffold01053_260001,scaffold01053_260012,scaffold01053_260059,scaffold01056_102689,scaffold01056_102693,scaffold01056_102730,scaffold01056_102893,scaffold01058_44894,scaffold01059_44453,scaffold01059_44859,scaffold01064_256473,scaffold01070_262287,scaffold01071_72388,scaffold01074_104039,scaffold01074_107808,scaffold01074_107814,scaffold01074_108431,scaffold01074_108566,scaffold01074_110988,scaffold01074_155874,scaffold01074_156083,scaffold01074_80234,scaffold01074_80444,scaffold01074_86644,scaffold01074_86667,scaffold01074_86699,scaffold01075_277336,scaffold01075_2885,scaffold01075_40385,scaffold01076_124015,scaffold01076_124052,scaffold01076_127417,scaffold01076_127433,scaffold01080_230144,scaffold01081_108673,scaffold01082_78534,scaffold01083_136777,scaffold01083_163770,scaffold01091_133826,scaffold01091_133892,scaffold01091_63914,scaffold01091_68394,scaffold01094_57020,scaffold01097_27358,scaffold01097_27398,scaffold01097_27517,scaffold01097_58873,scaffold01097_93933,scaffold01098_141136,scaffold01098_237888,scaffold01098_245438,scaffold01098_43156,scaffold01098_43807,scaffold01099_127308,scaffold01099_127343,scaffold01099_127352,scaffold01099_127420,scaffold01100_112913,scaffold01100_44534,scaffold01103_128732,scaffold01103_128961,scaffold01103_129033,scaffold01103_142547,scaffold01103_227089,scaffold01103_227129,scaffold01105_31230,scaffold01110_102617,scaffold01110_160546,scaffold01112_41233,scaffold01113_48223,scaffold01115_231210,scaffold01115_231240,scaffold01115_231249,scaffold01115_231302,scaffold01115_231303,scaffold01115_231406,scaffold01115_231444,scaffold01115_268042,scaffold01115_289821,scaffold01115_289853,scaffold01115_289865,scaffold01115_289874,scaffold01115_55957,scaffold01115_94914,scaffold01121_102472,scaffold01121_160021,scaffold01121_160023,scaffold01121_174059,scaffold01121_186695,scaffold01121_45430,scaffold01121_45435,scaffold01121_67294,scaffold01125_19129,scaffold01126_155096,scaffold01126_224781,scaffold01126_232415,scaffold01126_232580,scaffold01126_243894,scaffold01126_266333,scaffold01126_43922,scaffold01127_61449,scaffold01127_61468,scaffold01127_62274,scaffold01128_234672,scaffold01128_234820,scaffold01129_212968,scaffold01129_213019,scaffold01129_221281,scaffold01131_26013,scaffold01132_211334,scaffold01132_54995,scaffold01132_55001,scaffold01132_92346,scaffold01132_92352,scaffold01132_94013,scaffold01133_152548,scaffold01133_153286,scaffold01133_154346,scaffold01133_155440,scaffold01137_147116,scaffold01137_147117,scaffold01137_189759,scaffold01142_232806,scaffold01143_60545,scaffold01143_66534,scaffold01147_274922,scaffold01147_96853,scaffold01147_96893,scaffold01147_96902,scaffold01151_266684,scaffold01151_275537,scaffold01153_155420,scaffold01153_155433,scaffold01153_295287,scaffold01153_295446,scaffold01159_193327,scaffold01159_193398,scaffold01159_193561,scaffold01160_156722,scaffold01160_156723,scaffold01160_156797,scaffold01160_156972,scaffold01160_156991,scaffold01160_164772,scaffold01160_26775,scaffold01160_9074,scaffold01161_165004,scaffold01161_165046,scaffold01161_195055,scaffold01161_195089,scaffold01161_195428,scaffold01162_288529,scaffold01162_288531,scaffold01162_300682,scaffold01164_143874,scaffold01169_243833,scaffold01169_258112,scaffold01169_258171,scaffold01169_258219,scaffold01169_259290,scaffold01169_271118,scaffold01172_115761,scaffold01172_171048,scaffold01172_171097,scaffold01172_40157,scaffold01174_143730,scaffold01174_143755,scaffold01174_155290,scaffold01174_155437,scaffold01174_81124,scaffold01174_81168,scaffold01174_81231,scaffold01174_81286,scaffold01174_81327,scaffold01174_81500,scaffold01174_81549,scaffold01174_93520,scaffold01174_93548,scaffold01174_93855,scaffold01177_138711,scaffold01177_138766,scaffold01177_139894,scaffold01177_139896,scaffold01177_255331,scaffold01177_255692,scaffold01178_39731,scaffold01178_39766,scaffold01178_39786,scaffold01183_152132,scaffold01186_41718,scaffold01186_42053,scaffold01187_293554,scaffold01187_294471,scaffold01187_69772,scaffold01187_83429,scaffold01188_179272,scaffold01188_185441,scaffold01188_185534,scaffold01188_201639,scaffold01188_202690,scaffold01188_202722,scaffold01188_204435,scaffold01190_30589,scaffold01192_200726,scaffold01192_232841,scaffold01192_64751,scaffold01192_64755,scaffold01192_80727,scaffold01192_83803,scaffold01192_93941,scaffold01199_101421,scaffold01199_108613,scaffold01199_108747,scaffold01199_152933,scaffold01199_152960,scaffold01199_153060,scaffold01199_179500,scaffold01199_180621,scaffold01199_184400,scaffold01199_184610,scaffold01199_185945,scaffold01199_234490,scaffold01199_234551,scaffold01199_234559,scaffold01199_234573,scaffold01199_238208,scaffold01199_241354,scaffold01199_88944,scaffold01199_89970,scaffold01199_97174,scaffold01200_230188,scaffold01200_33530,scaffold01200_85195,scaffold01200_95749,scaffold01201_108275,scaffold01201_77481,scaffold01204_225009,scaffold01204_225038,scaffold01205_20561,scaffold01205_20676,scaffold01219_268780,scaffold01223_150180,scaffold01224_269426,scaffold01224_278121,scaffold01224_278127,scaffold01230_265878,scaffold01230_265931,scaffold01231_8564,scaffold01232_6195,scaffold01232_6294,scaffold01236_147413,scaffold01239_172142,scaffold01239_173800,scaffold01239_173806,scaffold01240_190657,scaffold01240_190679,scaffold01240_219067,scaffold01240_219214,scaffold01240_222067,scaffold01240_222096,scaffold01240_225342,scaffold01250_261577,scaffold01250_261709,scaffold01250_268363,scaffold01250_268414,scaffold01250_268446,scaffold01250_268447,scaffold01250_269805,scaffold01250_269848,scaffold01250_269850,scaffold01252_164820,scaffold01252_169165,scaffold01252_189063,scaffold01253_86013,scaffold01255_173155,scaffold01255_173339,scaffold01255_173373,scaffold01255_173499,scaffold01255_183906,scaffold01255_217665,scaffold01255_222227,scaffold01255_230749,scaffold01255_230790,scaffold01255_234052,scaffold01255_95925,scaffold01255_95997,scaffold01258_198452,scaffold01260_162706,scaffold01262_68020,scaffold01262_72327,scaffold01262_72445,scaffold01262_78827,scaffold01263_98207,scaffold01264_208355,scaffold01264_208455,scaffold01265_266295,scaffold01265_269313,scaffold01266_47453,scaffold01267_213688,scaffold01268_179575,scaffold01268_179679,scaffold01268_180095,scaffold01268_182287,scaffold01268_182448,scaffold01268_201376,scaffold01268_247686,scaffold01271_196488,scaffold01271_200483,scaffold01271_202942,scaffold01271_63240,scaffold01273_87473,scaffold01273_87490,scaffold01273_87509,scaffold01275_227171,scaffold01275_237148,scaffold01275_54035,scaffold01275_54054,scaffold01275_65212,scaffold01276_178248,scaffold01276_178257,scaffold01276_178301,scaffold01276_187604,scaffold01276_48813,scaffold01276_48839,scaffold01276_49430,scaffold01276_49449,scaffold01276_49657,scaffold01276_72248,scaffold01276_72273,scaffold01279_217976,scaffold01279_221712,scaffold01279_234720,scaffold01279_235653,scaffold01289_166308,scaffold01289_166416,scaffold01289_33537,scaffold01289_33541,scaffold01289_33731,scaffold01291_70175,scaffold01293_100354,scaffold01293_94981,scaffold01293_95008,scaffold01293_97685,scaffold01297_244012,scaffold01297_244093,scaffold01297_244110,scaffold01297_261611,scaffold01297_261672,scaffold01297_261708,scaffold01297_261729,scaffold01297_261730,scaffold01301_192752,scaffold01301_192793,scaffold01302_98246,scaffold01304_218828,scaffold01305_240441,scaffold01308_21520,scaffold01308_45934,scaffold01308_45937,scaffold01315_259138,scaffold01316_226593,scaffold01316_233106,scaffold01316_255508,scaffold01316_48141,scaffold01316_66296,scaffold01316_66311,scaffold01320_104361,scaffold01320_104438,scaffold01320_127973,scaffold01320_128243,scaffold01320_134874,scaffold01320_182773,scaffold01320_236640,scaffold01320_239985,scaffold01320_84973,scaffold01320_85044,scaffold01320_88367,scaffold01320_88406,scaffold01320_88464,scaffold01322_105742,scaffold01322_105791,scaffold01324_243865,scaffold01325_58381,scaffold01326_139753,scaffold01326_155543,scaffold01326_158463,scaffold01326_158501,scaffold01326_158739,scaffold01326_227120,scaffold01329_112693,scaffold01329_165567,scaffold01329_165624,scaffold01329_165696,scaffold01329_169429,scaffold01329_94205,scaffold01329_94453,scaffold01329_96547,scaffold01329_96549,scaffold01338_83166,scaffold01339_120280,scaffold01339_120418,scaffold01339_120732,scaffold01343_104768,scaffold01346_11369,scaffold01346_12811,scaffold01346_23198,scaffold01346_23207,scaffold01346_31275,scaffold01346_43441,scaffold01346_43638,scaffold01346_43752,scaffold01346_43771,scaffold01346_43781,scaffold01346_43805,scaffold01349_243863,scaffold01349_247493,scaffold01349_258869,scaffold01349_259152,scaffold01349_260383,scaffold01350_238326,scaffold01350_259319,scaffold01350_259470,scaffold01351_42519,scaffold01356_93872,scaffold01358_195433,scaffold01358_200565,scaffold01358_202784,scaffold01358_202818,scaffold01363_30009,scaffold01363_40930,scaffold01363_41146,scaffold01364_216363,scaffold01365_125318,scaffold01365_125386,scaffold01365_161300,scaffold01365_165729,scaffold01365_180731,scaffold01365_181566,scaffold01365_218934,scaffold01365_63797,scaffold01368_132786,scaffold01368_135791,scaffold01376_69229,scaffold01379_122087,scaffold01382_101788,scaffold01382_102090,scaffold01382_138584,scaffold01382_138650,scaffold01382_138655,scaffold01382_138713,scaffold01382_138714,scaffold01382_138738,scaffold01382_138772,scaffold01382_138793,scaffold01382_266773,scaffold01384_93380,scaffold01386_192290,scaffold01390_189965,scaffold01396_125514,scaffold01396_126252,scaffold01399_171657,scaffold01399_65450,scaffold01404_7334,scaffold01405_18093,scaffold01409_119444,scaffold01409_119460,scaffold01409_119467,scaffold01409_139438,scaffold01409_139497,scaffold01409_139531,scaffold01409_210949,scaffold01409_77897,scaffold01409_86175,scaffold01409_86196,scaffold01409_95092,scaffold01410_11975,scaffold01410_12076,scaffold01410_52643,scaffold01410_60445,scaffold01412_83870,scaffold01419_155103,scaffold01422_251163,scaffold01422_251234,scaffold01424_203173,scaffold01424_225776,scaffold01424_243513,scaffold01424_243581,scaffold01424_245242,scaffold01424_245280,scaffold01424_251013,scaffold01428_208833,scaffold01428_242735,scaffold01439_231726,scaffold01439_231735,scaffold01439_231748,scaffold01439_23869,scaffold01440_199662,scaffold01440_223416,scaffold01440_223481,scaffold01440_223550,scaffold01440_223551,scaffold01442_165217,scaffold01442_165218,scaffold01445_212851,scaffold01445_212864,scaffold01448_109119,scaffold01448_109213,scaffold01448_158151,scaffold01448_222232,scaffold01448_222357,scaffold01448_222432,scaffold01457_56711,scaffold01460_253516,scaffold01462_60330,scaffold01462_83033,scaffold01465_170603,scaffold01466_161813,scaffold01470_124196,scaffold01470_129725,scaffold01470_149772,scaffold01470_149773,scaffold01470_149924,scaffold01470_149984,scaffold01470_151535,scaffold01470_151571,scaffold01470_152389,scaffold01470_167336,scaffold01470_167573,scaffold01470_167626,scaffold01470_173273,scaffold01470_173330,scaffold01470_240166,scaffold01473_185559,scaffold01473_185603,scaffold01473_185667,scaffold01473_185725,scaffold01473_185881,scaffold01473_185883,scaffold01473_185919,scaffold01480_35963,scaffold01480_38605,scaffold01480_71695,scaffold01483_125120,scaffold01483_125133,scaffold01483_157409,scaffold01483_159893,scaffold01483_203288,scaffold01483_203314,scaffold01483_203321,scaffold01483_243266,scaffold01484_107795,scaffold01484_179883,scaffold01485_127977,scaffold01485_143648,scaffold01485_143659,scaffold01485_143671,scaffold01485_143761,scaffold01486_122424,scaffold01486_122475,scaffold01486_122477,scaffold01486_167491,scaffold01486_169960,scaffold01486_210090,scaffold01486_210181,scaffold01486_210248,scaffold01495_59841,scaffold01497_125936,scaffold01497_190233,scaffold01497_198958,scaffold01505_110840,scaffold01512_112542,scaffold01512_114212,scaffold01512_130857,scaffold01515_41039,scaffold01515_49959,scaffold01515_49998,scaffold01515_50238,scaffold01515_50239,scaffold01515_64009,scaffold01515_64144,scaffold01515_64429,scaffold01520_29161,scaffold01522_53245,scaffold01524_90460,scaffold01524_92564,scaffold01524_92569,scaffold01528_104672,scaffold01528_104674,scaffold01528_104730,scaffold01530_170826,scaffold01530_171215,scaffold01534_171810,scaffold01534_171822,scaffold01534_171855,scaffold01534_171935,scaffold01534_192406,scaffold01534_251607,scaffold01534_51462,scaffold01534_51555,scaffold01537_41960,scaffold01537_42127,scaffold01537_53937,scaffold01537_53975,scaffold01537_56602,scaffold01537_56683,scaffold01541_125104,scaffold01541_125161,scaffold01544_11098,scaffold01544_11468,scaffold01545_242109,scaffold01545_243561,scaffold01545_247493,scaffold01547_62085,scaffold01547_62127,scaffold01547_62149,scaffold01547_82395,scaffold01547_87882,scaffold01547_98316,scaffold01548_117480,scaffold01548_117497,scaffold01548_118929,scaffold01548_181160,scaffold01548_181220,scaffold01553_212988,scaffold01553_212994,scaffold01553_236637,scaffold01553_236775,scaffold01557_106583,scaffold01557_107084,scaffold01557_48277,scaffold01557_88461,scaffold01557_94775,scaffold01560_55850,scaffold01561_48610,scaffold01561_48678,scaffold01565_46127,scaffold01565_52230,scaffold01567_158650,scaffold01567_165095,scaffold01567_178165,scaffold01572_178796,scaffold01573_44346,scaffold01574_166781,scaffold01574_228409,scaffold01574_228469,scaffold01574_228703,scaffold01574_228719,scaffold01574_228722,scaffold01575_15153,scaffold01575_15179,scaffold01575_17035,scaffold01575_207575,scaffold01575_207592,scaffold01575_207698,scaffold01575_76773,scaffold01578_116571,scaffold01578_121925,scaffold01578_122095,scaffold01578_132156,scaffold01578_148499,scaffold01578_148613,scaffold01580_48375,scaffold01582_78752,scaffold01582_78905,scaffold01583_2796,scaffold01586_236996,scaffold01587_60578,scaffold01588_126934,scaffold01588_127058,scaffold01588_159082,scaffold01588_178021,scaffold01591_13382,scaffold01591_22702,scaffold01592_15328,scaffold01595_137001,scaffold01595_200071,scaffold01595_64154,scaffold01599_152877,scaffold01599_153236,scaffold01599_153237,scaffold01599_153297,scaffold01599_192750,scaffold01599_194080,scaffold01599_194104,scaffold01599_194127,scaffold01599_194141,scaffold01599_194326,scaffold01599_194343,scaffold01599_194370,scaffold01599_199523,scaffold01599_235382,scaffold01605_198713,scaffold01605_211606,scaffold01605_211662,scaffold01605_220883,scaffold01607_32665,scaffold01607_46557,scaffold01607_59551,scaffold01610_180330,scaffold01610_181716,scaffold01610_181842,scaffold01610_181913,scaffold01610_191058,scaffold01610_191232,scaffold01610_191389,scaffold01610_191651,scaffold01611_133171,scaffold01613_142111,scaffold01613_142362,scaffold01618_72453,scaffold01619_123500,scaffold01619_18276,scaffold01619_18601,scaffold01619_34969,scaffold01619_42591,scaffold01619_61898,scaffold01619_61999,scaffold01619_62054,scaffold01619_62061,scaffold01628_137089,scaffold01630_32908,scaffold01630_32952,scaffold01630_34174,scaffold01643_117965,scaffold01643_173737,scaffold01648_193046,scaffold01648_193412,scaffold01648_193788,scaffold01648_193838,scaffold01648_193863,scaffold01650_15611,scaffold01650_15746,scaffold01650_15799,scaffold01650_16289,scaffold01656_9946,scaffold01657_209726,scaffold01661_10719,scaffold01661_118446,scaffold01661_118490,scaffold01661_20111,scaffold01661_20284,scaffold01661_58321,scaffold01661_58345,scaffold01661_58702,scaffold01661_58712,scaffold01661_74585,scaffold01661_89459,scaffold01661_89472,scaffold01661_89526,scaffold01661_89645,scaffold01662_23731,scaffold01662_29183,scaffold01662_46664,scaffold01666_174990,scaffold01666_175166,scaffold01667_22000,scaffold01668_26453,scaffold01671_28167,scaffold01673_184409,scaffold01685_15312,scaffold01685_15387,scaffold01685_15388,scaffold01685_20508,scaffold01685_20661,scaffold01685_20674,scaffold01685_42634,scaffold01690_214946,scaffold01690_217826,scaffold01690_217828,scaffold01691_158926,scaffold01693_96693,scaffold01694_163820,scaffold01694_187883,scaffold01694_187938,scaffold01694_187977,scaffold01695_107238,scaffold01695_130469,scaffold01695_13097,scaffold01695_137362,scaffold01695_137510,scaffold01695_137659,scaffold01695_161769,scaffold01695_25113,scaffold01695_25206,scaffold01702_51731,scaffold01707_187110,scaffold01707_192010,scaffold01707_194965,scaffold01707_195080,scaffold01707_195413,scaffold01707_195419,scaffold01723_203676,scaffold01723_203967,scaffold01723_203995,scaffold01723_210407,scaffold01726_12618,scaffold01726_135953,scaffold01726_135984,scaffold01726_136064,scaffold01726_138426,scaffold01726_154733,scaffold01726_172660,scaffold01726_172676,scaffold01726_172691,scaffold01726_38336,scaffold01726_70758,scaffold01726_70810,scaffold01726_70857,scaffold01726_70901,scaffold01726_9152,scaffold01726_99604,scaffold01726_99671,scaffold01727_147293,scaffold01727_184071,scaffold01727_186887,scaffold01727_194801,scaffold01727_194946,scaffold01727_194975,scaffold01727_195086,scaffold01727_195204,scaffold01727_195223,scaffold01727_195371,scaffold01727_73722,scaffold01727_76810,scaffold01728_119371,scaffold01728_152387,scaffold01728_152440,scaffold01728_155038,scaffold01728_155168,scaffold01728_170184,scaffold01728_171627,scaffold01728_41285,scaffold01728_41308,scaffold01728_41313,scaffold01728_41537,scaffold01729_57628,scaffold01731_224361,scaffold01735_3381,scaffold01737_63301,scaffold01738_123220,scaffold01738_129028,scaffold01738_129068,scaffold01745_2114,scaffold01745_2204,scaffold01750_127158,scaffold01750_131241,scaffold01750_17857,scaffold01750_216119,scaffold01750_216164,scaffold01750_216411,scaffold01750_216443,scaffold01750_216480,scaffold01750_216514,scaffold01750_216530,scaffold01759_160107,scaffold01759_177044,scaffold01759_178288,scaffold01759_178468,scaffold01763_175296,scaffold01763_99520,scaffold01764_41253,scaffold01764_87537,scaffold01765_117972,scaffold01765_117998,scaffold01765_132019,scaffold01765_144632,scaffold01765_145089,scaffold01766_106538,scaffold01766_122841,scaffold01766_122852,scaffold01774_214823,scaffold01781_21619,scaffold01786_80820,scaffold01786_80833,scaffold01786_80850,scaffold01786_84707,scaffold01786_84780,scaffold01786_93961,scaffold01786_93991,scaffold01786_94044,scaffold01788_1528,scaffold01788_1551,scaffold01789_215993,scaffold01789_224446,scaffold01792_150375,scaffold01792_150670,scaffold01792_150688,scaffold01792_150748,scaffold01792_162286,scaffold01792_162600,scaffold01792_162606,scaffold01792_17967,scaffold01792_194654,scaffold01792_36608,scaffold01792_36668,scaffold01794_190425,scaffold01794_190478,scaffold01794_190616,scaffold01794_42978,scaffold01794_63748,scaffold01794_66270,scaffold01794_74362,scaffold01802_47356,scaffold01805_15415,scaffold01805_58526,scaffold01805_58567,scaffold01806_135836,scaffold01806_172953,scaffold01806_173023,scaffold01806_88117,scaffold01806_88524,scaffold01806_88578,scaffold01806_88596,scaffold01806_88611,scaffold01806_88619,scaffold01810_156802,scaffold01811_153075,scaffold01811_153090,scaffold01811_27383,scaffold01811_27401,scaffold01811_27623,scaffold01811_27630,scaffold01811_27643,scaffold01814_179980,scaffold01814_179984,scaffold01814_199822,scaffold01815_27600,scaffold01818_35277,scaffold01826_141994,scaffold01826_142063,scaffold01826_142147,scaffold01829_205069,scaffold01829_205074,scaffold01829_205159,scaffold01830_40314,scaffold01830_63642,scaffold01832_119058,scaffold01832_119434,scaffold01835_173472,scaffold01835_173527,scaffold01835_64554,scaffold01835_64644,scaffold01842_213050,scaffold01865_14815,scaffold01865_15001,scaffold01865_15110,scaffold01865_15247,scaffold01866_181479,scaffold01875_122815,scaffold01875_122840,scaffold01875_122861,scaffold01875_122890,scaffold01875_127715,scaffold01875_167405,scaffold01876_198605,scaffold01876_198724,scaffold01876_210131,scaffold01877_139368,scaffold01880_10760,scaffold01880_12293,scaffold01880_27796,scaffold01880_27812,scaffold01880_27854,scaffold01891_153632,scaffold01891_160341,scaffold01891_161013,scaffold01891_89393,scaffold01891_89547,scaffold01894_158542,scaffold01894_158603,scaffold01900_119973,scaffold01900_74598,scaffold01904_33273,scaffold01904_33521,scaffold01904_33726,scaffold01905_60037,scaffold01905_60085,scaffold01905_60119,scaffold01905_60144,scaffold01907_145155,scaffold01907_145264,scaffold01907_147605,scaffold01907_147618,scaffold01907_147637,scaffold01907_148224,scaffold01907_178396,scaffold01907_181045,scaffold01907_181199,scaffold01913_108339,scaffold01913_140151,scaffold01913_88176,scaffold01913_88183,scaffold01913_90794,scaffold01913_91016,scaffold01913_91107,scaffold01923_84630,scaffold01923_87147,scaffold01923_87325,scaffold01923_87361,scaffold01924_96132,scaffold01927_164699,scaffold01937_105532,scaffold01937_127855,scaffold01937_150825,scaffold01937_166196,scaffold01938_123323,scaffold01938_123348,scaffold01938_125028,scaffold01941_51377,scaffold01944_42972,scaffold01946_42043,scaffold01946_42047,scaffold01946_42179,scaffold01946_42242,scaffold01946_42271,scaffold01946_42292,scaffold01946_42308,scaffold01946_42334,scaffold01946_42384,scaffold01946_48007,scaffold01947_31463,scaffold01947_33088,scaffold01948_32901,scaffold01948_32903,scaffold01948_32998,scaffold01948_33089,scaffold01949_14320,scaffold01949_17486,scaffold01949_17502,scaffold01949_190072,scaffold01949_198469,scaffold01949_29865,scaffold01949_30329,scaffold01949_47540,scaffold01954_64015,scaffold01954_64020,scaffold01954_65069,scaffold01955_61507,scaffold01955_61611,scaffold01955_63559,scaffold01955_86042,scaffold01960_118938,scaffold01960_119014,scaffold01960_124141,scaffold01960_124145,scaffold01960_124340,scaffold01960_124716,scaffold01960_134035,scaffold01960_134135,scaffold01960_134212,scaffold01960_78313,scaffold01963_177337,scaffold01964_148671,scaffold01964_148786,scaffold01964_148824,scaffold01964_148842,scaffold01964_148976,scaffold01967_169657,scaffold01967_189012,scaffold01967_196968,scaffold01973_24294,scaffold01973_27546,scaffold01976_102678,scaffold01976_102684,scaffold01976_102765,scaffold01976_102809,scaffold01985_97466,scaffold01985_97521,scaffold01985_97556,scaffold01986_143806,scaffold01986_145037,scaffold01986_145101,scaffold01986_171038,scaffold01986_178861,scaffold01986_179580,scaffold01986_179581,scaffold01986_181178,scaffold01988_194970,scaffold01988_195010,scaffold01988_23232,scaffold01988_24910,scaffold01988_24990,scaffold01988_25060,scaffold01991_138933,scaffold01992_174170,scaffold01992_174405,scaffold01992_174596,scaffold01992_186918,scaffold01992_192523,scaffold01993_122436,scaffold01996_104014,scaffold01996_133515,scaffold01996_138443,scaffold01996_199888,scaffold01996_199985,scaffold01996_88176,scaffold01996_90893,scaffold01997_133333,scaffold01997_149554,scaffold01997_149697,scaffold02001_130957,scaffold02001_88909,scaffold02001_89073,scaffold02001_90917,scaffold02001_91089,scaffold02003_179840,scaffold02003_180011,scaffold02004_156829,scaffold02005_140426,scaffold02008_161164,scaffold02008_161187,scaffold02012_23026,scaffold02012_23122,scaffold02012_23133,scaffold02012_23251,scaffold02012_71218,scaffold02014_41663,scaffold02014_41714,scaffold02014_41738,scaffold02015_28942,scaffold02015_28943,scaffold02015_29030,scaffold02015_29075,scaffold02015_31626,scaffold02015_33854,scaffold02017_114406,scaffold02017_82956,scaffold02017_82963,scaffold02019_114523,scaffold02019_114535,scaffold02020_101556,scaffold02020_115723,scaffold02020_116155,scaffold02020_116159,scaffold02020_116191,scaffold02023_111568,scaffold02023_111588,scaffold02025_106342,scaffold02025_106479,scaffold02025_106534,scaffold02025_106600,scaffold02025_121926,scaffold02025_88311,scaffold02025_88353,scaffold02027_124197,scaffold02027_124352,scaffold02027_124361,scaffold02027_141983,scaffold02027_160639,scaffold02027_160750,scaffold02027_161687,scaffold02027_179343,scaffold02032_67728,scaffold02037_56731,scaffold02040_45595,scaffold02040_45638,scaffold02040_45887,scaffold02044_38024,scaffold02044_38114,scaffold02044_38144,scaffold02044_38178,scaffold02049_136831,scaffold02060_172314,scaffold02060_65969,scaffold02060_66237,scaffold02066_83338,scaffold02066_95761,scaffold02068_177694,scaffold02070_143413,scaffold02070_143436,scaffold02070_73772,scaffold02071_23994,scaffold02073_108672,scaffold02073_189272,scaffold02073_193270,scaffold02076_172874,scaffold02076_175224,scaffold02076_175237,scaffold02076_175245,scaffold02079_32584,scaffold02083_136425,scaffold02084_162655,scaffold02090_141271,scaffold02090_141308,scaffold02090_142179,scaffold02090_143907,scaffold02090_144614,scaffold02090_146277,scaffold02090_21300,scaffold02090_25211,scaffold02090_25359,scaffold02094_103732,scaffold02094_103818,scaffold02094_84149,scaffold02094_86794,scaffold02096_71866,scaffold02099_64228,scaffold02099_80006,scaffold02099_87681,scaffold02102_119120,scaffold02102_191467,scaffold02102_191581,scaffold02106_3220,scaffold02106_49724,scaffold02107_36419,scaffold02107_36525,scaffold02111_115664,scaffold02111_139832,scaffold02112_181890,scaffold02112_185031,scaffold02118_15435,scaffold02118_15461,scaffold02118_15496,scaffold02118_15539,scaffold02119_143929,scaffold02120_68181,scaffold02120_68395,scaffold02120_81933,scaffold02124_138007,scaffold02124_138035,scaffold02125_12801,scaffold02130_175286,scaffold02130_175446,scaffold02130_177980,scaffold02130_24293,scaffold02130_33323,scaffold02134_188560,scaffold02149_13625,scaffold02149_14084,scaffold02156_96846,scaffold02157_140386,scaffold02157_149179,scaffold02166_90655,scaffold02168_183607,scaffold02168_183639,scaffold02168_183663,scaffold02168_183679,scaffold02169_45762,scaffold02176_47127,scaffold02179_36850,scaffold02183_161337,scaffold02191_12454,scaffold02191_12455,scaffold02191_12504,scaffold02191_12703,scaffold02191_12755,scaffold02191_15116,scaffold02191_74502,scaffold02191_74521,scaffold02191_76241,scaffold02194_149115,scaffold02194_160651,scaffold02194_69751,scaffold02194_69752,scaffold02196_112574,scaffold02196_112588,scaffold02196_112673,scaffold02196_112856,scaffold02210_50609,scaffold02211_145215,scaffold02214_166881,scaffold02214_167053,scaffold02229_84860,scaffold02230_39401,scaffold02230_56265,scaffold02233_90702,scaffold02233_92750,scaffold02235_136350,scaffold02237_30801,scaffold02237_30988,scaffold02237_30989,scaffold02237_31039,scaffold02237_31048,scaffold02237_31084,scaffold02237_31178,scaffold02237_50041,scaffold02247_172319,scaffold02250_115254,scaffold02250_115299,scaffold02250_115315,scaffold02250_116945,scaffold02250_120903,scaffold02250_134135,scaffold02250_140126,scaffold02250_142904,scaffold02250_153566,scaffold02250_162713,scaffold02252_180522,scaffold02256_159008,scaffold02256_159053,scaffold02256_161402,scaffold02256_161529,scaffold02268_36292,scaffold02268_37480,scaffold02268_37557,scaffold02268_37583,scaffold02270_117024,scaffold02270_117057,scaffold02270_125898,scaffold02270_125933,scaffold02270_125949,scaffold02270_126050,scaffold02271_141228,scaffold02271_141254,scaffold02271_141287,scaffold02271_141339,scaffold02271_141357,scaffold02271_148026,scaffold02271_153075,scaffold02271_165914,scaffold02272_7219,scaffold02275_50182,scaffold02275_50262,scaffold02275_54445,scaffold02277_51112,scaffold02282_59115,scaffold02282_59269,scaffold02282_59287,scaffold02282_59289,scaffold02282_59310,scaffold02282_75897,scaffold02282_75956,scaffold02282_76058,scaffold02285_127581,scaffold02285_127868,scaffold02285_127881,scaffold02289_151112,scaffold02289_151180,scaffold02289_176971,scaffold02289_177020,scaffold02290_145156,scaffold02294_14281,scaffold02300_28545,scaffold02300_28713,scaffold02302_58842,scaffold02308_108817,scaffold02318_131222,scaffold02321_149796,scaffold02322_62023,scaffold02330_30092,scaffold02332_126927,scaffold02332_136685,scaffold02332_136697,scaffold02332_151306,scaffold02332_151312,scaffold02335_129118,scaffold02335_129119,scaffold02338_25040,scaffold02338_25109,scaffold02338_25337,scaffold02338_25556,scaffold02338_27817,scaffold02338_27996,scaffold02338_42205,scaffold02338_42273,scaffold02338_51935,scaffold02338_52110,scaffold02339_28404,scaffold02343_22434,scaffold02344_126290,scaffold02344_126422,scaffold02344_153261,scaffold02349_163003,scaffold02351_107253,scaffold02351_110168,scaffold02351_110201,scaffold02351_115249,scaffold02351_125552,scaffold02351_23903,scaffold02351_23922,scaffold02351_23944,scaffold02351_23945,scaffold02351_24150,scaffold02351_33134,scaffold02351_33145,scaffold02351_70778,scaffold02351_70840,scaffold02351_71124,scaffold02351_78816,scaffold02354_2308,scaffold02354_2320,scaffold02354_38259,scaffold02354_38284,scaffold02354_38300,scaffold02355_149675,scaffold02355_153472,scaffold02355_153584,scaffold02355_160837,scaffold02355_161668,scaffold02358_100276,scaffold02358_117094,scaffold02358_117148,scaffold02358_117323,scaffold02358_122267,scaffold02358_122290,scaffold02358_122326,scaffold02358_122362,scaffold02358_122371,scaffold02358_140632,scaffold02358_140678,scaffold02358_140688,scaffold02358_140717,scaffold02358_140759,scaffold02358_143925,scaffold02358_171475,scaffold02358_171658,scaffold02358_179326,scaffold02358_179370,scaffold02358_54534,scaffold02358_61656,scaffold02358_61709,scaffold02358_61723,scaffold02358_61751,scaffold02358_61765,scaffold02361_146299,scaffold02361_158183,scaffold02368_91307,scaffold02368_91416,scaffold02368_91507,scaffold02368_91726,scaffold02368_91744,scaffold02368_94216,scaffold02387_102852,scaffold02387_102855,scaffold02387_102899,scaffold02387_103008,scaffold02387_143688,scaffold02387_143871,scaffold02387_144215,scaffold02387_78233,scaffold02395_13271,scaffold02397_119210,scaffold02398_48252,scaffold02400_146804,scaffold02400_147044,scaffold02400_147049,scaffold02400_147072,scaffold02400_148730,scaffold02400_148740,scaffold02400_148749,scaffold02400_172454,scaffold02401_112853,scaffold02401_112870,scaffold02401_112900,scaffold02412_19482,scaffold02412_37532,scaffold02412_67248,scaffold02412_68139,scaffold02412_68206,scaffold02412_69281,scaffold02412_74483,scaffold02412_74484,scaffold02412_75940,scaffold02412_79238,scaffold02417_123316,scaffold02417_126229,scaffold02417_126412,scaffold02417_132188,scaffold02417_150560,scaffold02417_150561,scaffold02417_155423,scaffold02417_162848,scaffold02417_162980,scaffold02417_164862,scaffold02417_65266,scaffold02417_72501,scaffold02417_73614,scaffold02417_87009,scaffold02417_99399,scaffold02417_99410,scaffold02423_128755,scaffold02423_128768,scaffold02423_128815,scaffold02423_128853,scaffold02423_128854,scaffold02423_93863,scaffold02426_38689,scaffold02430_136524,scaffold02430_136538,scaffold02430_136618,scaffold02430_136639,scaffold02430_142703,scaffold02430_142708,scaffold02430_142934,scaffold02430_142947,scaffold02430_142952,scaffold02430_143059,scaffold02432_7569,scaffold02432_7682,scaffold02432_7727,scaffold02432_9414,scaffold02433_102434,scaffold02433_48918,scaffold02433_59521,scaffold02433_69544,scaffold02433_69699,scaffold02438_166053,scaffold02438_169015,scaffold02438_170350,scaffold02440_144776,scaffold02440_144911,scaffold02440_144917,scaffold02440_144949,scaffold02440_148923,scaffold02440_148928,scaffold02440_150232,scaffold02440_150268,scaffold02441_16722,scaffold02441_23559,scaffold02447_39443,scaffold02448_132187,scaffold02448_136099,scaffold02448_136106,scaffold02449_102952,scaffold02457_101693,scaffold02457_101871,scaffold02457_107762,scaffold02458_36362,scaffold02458_46207,scaffold02458_46231,scaffold02460_52484,scaffold02460_52581,scaffold02460_52707,scaffold02460_78289,scaffold02460_78538,scaffold02468_32970,scaffold02468_33066,scaffold02468_33306,scaffold02468_7964,scaffold02469_55344,scaffold02469_55367,scaffold02469_71851,scaffold02469_71867,scaffold02469_71913,scaffold02479_78293,scaffold02479_78294,scaffold02479_78329,scaffold02479_78346,scaffold02479_79364,scaffold02479_79385,scaffold02479_79403,scaffold02479_79556,scaffold02479_79591,scaffold02479_79608,scaffold02479_79701,scaffold02479_79702,scaffold02479_79924,scaffold02479_90819,scaffold02482_93705,scaffold02482_93933,scaffold02482_96458,scaffold02484_164193,scaffold02485_101030,scaffold02485_104153,scaffold02485_104176,scaffold02485_134665,scaffold02485_134728,scaffold02485_96302,scaffold02485_96395,scaffold02490_85137,scaffold02492_159173,scaffold02497_34594,scaffold02497_34840,scaffold02500_113617,scaffold02500_113676,scaffold02500_113691,scaffold02500_75207,scaffold02500_75338,scaffold02503_46540,scaffold02504_161684,scaffold02507_65859,scaffold02510_41284,scaffold02510_58947,scaffold02510_82374,scaffold02510_82421,scaffold02514_59236,scaffold02514_81303,scaffold02514_81338,scaffold02514_81457,scaffold02515_114403,scaffold02515_119538,scaffold02515_119554,scaffold02515_119708,scaffold02515_147891,scaffold02519_86595,scaffold02519_89314,scaffold02521_21782,scaffold02523_145831,scaffold02523_145962,scaffold02523_146081,scaffold02523_31073,scaffold02523_31116,scaffold02523_32502,scaffold02526_103921,scaffold02526_109633,scaffold02526_109686,scaffold02534_35471,scaffold02534_42449,scaffold02534_42873,scaffold02540_18619,scaffold02546_35013,scaffold02546_35035,scaffold02546_84929,scaffold02552_147001,scaffold02556_133464,scaffold02560_12312,scaffold02560_38624,scaffold02560_38753,scaffold02560_38931,scaffold02560_8489,scaffold02561_113762,scaffold02561_117366,scaffold02561_123063,scaffold02562_126717,scaffold02562_127288,scaffold02562_138530,scaffold02562_139885,scaffold02562_156718,scaffold02562_96324,scaffold02566_157006,scaffold02573_101229,scaffold02573_102518,scaffold02581_131972,scaffold02581_43943,scaffold02581_44029,scaffold02581_44062,scaffold02581_44165,scaffold02583_47581,scaffold02583_47647,scaffold02583_47719,scaffold02583_47776,scaffold02583_47789,scaffold02583_49359,scaffold02583_89188,scaffold02589_33520,scaffold02589_33561,scaffold02589_33769,scaffold02591_52025,scaffold02591_59047,scaffold02608_51654,scaffold02618_121138,scaffold02618_143342,scaffold02618_18350,scaffold02618_19575,scaffold02618_53002,scaffold02618_98755,scaffold02621_100890,scaffold02621_69132,scaffold02621_69147,scaffold02621_69220,scaffold02621_69236,scaffold02621_90811,scaffold02622_18225,scaffold02624_59292,scaffold02625_93164,scaffold02627_48691,scaffold02627_48860,scaffold02627_94280,scaffold02636_100858,scaffold02636_100868,scaffold02636_71725,scaffold02639_100431,scaffold02639_100528,scaffold02639_154963,scaffold02639_18595,scaffold02639_58893,scaffold02639_64447,scaffold02639_64663,scaffold02639_64731,scaffold02644_15412,scaffold02644_15470,scaffold02645_42196,scaffold02645_45338,scaffold02645_45759,scaffold02650_23152,scaffold02650_23923,scaffold02650_23957,scaffold02656_117773,scaffold02656_64477,scaffold02656_64534,scaffold02656_64733,scaffold02656_64753,scaffold02659_46304,scaffold02659_64784,scaffold02659_64919,scaffold02659_74331,scaffold02659_74440,scaffold02659_74445,scaffold02660_85745,scaffold02660_85782,scaffold02666_137927,scaffold02666_137937,scaffold02666_138047,scaffold02666_138103,scaffold02666_138187,scaffold02671_30456,scaffold02671_47222,scaffold02671_47424,scaffold02675_56045,scaffold02682_52584,scaffold02689_111566,scaffold02692_55661,scaffold02692_55696,scaffold02699_51725,scaffold02711_114266,scaffold02711_114281,scaffold02713_36399,scaffold02713_36469,scaffold02713_91508,scaffold02713_91517,scaffold02715_27725,scaffold02715_27770,scaffold02715_27789,scaffold02715_27827,scaffold02725_153033,scaffold02725_153089,scaffold02733_46127,scaffold02733_46153,scaffold02733_48951,scaffold02733_49101,scaffold02733_49163,scaffold02733_49310,scaffold02733_55355,scaffold02733_68184,scaffold02733_71019,scaffold02733_71130,scaffold02733_76654,scaffold02747_140675,scaffold02747_140784,scaffold02747_4597,scaffold02753_53780,scaffold02756_137239,scaffold02757_21210,scaffold02757_22673,scaffold02757_22686,scaffold02761_111199,scaffold02761_111296,scaffold02761_111507,scaffold02761_136206,scaffold02764_85874,scaffold02764_85984,scaffold02765_15813,scaffold02772_15150,scaffold02780_133520,scaffold02780_133522,scaffold02780_66385,scaffold02780_66441,scaffold02782_11958,scaffold02782_12114,scaffold02782_8494,scaffold02782_8529,scaffold02783_81558,scaffold02783_81600,scaffold02785_63401,scaffold02787_109820,scaffold02787_116718,scaffold02787_18492,scaffold02787_19972,scaffold02787_20112,scaffold02787_20424,scaffold02787_20449,scaffold02787_82481,scaffold02787_82634,scaffold02788_12644,scaffold02791_114125,scaffold02791_125086,scaffold02791_125223,scaffold02791_125670,scaffold02791_133696,scaffold02791_133804,scaffold02799_87025,scaffold02799_87243,scaffold02799_87265,scaffold02799_87290,scaffold02799_88518,scaffold02799_89223,scaffold02799_98947,scaffold02800_141179,scaffold02800_65327,scaffold02800_65406,scaffold02800_65416,scaffold02800_79352,scaffold02801_16206,scaffold02803_65899,scaffold02803_80735,scaffold02804_19425,scaffold02804_38297,scaffold02809_43501,scaffold02810_133381,scaffold02810_68027,scaffold02813_115874,scaffold02821_122310,scaffold02821_63449,scaffold02822_83289,scaffold02823_11300,scaffold02823_45245,scaffold02823_48670,scaffold02823_48673,scaffold02823_48999,scaffold02830_123393,scaffold02830_93442,scaffold02831_21449,scaffold02831_21502,scaffold02831_21632,scaffold02831_21661,scaffold02831_24047,scaffold02831_24048,scaffold02837_109863,scaffold02837_109864,scaffold02837_109936,scaffold02837_109975,scaffold02837_110227,scaffold02837_59712,scaffold02837_59715,scaffold02837_60023,scaffold02837_60036,scaffold02837_60061,scaffold02837_60118,scaffold02837_63329,scaffold02837_75525,scaffold02837_75534,scaffold02837_75676,scaffold02838_67023,scaffold02838_67120,scaffold02838_75740,scaffold02838_75806,scaffold02853_133867,scaffold02853_133872,scaffold02858_97239,scaffold02858_98081,scaffold02860_25019,scaffold02860_56414,scaffold02860_56426,scaffold02860_56435,scaffold02860_64970,scaffold02860_65171,scaffold02862_37973,scaffold02865_99104,scaffold02867_127159,scaffold02867_127385,scaffold02867_47206,scaffold02868_53324,scaffold02868_53325,scaffold02868_53470,scaffold02868_53554,scaffold02868_74623,scaffold02868_74694,scaffold02868_74726,scaffold02868_82854,scaffold02868_83380,scaffold02868_86206,scaffold02868_86227,scaffold02868_86230,scaffold02868_86240,scaffold02868_86588,scaffold02868_86600,scaffold02870_77969,scaffold02870_78208,scaffold02870_86926,scaffold02870_87003,scaffold02882_72217,scaffold02882_72284,scaffold02882_72485,scaffold02882_72487,scaffold02882_75195,scaffold02882_75829,scaffold02882_75853,scaffold02882_75876,scaffold02883_134167,scaffold02883_136335,scaffold02883_46834,scaffold02884_123123,scaffold02888_143200,scaffold02888_39000,scaffold02888_39157,scaffold02888_43626,scaffold02889_33311,scaffold02890_30898,scaffold02890_30979,scaffold02890_31157,scaffold02891_59932,scaffold02892_115969,scaffold02892_116563,scaffold02892_116820,scaffold02892_125365,scaffold02892_126900,scaffold02892_2431,scaffold02892_2434,scaffold02892_71683,scaffold02892_77009,scaffold02892_77165,scaffold02892_77172,scaffold02892_87709,scaffold02893_63794,scaffold02893_63833,scaffold02893_99800,scaffold02902_10655,scaffold02902_10681,scaffold02902_66378,scaffold02903_118653,scaffold02903_133168,scaffold02907_141746,scaffold02907_141774,scaffold02907_146854,scaffold02912_102932,scaffold02912_102949,scaffold02915_14780,scaffold02915_14781,scaffold02916_27377,scaffold02916_64744,scaffold02921_57983,scaffold02923_83162,scaffold02925_139561,scaffold02926_89268,scaffold02926_89312,scaffold02933_14173,scaffold02933_14431,scaffold02933_14634,scaffold02936_52938,scaffold02936_53015,scaffold02938_116472,scaffold02938_116483,scaffold02938_116725,scaffold02938_119339,scaffold02938_119385,scaffold02938_119478,scaffold02938_121937,scaffold02938_23820,scaffold02938_25302,scaffold02938_25303,scaffold02938_50237,scaffold02938_51005,scaffold02938_51053,scaffold02938_54785,scaffold02938_54820,scaffold02938_54847,scaffold02938_92295,scaffold02943_110450,scaffold02943_110577,scaffold02943_96816,scaffold02943_96931,scaffold02953_9542,scaffold02957_134493,scaffold02961_110606,scaffold02961_111719,scaffold02962_36627,scaffold02962_36629,scaffold02964_67767,scaffold02964_67822,scaffold02964_79913,scaffold02964_81105,scaffold02974_60163,scaffold02974_73396,scaffold02974_73445,scaffold02975_105182,scaffold02982_82203,scaffold02993_64191,scaffold02994_66686,scaffold02994_66736,scaffold02994_79490,scaffold02994_79629,scaffold02994_79651,scaffold02994_79713,scaffold02994_79766,scaffold02994_80016,scaffold02994_80056,scaffold02996_137538,scaffold02996_137616,scaffold02996_137617,scaffold02996_137652,scaffold03005_60672,scaffold03005_66212,scaffold03013_9597,scaffold03022_116297,scaffold03022_116361,scaffold03022_129902,scaffold03029_130896,scaffold03030_106855,scaffold03030_97326,scaffold03030_97438,scaffold03043_10595,scaffold03043_13936,scaffold03044_63606,scaffold03047_77319,scaffold03047_77382,scaffold03058_59121,scaffold03058_59214,scaffold03059_78107,scaffold03071_55976,scaffold03086_19714,scaffold03086_9380,scaffold03086_9404,scaffold03086_9539,scaffold03089_65797,scaffold03089_65826,scaffold03089_84987,scaffold03093_129300,scaffold03093_43246,scaffold03101_26965,scaffold03101_51374,scaffold03101_51406,scaffold03101_51495,scaffold03102_46184,scaffold03106_112785,scaffold03106_127549,scaffold03106_133202,scaffold03116_131703,scaffold03116_131762,scaffold03116_91116,scaffold03116_91141,scaffold03118_105552,scaffold03118_105770,scaffold03119_24168,scaffold03119_24172,scaffold03120_49667,scaffold03129_18656,scaffold03129_31979,scaffold03129_32026,scaffold03137_123379,scaffold03142_25907,scaffold03142_26052,scaffold03145_109705,scaffold03148_40326,scaffold03151_102142,scaffold03151_136699,scaffold03151_33350,scaffold03161_42075,scaffold03163_103877,scaffold03163_124980,scaffold03163_125224,scaffold03163_125269,scaffold03166_13481,scaffold03166_26683,scaffold03166_26920,scaffold03170_135445,scaffold03173_118628,scaffold03174_18917,scaffold03174_18921,scaffold03174_19919,scaffold03174_20074,scaffold03174_20134,scaffold03174_30041,scaffold03178_106671,scaffold03178_62158,scaffold03178_63063,scaffold03178_95581,scaffold03181_20255,scaffold03181_20410,scaffold03181_37080,scaffold03181_37097,scaffold03181_54984,scaffold03181_55377,scaffold03181_55381,scaffold03187_10010,scaffold03187_10854,scaffold03187_128600,scaffold03190_102085,scaffold03190_104709,scaffold03190_104779,scaffold03190_121366,scaffold03190_121438,scaffold03190_121625,scaffold03190_24585,scaffold03190_24626,scaffold03190_35503,scaffold03191_108950,scaffold03191_34302,scaffold03191_95623,scaffold03203_80758,scaffold03211_15220,scaffold03211_15290,scaffold03211_15406,scaffold03211_20787,scaffold03214_118957,scaffold03214_118971,scaffold03214_119007,scaffold03216_18897,scaffold03216_19026,scaffold03216_82407,scaffold03219_109251,scaffold03219_109295,scaffold03219_81044,scaffold03222_44119,scaffold03222_44311,scaffold03224_113583,scaffold03224_34865,scaffold03224_34868,scaffold03232_27256,scaffold03234_101825,scaffold03241_111261,scaffold03241_122981,scaffold03241_60083,scaffold03244_126213,scaffold03244_126275,scaffold03244_40754,scaffold03244_40797,scaffold03244_40799,scaffold03244_40870,scaffold03245_23137,scaffold03245_23151,scaffold03245_47214,scaffold03245_47276,scaffold03247_40657,scaffold03247_40880,scaffold03250_24671,scaffold03250_33059,scaffold03250_33116,scaffold03250_33132,scaffold03250_33141,scaffold03250_33171,scaffold03250_33208,scaffold03250_33216,scaffold03254_101807,scaffold03254_112991,scaffold03254_113177,scaffold03272_27432,scaffold03287_42100,scaffold03287_55386,scaffold03287_55413,scaffold03287_87839,scaffold03287_88243,scaffold03287_88297,scaffold03294_104958,scaffold03294_31809,scaffold03294_49679,scaffold03294_50563,scaffold03294_50722,scaffold03294_50901,scaffold03294_78632,scaffold03294_90355,scaffold03294_90906,scaffold03294_94519,scaffold03294_94850,scaffold03294_95042,scaffold03294_99589,scaffold03314_60274,scaffold03314_62743,scaffold03314_62812,scaffold03314_69356,scaffold03314_69363,scaffold03314_69429,scaffold03314_95569,scaffold03314_95581,scaffold03314_95626,scaffold03319_108747,scaffold03319_20613,scaffold03319_62998,scaffold03319_84469,scaffold03322_10694,scaffold03322_35893,scaffold03322_5265,scaffold03323_50463,scaffold03324_92363,scaffold03330_33219,scaffold03330_33228,scaffold03330_39027,scaffold03330_46904,scaffold03330_64404,scaffold03330_64680,scaffold03330_90098,scaffold03330_90187,scaffold03330_90271,scaffold03343_62361,scaffold03343_72257,scaffold03350_28295,scaffold03350_28324,scaffold03350_32221,scaffold03350_32236,scaffold03350_41432,scaffold03350_41465,scaffold03351_29570,scaffold03351_66517,scaffold03351_81040,scaffold03351_81268,scaffold03359_27769,scaffold03359_28151,scaffold03367_41504,scaffold03370_22595,scaffold03385_59985,scaffold03385_60190,scaffold03392_19968,scaffold03394_102309,scaffold03394_102367,scaffold03394_111271,scaffold03397_87268,scaffold03397_87290,scaffold03397_87336,scaffold03397_87379,scaffold03397_87404,scaffold03397_87429,scaffold03398_63987,scaffold03402_119350,scaffold03402_119474,scaffold03404_106183,scaffold03404_106184,scaffold03404_107406,scaffold03406_38212,scaffold03406_38229,scaffold03406_48860,scaffold03406_54836,scaffold03407_62539,scaffold03408_46836,scaffold03408_49497,scaffold03410_106313,scaffold03410_120567,scaffold03420_62951,scaffold03421_117492,scaffold03421_117604,scaffold03421_12804,scaffold03421_12819,scaffold03421_41472,scaffold03445_111385,scaffold03445_111444,scaffold03445_113017,scaffold03445_113043,scaffold03448_20145,scaffold03448_20175,scaffold03448_20179,scaffold03448_20193,scaffold03466_13859,scaffold03466_13885,scaffold03471_49001,scaffold03471_49029,scaffold03473_105995,scaffold03473_35095,scaffold03477_120476,scaffold03478_32657,scaffold03478_32683,scaffold03478_32736,scaffold03478_74232,scaffold03478_9625,scaffold03478_9894,scaffold03480_63551,scaffold03480_63707,scaffold03480_63737,scaffold03480_68162,scaffold03480_68231,scaffold03482_23824,scaffold03487_46877,scaffold03502_55326,scaffold03502_59567,scaffold03502_59811,scaffold03502_59843,scaffold03502_71424,scaffold03502_71433,scaffold03502_84268,scaffold03502_84294,scaffold03502_84349,scaffold03508_92090,scaffold03508_92112,scaffold03508_92122,scaffold03514_60211,scaffold03525_38539,scaffold03526_103380,scaffold03526_42637,scaffold03526_42642,scaffold03526_59410,scaffold03526_59434,scaffold03526_77791,scaffold03526_77805,scaffold03526_77858,scaffold03526_80829,scaffold03526_80838,scaffold03529_5662,scaffold03532_109189,scaffold03532_50465,scaffold03532_50504,scaffold03532_50512,scaffold03532_54414,scaffold03532_54551,scaffold03532_78887,scaffold03532_78892,scaffold03532_78921,scaffold03532_78943,scaffold03532_78992,scaffold03532_79177,scaffold03532_85498,scaffold03532_85559,scaffold03536_47575,scaffold03536_47789,scaffold03536_47790,scaffold03536_49783,scaffold03536_49834,scaffold03536_52103,scaffold03536_81255,scaffold03536_81320,scaffold03536_93906,scaffold03547_116260,scaffold03548_66534,scaffold03549_12487,scaffold03549_12501,scaffold03549_12581,scaffold03551_17468,scaffold03551_32700,scaffold03563_31441,scaffold03563_38287,scaffold03563_43552,scaffold03563_43637,scaffold03563_48005,scaffold03566_5141,scaffold03571_102155,scaffold03571_102182,scaffold03571_102386,scaffold03571_62427,scaffold03572_65797,scaffold03575_108057,scaffold03575_113459,scaffold03575_113520,scaffold03575_113615,scaffold03575_51015,scaffold03585_25481,scaffold03585_25595,scaffold03591_41136,scaffold03594_5209,scaffold03600_27361,scaffold03600_27607,scaffold03600_27654,scaffold03600_37166,scaffold03606_97669,scaffold03606_97928,scaffold03606_97946,scaffold03606_99005,scaffold03611_108911,scaffold03611_17499,scaffold03611_17504,scaffold03611_34324,scaffold03611_36807,scaffold03611_37867,scaffold03611_37906,scaffold03611_82204,scaffold03611_82290,scaffold03611_84316,scaffold03611_84933,scaffold03612_38639,scaffold03612_49784,scaffold03618_75944,scaffold03618_76223,scaffold03618_78952,scaffold03632_25751,scaffold03632_25799,scaffold03641_115258,scaffold03642_68264,scaffold03642_72777,scaffold03642_94744,scaffold03646_100143,scaffold03646_82068,scaffold03646_82076,scaffold03646_86901,scaffold03646_87062,scaffold03646_89894,scaffold03663_107665,scaffold03663_107782,scaffold03663_17078,scaffold03663_17081,scaffold03666_114488,scaffold03666_114529,scaffold03669_91084,scaffold03669_91086,scaffold03669_91120,scaffold03669_99895,scaffold03676_34768,scaffold03676_34770,scaffold03676_61097,scaffold03676_61157,scaffold03676_67619,scaffold03676_67621,scaffold03678_100299,scaffold03678_100893,scaffold03678_101028,scaffold03678_91603,scaffold03682_85328,scaffold03690_95984,scaffold03691_53951,scaffold03693_12322,scaffold03693_21046,scaffold03693_21139,scaffold03693_21248,scaffold03694_103736,scaffold03694_58732,scaffold03695_23924,scaffold03702_5689,scaffold03702_5762,scaffold03711_53100,scaffold03711_77787,scaffold03711_79054,scaffold03711_79209,scaffold03711_79277,scaffold03712_28029,scaffold03712_28283,scaffold03712_58810,scaffold03712_58879,scaffold03712_66816,scaffold03712_9793,scaffold03714_44456,scaffold03730_68246,scaffold03730_68929,scaffold03730_78702,scaffold03756_73587,scaffold03756_73650,scaffold03756_73665,scaffold03756_73795,scaffold03756_73858,scaffold03756_73882,scaffold03756_73899,scaffold03757_87660,scaffold03767_24129,scaffold03767_24202,scaffold03774_100526,scaffold03774_100589,scaffold03774_100758,scaffold03774_100812,scaffold03776_19291,scaffold03776_30795,scaffold03777_59560,scaffold03777_66977,scaffold03777_67019,scaffold03777_67574,scaffold03786_13202,scaffold03786_31818,scaffold03786_43735,scaffold03786_47024,scaffold03786_47030,scaffold03786_47057,scaffold03786_47131,scaffold03786_47142,scaffold03786_47156,scaffold03788_28276,scaffold03788_30545,scaffold03788_30553,scaffold03788_30557,scaffold03788_9317,scaffold03788_9318,scaffold03790_100812,scaffold03790_100881,scaffold03790_100983,scaffold03790_101203,scaffold03790_93234,scaffold03790_93373,scaffold03791_56884,scaffold03792_27159,scaffold03792_27217,scaffold03792_27287,scaffold03794_80986,scaffold03794_81071,scaffold03795_11317,scaffold03798_44979,scaffold03807_48237,scaffold03812_9187,scaffold03830_43679,scaffold03839_18434,scaffold03842_76181,scaffold03842_76321,scaffold03842_93514,scaffold03843_74080,scaffold03844_46539,scaffold03844_46542,scaffold03844_46558,scaffold03844_46599,scaffold03844_56261,scaffold03844_56360,scaffold03844_70267,scaffold03844_70292,scaffold03844_70386,scaffold03847_94800,scaffold03847_94877,scaffold03854_82226,scaffold03859_46130,scaffold03859_79705,scaffold03859_79722,scaffold03861_42869,scaffold03867_45205,scaffold03874_87494,scaffold03874_87574,scaffold03875_26306,scaffold03875_26386,scaffold03875_50549,scaffold03875_83113,scaffold03875_83243,scaffold03875_85114,scaffold03875_85272,scaffold03875_85299,scaffold03877_37497,scaffold03878_70877,scaffold03878_70974,scaffold03878_71705,scaffold03878_71865,scaffold03878_71987,scaffold03883_58194,scaffold03883_85222,scaffold03884_24041,scaffold03884_25803,scaffold03884_60945,scaffold03886_74022,scaffold03886_74088,scaffold03888_56963,scaffold03888_57036,scaffold03897_31731,scaffold03897_31838,scaffold03898_56512,scaffold03898_56555,scaffold03898_56942,scaffold03909_62929,scaffold03915_50502,scaffold03919_87460,scaffold03919_96809,scaffold03937_87964,scaffold03937_88991,scaffold03939_36676,scaffold03939_36779,scaffold03939_37994,scaffold03944_70519,scaffold03947_100303,scaffold03947_81742,scaffold03947_94702,scaffold03947_95138,scaffold03950_84419,scaffold03954_53717,scaffold03954_53719,scaffold03954_54285,scaffold03954_86880,scaffold03958_14925,scaffold03974_21776,scaffold03985_44070,scaffold03985_44072,scaffold03985_44123,scaffold03985_44166,scaffold03985_44282,scaffold03985_52916,scaffold03985_52939,scaffold03985_52951,scaffold03985_52984,scaffold03998_89965,scaffold04001_96305,scaffold04003_58098,scaffold04003_71487,scaffold04009_49303,scaffold04010_79567,scaffold04012_33553,scaffold04012_56405,scaffold04012_56425,scaffold04012_56510,scaffold04012_56790,scaffold04017_34736,scaffold04017_34887,scaffold04038_88673,scaffold04038_88823,scaffold04040_44958,scaffold04040_44981,scaffold04040_44995,scaffold04044_5545,scaffold04044_58471,scaffold04052_70889,scaffold04066_59105,scaffold04066_59107,scaffold04066_72473,scaffold04066_73157,scaffold04079_23923,scaffold04081_53923,scaffold04081_54104,scaffold04097_98993,scaffold04103_83111,scaffold04103_83302,scaffold04105_14719,scaffold04107_70089,scaffold04107_70198,scaffold04107_70242,scaffold04111_15496,scaffold04111_15607,scaffold04117_64517,scaffold04121_51990,scaffold04124_14922,scaffold04125_53780,scaffold04125_54024,scaffold04127_61836,scaffold04127_65182,scaffold04127_65200,scaffold04127_95428,scaffold04151_6896,scaffold04155_62997,scaffold04155_66063,scaffold04155_66116,scaffold04155_69592,scaffold04155_86518,scaffold04155_86653,scaffold04156_34543,scaffold04156_34584,scaffold04156_34802,scaffold04156_40233,scaffold04156_40449,scaffold04167_27648,scaffold04167_39953,scaffold04167_40118,scaffold04170_45573,scaffold04170_45601,scaffold04170_45622,scaffold04170_45629,scaffold04170_52028,scaffold04170_52043,scaffold04179_92149,scaffold04181_37328,scaffold04181_37347,scaffold04181_37348,scaffold04181_40483,scaffold04181_79186,scaffold04181_79428,scaffold04183_38595,scaffold04183_86987,scaffold04188_24737,scaffold04194_20860,scaffold04194_22831,scaffold04194_22997,scaffold04194_43557,scaffold04194_43570,scaffold04202_39450,scaffold04217_59294,scaffold04224_35896,scaffold04224_40590,scaffold04224_60199,scaffold04224_60278,scaffold04224_62860,scaffold04224_76611,scaffold04224_76864,scaffold04224_76866,scaffold04224_83066,scaffold04224_83262,scaffold04227_72174,scaffold04227_72175,scaffold04236_20131,scaffold04236_20177,scaffold04236_24689,scaffold04236_35368,scaffold04236_36027,scaffold04236_36074,scaffold04236_41038,scaffold04236_41042,scaffold04250_31695,scaffold04263_40862,scaffold04263_40919,scaffold04263_40927,scaffold04263_47648,scaffold04263_47767,scaffold04266_48255,scaffold04281_75347,scaffold04307_52935,scaffold04307_52956,scaffold04311_51883,scaffold04311_51894,scaffold04324_22783,scaffold04324_22807,scaffold04324_31770,scaffold04330_74098,scaffold04330_75472,scaffold04330_75485,scaffold04330_75503,scaffold04335_38930,scaffold04335_41607,scaffold04335_50200,scaffold04335_50248,scaffold04342_20236,scaffold04342_20241,scaffold04342_35649,scaffold04342_35662,scaffold04342_35683,scaffold04342_37129,scaffold04342_38722,scaffold04344_31126,scaffold04344_34673,scaffold04356_23224,scaffold04356_23338,scaffold04356_31913,scaffold04358_25203,scaffold04379_15347,scaffold04379_15377,scaffold04379_17453,scaffold04379_24519,scaffold04396_44061,scaffold04396_44095,scaffold04396_74152,scaffold04399_47331,scaffold04399_47442,scaffold04399_47460,scaffold04399_47464,scaffold04399_61703,scaffold04401_65933,scaffold04401_66225,scaffold04401_66345,scaffold04404_82305,scaffold04406_7840,scaffold04406_7942,scaffold04432_45550,scaffold04433_16338,scaffold04433_16396,scaffold04433_39283,scaffold04433_44395,scaffold04434_51381,scaffold04434_51419,scaffold04434_51499,scaffold04439_15686,scaffold04439_28170,scaffold04439_28230,scaffold04439_35993,scaffold04439_41803,scaffold04439_41832,scaffold04439_60429,scaffold04445_17705,scaffold04446_75635,scaffold04446_75700,scaffold04446_75756,scaffold04446_83266,scaffold04446_83318,scaffold04448_61477,scaffold04460_13445,scaffold04460_53628,scaffold04461_42089,scaffold04464_19812,scaffold04465_81803,scaffold04465_82140,scaffold04479_37933,scaffold04479_37949,scaffold04479_37970,scaffold04479_37971,scaffold04479_38139,scaffold04481_31560,scaffold04481_72463,scaffold04481_72464,scaffold04484_35487,scaffold04484_35632,scaffold04484_35693,scaffold04484_35700,scaffold04484_36880,scaffold04484_36889,scaffold04484_36915,scaffold04484_38182,scaffold04491_21051,scaffold04492_30648,scaffold04492_33139,scaffold04492_33484,scaffold04492_33559,scaffold04492_33594,scaffold04492_69378,scaffold04492_69584,scaffold04495_60378,scaffold04495_61306,scaffold04502_67495,scaffold04502_75185,scaffold04509_57258,scaffold04509_58327,scaffold04510_20076,scaffold04512_49142,scaffold04513_74784,scaffold04523_41774,scaffold04523_62243,scaffold04526_85681,scaffold04526_85698,scaffold04526_85720,scaffold04526_85819,scaffold04526_85834,scaffold04526_85850,scaffold04539_6211,scaffold04545_58442,scaffold04552_26022,scaffold04552_26104,scaffold04559_52535,scaffold04561_23618,scaffold04561_23733,scaffold04561_23759,scaffold04561_23794,scaffold04561_25935,scaffold04561_26162,scaffold04564_16649,scaffold04582_8422,scaffold04586_55228,scaffold04589_28789,scaffold04589_28821,scaffold04592_44450,scaffold04592_44457,scaffold04592_44857,scaffold04592_44887,scaffold04592_45003,scaffold04592_50428,scaffold04592_50456,scaffold04592_50481,scaffold04599_15012,scaffold04600_20930,scaffold04606_44306,scaffold04609_63644,scaffold04611_45931,scaffold04611_50117,scaffold04612_39966,scaffold04612_39989,scaffold04612_40017,scaffold04615_37993,scaffold04615_38052,scaffold04615_40590,scaffold04616_44212,scaffold04618_65023,scaffold04618_65029,scaffold04618_69014,scaffold04618_76410,scaffold04619_44998,scaffold04623_24798,scaffold04623_24984,scaffold04623_8306,scaffold04623_8399,scaffold04624_28076,scaffold04624_32951,scaffold04624_32998,scaffold04625_32206,scaffold04625_32260,scaffold04625_71101,scaffold04631_24637,scaffold04633_58987,scaffold04633_59506,scaffold04635_40802,scaffold04635_42043,scaffold04635_43987,scaffold04639_57275,scaffold04639_57308,scaffold04641_44651,scaffold04641_54605,scaffold04641_54719,scaffold04643_48992,scaffold04645_16496,scaffold04647_25888,scaffold04647_39864,scaffold04650_16265,scaffold04651_35378,scaffold04651_35418,scaffold04651_35456,scaffold04651_35541,scaffold04655_66189,scaffold04655_66275,scaffold04658_41830,scaffold04658_5015,scaffold04666_11854,scaffold04666_14025,scaffold04666_22259,scaffold04666_35204,scaffold04666_35361,scaffold04666_35692,scaffold04666_35769,scaffold04678_31958,scaffold04678_32106,scaffold04678_68731,scaffold04678_68934,scaffold04678_69056,scaffold04678_76892,scaffold04683_33296,scaffold04683_34041,scaffold04715_28952,scaffold04715_52134,scaffold04715_53783,scaffold04715_56150,scaffold04715_56188,scaffold04734_59421,scaffold04736_7261,scaffold04736_8114,scaffold04744_40364,scaffold04756_65353,scaffold04760_51000,scaffold04763_9545,scaffold04769_37596,scaffold04773_45061,scaffold04775_17520,scaffold04775_17693,scaffold04797_45969,scaffold04800_48716,scaffold04800_51992,scaffold04800_56099,scaffold04800_56340,scaffold04800_66071,scaffold04800_66217,scaffold04810_70851,scaffold04810_70882,scaffold04810_70911,scaffold04810_71044,scaffold04819_37238,scaffold04825_45802,scaffold04829_52020,scaffold04829_52030,scaffold04829_52035,scaffold04833_26425,scaffold04833_30832,scaffold04833_30856,scaffold04867_23759,scaffold04867_32663,scaffold04867_32898,scaffold04867_32975,scaffold04867_33169,scaffold04867_7922,scaffold04867_8069,scaffold04880_9669,scaffold04891_57983,scaffold04891_62964,scaffold04900_23797,scaffold04900_7006,scaffold04900_7059,scaffold04901_44405,scaffold04907_46737,scaffold04908_46675,scaffold04908_47818,scaffold04912_31175,scaffold04912_31293,scaffold04915_12232,scaffold04916_68217,scaffold04916_68290,scaffold04916_68388,scaffold04922_12934,scaffold04922_9516,scaffold04937_36305,scaffold04937_36421,scaffold04949_17722,scaffold04949_17844,scaffold04949_25780,scaffold04949_55250,scaffold04949_55282,scaffold04950_21912,scaffold04950_21992,scaffold04950_7591,scaffold04958_25656,scaffold04964_41545,scaffold04964_41727,scaffold04977_63927,scaffold04990_55921,scaffold04991_39446,s
[truncated: 13,104,178 more chars]
