# Supplementary material for: Blumenols as shoot markers of root symbiosis with arbuscular mycorrhizal fungi
Source: eLife. 2018 Aug 28;7:e37093. doi: 10.7554/eLife.37093 (PMC6156081; doi:10.7554/eLife.37093)
Supplement: Source code 1. [file elife-37093-code1.zip › For QTL/AZxUT.NIATTr2.linkagemap]

snp	dist	chr
chr07_114345357	0	L1
chr07_114345367	0	L1
chr07_114418406	0.196003642622283	L1
chr07_114265639	0.196003642622283	L1
chr07_114428282	0.196003642622283	L1
chr07_114445709	0.196003642622283	L1
chr07_114696952	0.196003642622283	L1
chr07_114697114	0.196003642622283	L1
chr07_114712101	0.196003642622283	L1
scaffold00522_117983	3.39884647698804	L1
scaffold00522_108038	3.73125072964795	L1
scaffold00522_117673	4.20734759952003	L1
scaffold00522_146571	4.20734759952003	L1
chr07_113554185	11.5983643066929	L1
chr07_113247925	25.6269327153443	L1
chr07_113242745	25.6269327153443	L1
chr07_113252546	25.6269327153443	L1
chr07_112941477	25.9446301467943	L1
chr07_112878967	25.9446301467943	L1
chr07_112879090	25.9446301467943	L1
chr07_112943813	25.9446301467943	L1
chr07_112943819	25.9446301467943	L1
chr07_112949241	25.9446301467943	L1
chr07_112342608	36.4294701756258	L1
chr07_112342933	36.4294701756258	L1
chr07_109130143	37.4059772666652	L1
chr07_109113633	37.4059772666652	L1
chr07_109129998	37.4059772666652	L1
chr07_109129999	37.4059772666652	L1
chr07_109147914	37.4059772666652	L1
chr07_109147925	37.4059772666652	L1
chr07_109149273	37.4059772666652	L1
chr07_110842324	37.6375911334098	L1
chr07_110835341	37.6375911334098	L1
chr07_110835497	37.6375911334098	L1
chr07_110835537	37.6375911334098	L1
chr07_110835554	37.6375911334098	L1
chr07_110835725	37.6375911334098	L1
chr07_110861325	37.6375911334098	L1
chr07_110881745	37.6375911334098	L1
chr07_110891268	37.6375911334098	L1
chr07_110911175	37.6375911334098	L1
chr07_111077611	38.4433643888771	L1
chr07_111077642	38.4433643888771	L1
scaffold02656_64477	38.6663444521243	L1
scaffold02656_117773	38.6663444521243	L1
scaffold02656_64534	38.6663444521243	L1
scaffold02656_64733	38.6663444521243	L1
scaffold02656_64753	38.6663444521243	L1
chr07_68684615	39.5439662567235	L1
chr07_68641923	39.5439662567235	L1
chr07_68641949	39.5439662567235	L1
chr07_78815399	40.0022056506762	L1
chr07_78803894	40.0022056506762	L1
chr07_78803969	40.0022056506762	L1
chr07_78815409	40.0022056506762	L1
chr07_78815434	40.0022056506762	L1
chr07_78815454	40.0022056506762	L1
chr07_78815532	40.0022056506762	L1
chr07_78815573	40.0022056506762	L1
chr07_78815613	40.0022056506762	L1
chr07_78815623	40.0022056506762	L1
chr07_78815630	40.0022056506762	L1
chr07_78815471	40.0022056506762	L1
chr07_108988047	40.481792128677	L1
chr07_108916722	40.481792128677	L1
chr07_108928227	40.481792128677	L1
chr07_108928246	40.481792128677	L1
chr07_108936065	40.481792128677	L1
chr07_108987712	40.481792128677	L1
chr07_108987736	40.481792128677	L1
chr07_108988579	40.481792128677	L1
chr07_34644395	40.5527063046573	L1
chr07_34643392	40.5527063046573	L1
chr07_34650382	40.5527063046573	L1
chr07_34894471	40.5527063046573	L1
chr07_34899913	40.5527063046573	L1
chr07_34900177	40.5527063046573	L1
chr07_34911988	40.5527063046573	L1
chr07_34912041	40.5527063046573	L1
chr07_34913342	40.5527063046573	L1
chr07_34925217	40.5527063046573	L1
chr07_34925554	40.5527063046573	L1
chr07_34925572	40.5527063046573	L1
chr07_34925578	40.5527063046573	L1
chr07_34990348	40.5527063046573	L1
chr07_34990351	40.5527063046573	L1
chr07_34990383	40.5527063046573	L1
chr07_35018088	40.5527063046573	L1
chr07_35044559	40.5527063046573	L1
chr07_101400075	40.6033583761719	L1
chr07_101393059	40.6033583761719	L1
chr07_101395470	40.6033583761719	L1
chr07_101401675	40.6033583761719	L1
chr07_101416789	40.6033583761719	L1
chr07_101416799	40.6033583761719	L1
chr07_101416853	40.6033583761719	L1
chr07_101416957	40.6033583761719	L1
chr07_101421276	40.6033583761719	L1
chr07_101421327	40.6033583761719	L1
chr07_101815790	40.6033583761719	L1
chr07_101815918	40.6033583761719	L1
chr07_101877852	40.6033583761719	L1
chr07_101877992	40.6033583761719	L1
chr07_109787061	40.8362226199039	L1
chr07_109742878	40.8362226199039	L1
chr07_109742884	40.8362226199039	L1
chr07_109743055	40.8362226199039	L1
chr07_109743070	40.8362226199039	L1
chr07_109770447	40.8362226199039	L1
chr07_109787066	40.8362226199039	L1
scaffold02330_30092	44.3195102041672	L1
chr07_108304908	45.7136639867983	L1
chr07_108309841	45.7136639867983	L1
chr07_108310409	45.7136639867983	L1
chr07_108576458	46.0321142966202	L1
chr07_108576468	46.0321142966202	L1
chr07_108576751	46.0321142966202	L1
chr07_108101775	48.3902268329501	L1
chr07_108096821	48.3902268329501	L1
chr07_108116965	48.3902268329501	L1
chr07_108117037	48.3902268329501	L1
chr07_108117084	48.3902268329501	L1
chr07_108117116	48.3902268329501	L1
chr07_108069372	48.3902268329501	L1
chr07_108079292	48.3902268329501	L1
chr07_108079345	48.3902268329501	L1
chr07_108079301	48.3902268329501	L1
chr07_108079389	48.3902268329501	L1
chr07_108079405	48.3902268329501	L1
chr07_107639819	51.3021326345435	L1
chr07_107640279	51.3021326345435	L1
chr07_107640493	51.3021326345435	L1
chr07_107643590	51.3021326345435	L1
chr07_107670394	51.3021326345435	L1
chr07_107662801	51.3021326345435	L1
chr07_107662808	51.3021326345435	L1
chr07_107662922	51.3021326345435	L1
chr07_107665250	51.3021326345435	L1
chr07_107670395	51.3021326345435	L1
chr07_107670421	51.3021326345435	L1
chr07_107670582	51.3021326345435	L1
chr07_57387626	51.405338714511	L1
scaffold03314_95569	52.6945087072265	L1
scaffold03314_60274	52.6945087072265	L1
scaffold03314_62743	52.6945087072265	L1
scaffold03314_62812	52.6945087072265	L1
scaffold03314_69356	52.6945087072265	L1
scaffold03314_69363	52.6945087072265	L1
scaffold03314_69429	52.6945087072265	L1
scaffold03314_95581	52.6945087072265	L1
scaffold03314_95626	52.6945087072265	L1
chr07_104537889	52.7620968258804	L1
chr07_104537900	52.7620968258804	L1
chr07_102461050	60.1869514770337	L1
chr07_102485907	60.422896151075	L1
chr07_102486006	60.422896151075	L1
chr07_102486055	60.422896151075	L1
chr07_102519750	60.422896151075	L1
chr07_102519807	60.422896151075	L1
chr07_102580373	60.422896151075	L1
chr07_102352256	60.8576868863884	L1
chr07_102381211	60.8576868863884	L1
chr07_102381251	60.8576868863884	L1
chr07_102381309	60.8576868863884	L1
chr07_102383879	60.8576868863884	L1
chr07_102390097	60.8576868863884	L1
chr07_102390519	60.8576868863884	L1
chr07_102390546	60.8576868863884	L1
chr07_102393767	60.8576868863884	L1
chr07_102431008	60.8576868863884	L1
chr07_102441594	60.8576868863884	L1
chr07_102383076	60.8576868863884	L1
chr07_101343344	62.8513066267585	L1
chr07_101343362	62.8513066267585	L1
chr07_102048900	63.1855999350139	L1
chr07_102048909	63.1855999350139	L1
chr07_101319322	64.1727127159415	L1
chr07_101301527	64.5642891099435	L1
chr07_101234141	64.5642891099435	L1
chr07_101237829	64.5642891099435	L1
chr07_101312673	64.5642891099435	L1
chr07_101313158	64.5642891099435	L1
chr07_101313167	64.5642891099435	L1
chr07_100387541	66.2245818113373	L1
chr07_100391314	66.2245818113373	L1
chr07_100392399	66.2245818113373	L1
chr07_16053898	66.2245818113373	L1
chr07_16054079	66.2245818113373	L1
chr07_16054155	66.2245818113373	L1
chr07_16054436	66.2245818113373	L1
chr07_16054646	66.2245818113373	L1
chr07_16054648	66.2245818113373	L1
chr07_16057291	66.2245818113373	L1
chr07_16066722	66.2245818113373	L1
chr07_16067083	66.2245818113373	L1
chr07_16078179	66.2245818113373	L1
chr07_16078242	66.2245818113373	L1
chr07_81421666	66.5810149161308	L1
chr07_81421685	66.5810149161308	L1
chr07_81422650	66.5810149161308	L1
chr07_81423613	66.5810149161308	L1
chr07_16071684	66.815380733663	L1
chr07_16071763	66.815380733663	L1
chr07_98133901	69.2589932849051	L1
chr07_98168516	69.2589932849051	L1
chr07_98175478	69.2589932849051	L1
chr07_98200586	69.2589932849051	L1
chr07_98203141	69.2589932849051	L1
chr07_98203385	69.2589932849051	L1
chr07_98349310	69.6044975932086	L1
chr07_98359513	69.6044975932086	L1
chr07_86328006	69.94559090156	L1
chr07_86328505	69.94559090156	L1
chr07_86351416	69.94559090156	L1
chr07_86351421	69.94559090156	L1
chr07_86364740	69.94559090156	L1
chr07_86367925	69.94559090156	L1
chr07_86405568	69.94559090156	L1
chr07_99796893	70.3025733004117	L1
chr07_99796903	70.3025733004117	L1
chr07_99801684	70.3025733004117	L1
chr01_100008794	70.7432712373099	L1
chr01_100030464	70.7432712373099	L1
chr01_100030501	70.7432712373099	L1
chr07_97572146	76.0868353959986	L1
chr07_97572564	76.0868353959986	L1
chr07_97584142	76.0868353959986	L1
chr07_98043638	76.5947792764656	L1
chr07_98080137	76.5947792764656	L1
chr07_98080333	76.5947792764656	L1
chr07_98080392	76.5947792764656	L1
chr07_77354130	77.9867954093405	L1
chr07_95965429	77.9867954093405	L1
chr07_77302722	77.9867954093405	L1
chr07_77302980	77.9867954093405	L1
chr07_77302981	77.9867954093405	L1
chr07_77346356	77.9867954093405	L1
chr07_77346399	77.9867954093405	L1
chr07_77346501	77.9867954093405	L1
chr07_77371059	77.9867954093405	L1
chr07_77371882	77.9867954093405	L1
chr07_96899425	77.9867954093405	L1
chr07_96901141	77.9867954093405	L1
chr07_96905196	77.9867954093405	L1
chr07_96902932	77.9867954093405	L1
chr07_83945947	78.7924472263637	L1
chr07_95934264	81.0357929259941	L1
chr07_95907884	81.0357929259941	L1
chr07_95916470	81.0357929259941	L1
chr07_95916511	81.0357929259941	L1
chr07_95935863	81.0357929259941	L1
chr07_95935939	81.0357929259941	L1
chr07_95936037	81.0357929259941	L1
chr07_95938814	81.0357929259941	L1
chr07_40283786	81.3960819840413	L1
chr07_40283833	81.3960819840413	L1
chr07_40305126	81.3960819840413	L1
chr07_12833476	81.748610713091	L1
chr07_12829800	81.748610713091	L1
chr07_12829811	81.748610713091	L1
chr07_12858582	81.748610713091	L1
chr07_95679018	81.748610713091	L1
chr07_95538259	81.748610713091	L1
chr07_95679134	81.748610713091	L1
chr07_95679153	81.748610713091	L1
chr07_95857140	82.3300797610068	L1
chr07_95857296	82.3300797610068	L1
chr07_95863546	82.3300797610068	L1
chr07_95863685	82.3300797610068	L1
chr07_95863713	82.3300797610068	L1
chr07_95864099	82.3300797610068	L1
chr07_95523483	83.090362988051	L1
chr07_95536520	83.090362988051	L1
chr07_95537086	83.090362988051	L1
chr07_95537115	83.090362988051	L1
chr07_95537416	83.090362988051	L1
chr07_95843169	83.090362988051	L1
chr07_95397706	83.4054555142143	L1
chr07_95354459	83.4054555142143	L1
chr07_95354605	83.4054555142143	L1
chr07_95355107	83.4054555142143	L1
chr07_95397805	83.4054555142143	L1
chr07_95397829	83.4054555142143	L1
chr07_95397861	83.4054555142143	L1
chr07_93013985	84.0260946267087	L1
chr07_93014023	84.0260946267087	L1
chr07_93018074	84.0260946267087	L1
chr07_93021117	84.0260946267087	L1
scaffold04635_43987	84.9562849466084	L1
scaffold04635_40802	84.9562849466084	L1
scaffold04635_42043	84.9562849466084	L1
chr07_95272397	88.9899029397173	L1
chr07_95272438	88.9899029397173	L1
chr07_95222219	90.8691692151315	L1
chr07_95223441	91.5073467134133	L1
chr07_95223454	91.5073467134133	L1
chr11_29624085	98.2282892606085	L1
chr11_29625132	98.7060667224647	L1
chr07_92783867	99.6420687981049	L1
chr07_92783907	99.6420687981049	L1
chr07_92783958	99.6420687981049	L1
chr11_29664999	99.6420687981049	L1
chr11_29689995	99.6420687981049	L1
chr11_29691155	99.6420687981049	L1
chr07_92551583	100.780109099019	L1
chr07_92558450	100.780109099019	L1
chr07_92494273	102.402290638989	L1
chr07_92495676	102.402290638989	L1
chr07_92501721	102.402290638989	L1
chr07_92501900	102.402290638989	L1
chr07_92502954	102.402290638989	L1
scaffold01097_27358	102.695178141645	L1
scaffold01097_27398	102.695178141645	L1
scaffold01097_27517	102.695178141645	L1
scaffold01097_58873	102.695178141645	L1
chr07_92336406	103.469259189908	L1
chr07_92337445	103.469259189908	L1
chr07_92167483	104.360667158628	L1
chr07_92164534	104.360667158628	L1
chr07_92167572	104.360667158628	L1
chr07_91483057	106.219688203263	L1
chr07_91447435	106.219688203263	L1
chr07_91448058	106.219688203263	L1
chr07_91449465	106.219688203263	L1
chr07_91483010	106.219688203263	L1
scaffold00050_1153011	106.505994387985	L1
scaffold00050_1132806	106.505994387985	L1
scaffold00050_1153099	106.505994387985	L1
scaffold00050_1153171	106.505994387985	L1
scaffold00050_1153183	106.505994387985	L1
scaffold00050_1153343	106.505994387985	L1
scaffold00050_1153378	106.505994387985	L1
chr07_91031877	108.690731069003	L1
chr07_91032027	108.690731069003	L1
chr07_91130254	108.690731069003	L1
chr07_75264187	110.007049334897	L1
chr07_104797692	110.537453596171	L1
chr07_104798162	110.537453596171	L1
chr07_104829806	110.537453596171	L1
chr07_104798365	110.537453596171	L1
chr07_104798370	110.537453596171	L1
chr07_104798406	110.537453596171	L1
chr07_104798419	110.537453596171	L1
chr07_104829880	110.537453596171	L1
chr07_104845062	110.537453596171	L1
chr07_104817737	110.731056443249	L1
chr07_90737146	111.038728403195	L1
chr07_90737160	111.038728403195	L1
chr07_90737438	111.038728403195	L1
scaffold05067_55223	111.75243180366	L1
chr07_109634673	111.82570869323	L1
chr07_109634679	111.82570869323	L1
chr07_109634843	111.82570869323	L1
chr07_109644940	111.82570869323	L1
chr07_109619526	111.82570869323	L1
chr07_90504962	112.607438557726	L1
chr07_90505000	112.607438557726	L1
chr07_90617550	112.607438557726	L1
chr07_90493643	112.607438557726	L1
chr07_90505077	112.607438557726	L1
chr07_90610911	112.607438557726	L1
chr07_90644324	112.607438557726	L1
chr07_90644541	112.607438557726	L1
chr07_90675092	112.607438557726	L1
chr07_90676430	112.607438557726	L1
chr07_79683143	112.819840294456	L1
chr07_79701671	112.819840294456	L1
chr07_109463676	112.92039384795	L1
chr07_109471847	112.92039384795	L1
chr02_15990637	113.368286593049	L1
chr02_15996043	113.368286593049	L1
chr02_15996071	113.368286593049	L1
chr02_15996103	113.368286593049	L1
chr02_16012722	113.368286593049	L1
chr02_16012749	113.368286593049	L1
scaffold00137_774727	114.249339733854	L1
scaffold00137_774734	114.249339733854	L1
scaffold00137_777026	114.249339733854	L1
chr07_90295252	114.832380861956	L1
chr07_90295361	114.832380861956	L1
scaffold00464_409969	115.085357123457	L1
chr07_87857463	117.01204270749	L1
chr07_87823004	117.01204270749	L1
chr07_87857586	117.01204270749	L1
chr07_87857788	117.01204270749	L1
chr07_87805890	117.547499657861	L1
chr07_87806062	117.547499657861	L1
chr07_87738681	118.279239620024	L1
chr07_87930629	120.628185171896	L1
chr07_87915295	120.999092345534	L1
chr07_87917954	120.999092345534	L1
chr07_87917978	120.999092345534	L1
chr07_87930569	120.999092345534	L1
scaffold05275_17671	127.495678175885	L1
scaffold05275_21335	128.16549463365	L1
chr07_87302264	133.943784576293	L1
chr07_87306179	133.943784576293	L1
chr07_87320572	133.943784576293	L1
chr07_87320637	133.943784576293	L1
chr07_87343264	133.943784576293	L1
chr07_87353421	133.943784576293	L1
chr07_87353425	133.943784576293	L1
chr07_87532494	134.359171183225	L1
chr07_87532428	134.359171183225	L1
chr07_87532510	134.359171183225	L1
chr07_87421441	134.981590259581	L1
chr07_87320963	135.36401680616	L1
chr07_87425219	135.36401680616	L1
chr07_87321261	135.36401680616	L1
chr07_87425307	135.36401680616	L1
chr07_87449786	135.36401680616	L1
chr07_87450641	135.36401680616	L1
scaffold02191_12454	136.372068655996	L1
scaffold02191_12455	136.372068655996	L1
scaffold02191_12504	136.372068655996	L1
scaffold02191_12703	136.372068655996	L1
scaffold02191_12755	136.372068655996	L1
scaffold02191_15116	136.372068655996	L1
scaffold02191_74502	136.372068655996	L1
scaffold02191_74521	136.372068655996	L1
scaffold02191_76241	136.372068655996	L1
chr07_87218709	137.364305367303	L1
chr07_87229730	137.364305367303	L1
chr07_87252842	137.364305367303	L1
chr07_87253014	137.364305367303	L1
chr07_87253084	137.364305367303	L1
chr07_87253181	137.364305367303	L1
chr07_87253244	137.364305367303	L1
chr07_87244138	137.364305367303	L1
chr07_87774933	137.364305367303	L1
scaffold05275_46633	140.232984727335	L1
scaffold05275_46751	140.232984727335	L1
scaffold05275_46790	140.232984727335	L1
scaffold05275_52800	140.232984727335	L1
scaffold05275_52844	140.232984727335	L1
chr07_86550406	144.265632084957	L1
chr07_86550525	144.265632084957	L1
chr07_86581972	144.265632084957	L1
chr07_86582017	144.265632084957	L1
chr07_86582026	144.265632084957	L1
chr07_86565199	144.265632084957	L1
chr07_86857516	147.030634218758	L1
chr07_86873291	147.030634218758	L1
chr07_86873298	147.030634218758	L1
chr07_86444200	148.658326704177	L1
chr07_86444220	148.658326704177	L1
chr07_86444260	148.658326704177	L1
chr07_86444341	148.658326704177	L1
chr07_86444359	148.658326704177	L1
chr07_86494968	148.658326704177	L1
chr07_86448438	149.051899696119	L1
scaffold02800_65327	150.293128284919	L1
scaffold02800_141179	150.293128284919	L1
scaffold02800_65406	150.293128284919	L1
scaffold02800_65416	150.293128284919	L1
scaffold02800_79352	150.293128284919	L1
chr07_24547347	150.867844018341	L1
chr07_113128162	150.867844018341	L1
chr07_2104210	150.867844018341	L1
chr07_2104232	150.867844018341	L1
chr07_2144071	150.867844018341	L1
chr07_2144073	150.867844018341	L1
chr07_2144092	150.867844018341	L1
chr07_2144401	150.867844018341	L1
chr07_2144403	150.867844018341	L1
chr07_73341272	150.867844018341	L1
chr07_85149310	150.867844018341	L1
chr07_85149370	150.867844018341	L1
chr07_85152398	150.867844018341	L1
chr07_86158778	150.867844018341	L1
chr07_86132262	150.867844018341	L1
chr07_86132305	150.867844018341	L1
chr07_86138062	150.867844018341	L1
chr07_86503854	151.184469878253	L1
chr07_86504035	151.184469878253	L1
chr07_24515526	151.737572990548	L1
chr07_24517761	151.737572990548	L1
chr07_87727220	152.658330369713	L1
chr07_87725939	152.658330369713	L1
chr07_87727221	152.658330369713	L1
chr07_87673202	154.091941787913	L1
chr07_87703785	154.091941787913	L1
chr07_83721317	154.42420829181	L1
chr07_83721341	154.42420829181	L1
chr07_83721360	154.42420829181	L1
chr07_83721367	154.42420829181	L1
chr07_83721382	154.42420829181	L1
chr07_83721396	154.42420829181	L1
chr07_83721432	154.42420829181	L1
chr07_83721454	154.42420829181	L1
chr07_83721464	154.42420829181	L1
chr07_83721511	154.774724158901	L1
chr07_83721593	154.774724158901	L1
chr07_83721686	154.774724158901	L1
chr07_83721710	154.774724158901	L1
chr07_83721739	154.774724158901	L1
chr07_83730322	154.774724158901	L1
chr07_83730385	154.774724158901	L1
chr07_83730423	154.774724158901	L1
chr07_83731596	154.774724158901	L1
chr07_83731836	154.774724158901	L1
scaffold00904_339762	155.176435634559	L1
chr07_84746888	155.472729023242	L1
chr07_84739841	155.472729023242	L1
chr07_84747014	155.472729023242	L1
chr07_84747073	155.472729023242	L1
chr07_84764200	155.472729023242	L1
chr07_84764302	155.472729023242	L1
chr07_84831941	155.472729023242	L1
chr07_84832980	155.472729023242	L1
chr07_84842107	155.472729023242	L1
chr07_76209912	156.464865506347	L1
chr07_76214238	157.059730959271	L1
chr07_76224124	157.059730959271	L1
chr07_108840635	158.617730189599	L1
chr07_108840759	158.617730189599	L1
chr07_62181694	158.617730189599	L1
chr07_62188108	158.617730189599	L1
chr07_77864426	158.617730189599	L1
chr07_77864196	158.617730189599	L1
chr07_77864227	158.617730189599	L1
chr07_77866041	158.617730189599	L1
chr07_77866063	158.617730189599	L1
chr07_77866167	158.617730189599	L1
chr07_77869775	158.617730189599	L1
chr07_77869777	158.617730189599	L1
chr07_78115927	158.617730189599	L1
chr07_78116021	158.617730189599	L1
chr07_78137562	158.617730189599	L1
chr07_78137601	158.617730189599	L1
chr07_81365990	158.617730189599	L1
chr07_80964728	159.116868369997	L1
chr07_80991677	159.116868369997	L1
chr07_80993896	159.116868369997	L1
chr07_80994280	159.116868369997	L1
chr07_80997981	159.116868369997	L1
chr07_81023801	159.116868369997	L1
chr07_81023814	159.116868369997	L1
chr07_80973294	159.116868369997	L1
chr07_80794621	159.116868369997	L1
chr07_80804277	159.116868369997	L1
chr07_80808164	159.116868369997	L1
chr07_80808231	159.116868369997	L1
chr07_80815218	159.116868369997	L1
chr07_80828272	159.116868369997	L1
chr07_80962231	159.116868369997	L1
chr07_81032240	159.116868369997	L1
chr07_83325747	159.625311901622	L1
chr07_83328795	159.625311901622	L1
chr07_83328923	159.625311901622	L1
chr07_77875981	159.841460943351	L1
chr07_77875982	159.841460943351	L1
chr07_77699975	160.109093644236	L1
chr07_77700380	160.109093644236	L1
chr07_77700442	160.109093644236	L1
chr07_83339779	160.590611777478	L1
chr07_84547244	162.687469613189	L1
chr07_84607130	163.410911784353	L1
chr07_84568755	164.062181440811	L1
chr07_84541788	164.860246389884	L1
chr07_84550496	164.860246389884	L1
chr07_12448710	166.636437204293	L1
scaffold02112_181890	167.066366390096	L1
scaffold02112_185031	167.066366390096	L1
chr07_12453425	167.484068866712	L1
chr07_12448758	167.484068866712	L1
chr07_12461326	167.484068866712	L1
chr07_12469146	167.484068866712	L1
chr07_12480072	167.484068866712	L1
chr07_12508815	167.484068866712	L1
chr07_12521310	167.484068866712	L1
chr07_12521575	167.484068866712	L1
chr07_12521631	167.484068866712	L1
chr07_12564595	167.484068866712	L1
chr07_12564603	167.484068866712	L1
chr07_98695158	167.484068866712	L1
chr07_98695350	167.484068866712	L1
chr07_98706874	167.484068866712	L1
chr07_98733308	167.484068866712	L1
chr07_100732362	167.896514085011	L1
chr07_100732363	167.896514085011	L1
chr07_100749645	167.896514085011	L1
chr07_100756172	167.896514085011	L1
chr07_38818341	168.074209915688	L1
chr07_38808744	168.074209915688	L1
chr07_38818343	168.074209915688	L1
chr07_38818393	168.074209915688	L1
chr07_38818459	168.074209915688	L1
scaffold00384_487234	168.428005228387	L1
scaffold00384_501453	168.428005228387	L1
scaffold00384_509252	168.428005228387	L1
chr01_45397861	168.72869019913	L1
chr07_75332605	168.890705456801	L1
chr07_75350120	168.890705456801	L1
chr07_38859992	169.109161023839	L1
chr07_38879000	169.109161023839	L1
chr07_38892401	169.109161023839	L1
chr07_110987401	169.521057298812	L1
chr07_110995570	169.521057298812	L1
chr07_110995980	169.521057298812	L1
chr07_110996641	169.521057298812	L1
scaffold02289_176971	169.725738291826	L1
scaffold02289_151112	169.725738291826	L1
scaffold02289_151180	169.725738291826	L1
scaffold02289_177020	169.725738291826	L1
chr07_20671702	169.968068269387	L1
chr07_20714875	169.968068269387	L1
chr07_32808160	170.162813551285	L1
chr07_32813026	170.162813551285	L1
chr07_85106005	170.35476118681	L1
chr07_36364364	170.543510149886	L1
chr07_36321395	170.543510149886	L1
chr07_36334025	170.543510149886	L1
chr07_36334099	170.543510149886	L1
chr07_36334131	170.543510149886	L1
chr07_36364469	170.543510149886	L1
chr07_36375577	170.543510149886	L1
chr07_36383125	170.543510149886	L1
chr07_43900041	170.543510149886	L1
chr07_43900047	170.543510149886	L1
chr07_43903163	170.543510149886	L1
chr07_43904057	170.543510149886	L1
chr07_43904103	170.543510149886	L1
chr07_43904453	170.543510149886	L1
chr07_43929531	170.543510149886	L1
chr07_43948372	170.543510149886	L1
chr07_43948373	170.543510149886	L1
chr07_43948587	170.543510149886	L1
chr07_44040954	170.543510149886	L1
chr07_85105890	170.543510149886	L1
chr07_85105913	170.543510149886	L1
scaffold00286_363505	170.543510149886	L1
chr07_74716343	170.936109740789	L1
chr07_74738736	170.936109740789	L1
chr07_74738145	170.936109740789	L1
chr07_74738469	170.936109740789	L1
chr07_74738476	170.936109740789	L1
scaffold00286_399261	171.325991352564	L1
chr07_76022528	171.510731005334	L1
chr07_76026201	171.510731005334	L1
chr07_76030334	171.510731005334	L1
chr07_15913311	171.678550881015	L1
chr07_15850582	171.678550881015	L1
chr07_15945541	171.678550881015	L1
chr07_15964415	171.678550881015	L1
chr07_15966653	171.678550881015	L1
chr07_43830463	171.760711213	L1
chr07_43841853	171.760711213	L1
chr07_43842053	171.760711213	L1
scaffold03043_10595	171.760711213	L1
scaffold03043_13936	171.760711213	L1
chr10_21619157	171.760711213	L1
chr10_21620398	171.760711213	L1
scaffold04523_62243	172.236446016446	L1
scaffold04523_41774	172.236446016446	L1
chr07_36301663	172.610881206627	L1
chr07_36301695	172.610881206627	L1
chr07_73528887	172.610881206627	L1
chr07_73529364	172.610881206627	L1
chr07_73529546	172.610881206627	L1
chr07_10668740	173.165697644768	L1
chr07_72030970	173.329212061808	L1
chr07_72036901	173.329212061808	L1
chr07_72116848	173.329212061808	L1
chr07_34320780	173.860648077459	L1
chr07_34302308	173.860648077459	L1
chr07_34340771	173.860648077459	L1
chr07_71034583	173.946806205775	L1
chr07_71035998	173.946806205775	L1
chr07_71036153	173.946806205775	L1
chr07_71050015	173.946806205775	L1
chr07_71050131	173.946806205775	L1
chr07_71050320	173.946806205775	L1
chr07_71056530	173.946806205775	L1
chr07_70521497	174.252667536642	L1
chr07_70511977	174.252667536642	L1
chr07_70513616	174.252667536642	L1
chr07_70513678	174.252667536642	L1
chr07_70521552	174.252667536642	L1
chr07_70521602	174.252667536642	L1
chr07_70532021	174.252667536642	L1
chr07_70532219	174.252667536642	L1
chr07_53496839	174.579560077252	L1
chr07_101051425	174.579560077252	L1
chr07_101051711	174.579560077252	L1
chr07_101097652	174.579560077252	L1
chr07_34041983	174.579560077252	L1
chr07_34042629	174.579560077252	L1
chr07_34066892	174.579560077252	L1
chr07_34072280	174.579560077252	L1
chr07_34072341	174.579560077252	L1
chr07_34072398	174.579560077252	L1
chr07_34076109	174.579560077252	L1
chr07_34076412	174.579560077252	L1
chr07_44044206	174.579560077252	L1
chr07_44044214	174.579560077252	L1
chr07_51728704	174.579560077252	L1
chr07_51728746	174.579560077252	L1
chr07_51735237	174.579560077252	L1
chr07_51735720	174.579560077252	L1
chr07_51743311	174.579560077252	L1
chr07_51760282	174.579560077252	L1
chr07_51774088	174.579560077252	L1
chr07_53126348	174.579560077252	L1
chr07_53126373	174.579560077252	L1
chr07_53496844	174.579560077252	L1
chr07_53528990	174.579560077252	L1
chr07_53529165	174.579560077252	L1
chr07_53529389	174.579560077252	L1
chr07_53532054	174.579560077252	L1
chr07_68785288	174.579560077252	L1
chr07_68827860	174.579560077252	L1
chr07_68852253	174.579560077252	L1
chr07_68875199	174.579560077252	L1
chr07_68875224	174.579560077252	L1
chr07_68899653	174.579560077252	L1
chr07_68906822	174.579560077252	L1
chr07_68917812	174.579560077252	L1
chr07_68920457	174.579560077252	L1
chr07_82329965	174.579560077252	L1
chr07_85810434	174.579560077252	L1
chr07_85810760	174.579560077252	L1
chr07_85812250	174.579560077252	L1
chr07_85915882	174.579560077252	L1
chr07_85915951	174.579560077252	L1
chr07_69169275	174.90772800387	L1
chr07_69169301	174.90772800387	L1
chr07_69169302	174.90772800387	L1
chr07_69174520	174.90772800387	L1
chr07_69177421	174.90772800387	L1
chr07_69177480	174.90772800387	L1
chr07_69181454	174.90772800387	L1
chr07_69181470	174.90772800387	L1
chr07_33831934	175.258512612594	L1
chr07_33811817	175.258512612594	L1
chr07_33831601	175.258512612594	L1
chr07_33831790	175.258512612594	L1
chr07_33831825	175.258512612594	L1
chr07_33832194	175.258512612594	L1
chr07_33882557	175.258512612594	L1
chr07_33882977	175.258512612594	L1
chr07_33888135	175.258512612594	L1
chr07_33896508	175.258512612594	L1
chr07_33896569	175.258512612594	L1
chr02_34328209	175.434230927517	L1
chr02_34338976	175.434230927517	L1
chr07_13159429	175.712645604175	L1
chr07_54061309	175.929333423377	L1
chr07_54066228	175.929333423377	L1
chr07_54066282	175.929333423377	L1
chr07_54066286	175.929333423377	L1
chr07_70887057	175.929333423377	L1
chr07_39933055	175.929333423377	L1
chr07_39858381	175.929333423377	L1
chr07_34240198	176.883439120453	L1
chr07_34240199	176.883439120453	L1
chr07_34264566	176.883439120453	L1
chr07_34234143	176.883439120453	L1
chr07_34234159	176.883439120453	L1
chr07_34264243	176.883439120453	L1
chr07_34264655	176.883439120453	L1
chr07_34264711	176.883439120453	L1
chr07_34264727	176.883439120453	L1
chr07_34236493	177.307790372257	L1
chr07_34236517	177.307790372257	L1
chr07_34236714	177.307790372257	L1
chr07_34236837	177.307790372257	L1
chr07_71644015	178.877005884521	L1
chr07_71645113	178.877005884521	L1
chr07_69255739	179.749627720575	L1
chr07_69255952	179.749627720575	L1
chr07_69257294	179.749627720575	L1
chr07_36208914	180.136379244167	L1
chr07_36208925	180.136379244167	L1
scaffold01610_180330	180.405039532071	L1
scaffold01610_181716	180.405039532071	L1
scaffold01610_181842	180.405039532071	L1
scaffold01610_181913	180.405039532071	L1
scaffold01610_191058	180.405039532071	L1
scaffold01610_191232	180.405039532071	L1
scaffold01610_191389	180.405039532071	L1
scaffold01610_191651	180.405039532071	L1
chr07_104686153	180.642731261743	L1
chr07_104680597	180.642731261743	L1
chr07_104707644	180.642731261743	L1
chr05_24540809	180.698932654905	L1
chr07_85318906	181.159223751604	L1
chr07_53448796	181.273284149254	L1
chr07_53446509	181.273284149254	L1
chr07_53446593	181.273284149254	L1
chr07_53448807	181.273284149254	L1
chr07_53449378	181.273284149254	L1
chr07_53458270	181.273284149254	L1
chr07_53479790	181.273284149254	L1
chr07_53479823	181.273284149254	L1
chr07_53479829	181.273284149254	L1
chr07_53479909	181.273284149254	L1
chr07_53479962	181.273284149254	L1
scaffold04950_21912	181.938317676407	L1
scaffold04950_21992	181.938317676407	L1
scaffold04950_7591	181.938317676407	L1
scaffold02332_126927	183.93198551047	L1
scaffold02332_136685	183.93198551047	L1
scaffold02332_136697	183.93198551047	L1
scaffold02332_151306	183.93198551047	L1
scaffold02332_151312	183.93198551047	L1
scaffold00926_311297	186.145384957953	L1
scaffold00926_311299	186.145384957953	L1
scaffold00926_322531	186.145384957953	L1
chr07_68429309	186.4154203893	L1
chr07_66766353	186.861621748342	L1
chr07_66821578	186.861621748342	L1
chr07_66823898	186.861621748342	L1
chr07_66825497	186.861621748342	L1
chr07_85589369	187.596496093616	L1
chr07_85581974	187.596496093616	L1
chr07_85582080	187.596496093616	L1
chr07_85583558	187.596496093616	L1
chr07_85597097	187.596496093616	L1
chr07_85597222	187.596496093616	L1
chr07_85597223	187.596496093616	L1
chr07_85597280	187.596496093616	L1
chr07_85644845	187.596496093616	L1
chr07_85644893	187.596496093616	L1
chr07_59851546	188.755004000939	L1
scaffold00068_137382	189.078362941826	L1
scaffold00068_137405	189.078362941826	L1
scaffold00068_137640	189.078362941826	L1
scaffold00068_137643	189.078362941826	L1
scaffold00068_137882	189.078362941826	L1
scaffold00068_159711	189.078362941826	L1
scaffold00068_159766	189.078362941826	L1
scaffold00068_159791	189.078362941826	L1
scaffold00068_159903	189.078362941826	L1
scaffold00068_161066	189.078362941826	L1
scaffold00068_195745	189.078362941826	L1
scaffold00068_196668	189.078362941826	L1
scaffold00068_249285	189.078362941826	L1
scaffold00068_249414	189.078362941826	L1
chr07_64982797	189.672701669718	L1
chr07_64985656	189.672701669718	L1
chr07_62706551	190.43483348837	L1
chr07_62750298	190.43483348837	L1
chr07_62712785	190.43483348837	L1
chr07_62730050	190.43483348837	L1
chr07_62733402	190.43483348837	L1
chr07_62741033	190.43483348837	L1
chr07_62763244	190.43483348837	L1
chr07_62763379	190.43483348837	L1
chr07_62763390	190.43483348837	L1
chr07_62796710	190.43483348837	L1
chr07_62797335	190.43483348837	L1
chr07_62731064	190.817380431426	L1
chr07_63063029	191.554642819047	L1
chr07_63063038	191.554642819047	L1
chr07_63063228	191.554642819047	L1
chr07_63063255	191.554642819047	L1
chr07_63063325	191.554642819047	L1
chr07_63071050	191.554642819047	L1
chr07_63144381	191.554642819047	L1
chr07_63144471	191.554642819047	L1
chr07_63160338	191.554642819047	L1
chr07_63889468	191.554642819047	L1
chr07_63932529	191.554642819047	L1
chr07_63935620	191.554642819047	L1
chr07_63935640	191.554642819047	L1
chr07_63957525	191.554642819047	L1
chr07_63965473	191.554642819047	L1
chr07_63965879	191.554642819047	L1
chr07_63966617	191.554642819047	L1
chr07_63976048	191.554642819047	L1
chr07_63978777	191.554642819047	L1
chr07_63986106	191.554642819047	L1
chr07_63997115	191.554642819047	L1
chr07_63997350	191.554642819047	L1
chr07_64103711	191.554642819047	L1
chr07_64128074	191.554642819047	L1
chr07_64085523	191.554642819047	L1
chr07_64086108	191.554642819047	L1
chr07_64125191	191.554642819047	L1
chr07_64125203	191.554642819047	L1
chr07_64128141	191.554642819047	L1
chr07_64128177	191.554642819047	L1
chr07_64149211	191.554642819047	L1
chr07_64251615	191.554642819047	L1
chr07_64318385	191.554642819047	L1
chr07_64305728	191.554642819047	L1
chr07_64318580	191.554642819047	L1
chr07_64335646	191.554642819047	L1
chr07_64348060	191.554642819047	L1
chr07_64413472	191.554642819047	L1
chr07_65123365	191.554642819047	L1
chr07_65123459	191.554642819047	L1
chr07_80293756	191.554642819047	L1
chr07_80293772	191.554642819047	L1
chr07_78471624	191.790671941413	L1
chr07_78494067	191.790671941413	L1
chr07_66057575	192.217968888212	L1
chr07_66057576	192.217968888212	L1
chr07_66057612	192.217968888212	L1
chr07_66057637	192.217968888212	L1
chr07_66057718	192.217968888212	L1
chr07_66226130	192.397868428848	L1
chr07_66226279	192.397868428848	L1
chr07_66226577	192.397868428848	L1
chr07_68159477	192.397868428848	L1
chr07_68159547	192.397868428848	L1
chr07_68162682	192.397868428848	L1
chr07_66076441	192.397868428848	L1
chr07_66102602	192.397868428848	L1
chr07_66102632	192.397868428848	L1
chr07_66102709	192.397868428848	L1
chr07_66102768	192.397868428848	L1
chr07_66195852	192.397868428848	L1
chr07_66198511	192.397868428848	L1
chr07_66198936	192.397868428848	L1
chr07_66226056	192.397868428848	L1
chr07_68146328	192.397868428848	L1
chr07_68146632	192.397868428848	L1
chr07_68167260	192.397868428848	L1
chr07_68188075	192.397868428848	L1
chr07_68189403	192.397868428848	L1
chr07_68189763	192.397868428848	L1
chr07_68190558	192.397868428848	L1
chr07_68190816	192.397868428848	L1
chr07_68197930	192.397868428848	L1
chr07_68198006	192.397868428848	L1
chr07_75479048	192.397868428848	L1
chr07_80479354	192.397868428848	L1
chr07_80481233	192.397868428848	L1
chr07_80481648	192.397868428848	L1
chr07_80482934	192.397868428848	L1
chr07_80488606	192.397868428848	L1
chr07_89477563	192.397868428848	L1
chr07_89477575	192.397868428848	L1
chr07_89482102	192.397868428848	L1
chr07_89482246	192.397868428848	L1
chr07_89482250	192.397868428848	L1
chr07_89482696	192.397868428848	L1
chr07_89488654	192.397868428848	L1
chr07_95123973	192.397868428848	L1
chr07_95125460	192.397868428848	L1
chr07_95125950	192.397868428848	L1
chr07_95125977	192.397868428848	L1
chr07_95126662	192.397868428848	L1
chr07_95161560	192.397868428848	L1
chr07_95172302	192.397868428848	L1
chr07_95178500	192.397868428848	L1
scaffold00003_2497604	192.397868428848	L1
scaffold00003_2499390	192.397868428848	L1
scaffold00003_2499575	192.397868428848	L1
scaffold00003_2499970	192.397868428848	L1
scaffold00003_2501230	192.397868428848	L1
scaffold00003_2501350	192.397868428848	L1
scaffold00003_2609510	192.397868428848	L1
scaffold00003_2615222	192.397868428848	L1
chr07_68200558	192.397868428848	L1
chr07_68200604	192.397868428848	L1
chr07_68200754	192.397868428848	L1
chr07_68200782	192.397868428848	L1
chr07_68200789	192.397868428848	L1
chr07_80287937	192.397868428848	L1
chr07_80288322	192.397868428848	L1
chr07_13562153	192.532840905898	L1
chr07_13562228	192.532840905898	L1
chr07_13571146	192.532840905898	L1
chr07_13571281	192.532840905898	L1
chr07_13608621	192.532840905898	L1
chr07_13608881	192.532840905898	L1
chr07_13608993	192.532840905898	L1
chr07_13609123	192.532840905898	L1
chr07_80570945	192.664437183983	L1
chr07_80573935	192.664437183983	L1
chr07_95217602	193.024319109391	L1
chr07_85494292	193.503666378517	L1
chr07_85414530	193.503666378517	L1
chr07_85425939	193.503666378517	L1
chr07_85430876	193.503666378517	L1
chr07_85440839	193.503666378517	L1
chr07_85461607	193.503666378517	L1
chr07_68191613	193.564371955789	L1
chr07_68191639	193.564371955789	L1
chr07_68191645	193.564371955789	L1
chr07_68191978	193.564371955789	L1
chr04_10851933	193.767654931285	L1
chr04_10851934	193.767654931285	L1
chr04_10851966	193.767654931285	L1
scaffold03585_25481	193.927267589674	L1
scaffold03585_25595	193.927267589674	L1
scaffold00647_78353	194.023630074222	L1
chr07_57502831	194.337843061765	L1
scaffold00003_419191	195.046756833851	L1
scaffold00003_380945	195.046756833851	L1
scaffold00003_354179	195.266568770824	L1
scaffold00003_354186	195.266568770824	L1
chr07_59403151	195.835589447173	L1
chr07_59403271	195.835589447173	L1
chr07_59407610	195.835589447173	L1
chr07_59409115	195.835589447173	L1
chr07_59462803	195.835589447173	L1
chr07_59477496	195.835589447173	L1
chr07_59489887	195.835589447173	L1
chr07_59505972	195.835589447173	L1
chr07_79020020	196.224107694676	L1
chr07_79008083	196.224107694676	L1
chr07_79008102	196.224107694676	L1
chr07_79008107	196.224107694676	L1
chr07_79008118	196.224107694676	L1
chr07_79010333	196.224107694676	L1
chr07_79010366	196.224107694676	L1
chr07_79010451	196.224107694676	L1
chr07_79010501	196.224107694676	L1
chr07_79012549	196.224107694676	L1
chr07_79012800	196.224107694676	L1
chr07_79017284	196.224107694676	L1
chr07_79020050	196.224107694676	L1
chr07_79020089	196.224107694676	L1
chr07_79020254	196.224107694676	L1
chr07_79020282	196.224107694676	L1
chr07_7017771	196.57213405141	L1
chr07_7003368	196.57213405141	L1
chr07_7004794	196.57213405141	L1
chr07_7017518	196.57213405141	L1
chr07_6948872	196.871579613506	L1
chr07_6950552	196.871579613506	L1
chr07_6955051	196.871579613506	L1
chr07_6960603	196.871579613506	L1
chr07_56642566	196.968114675387	L1
chr07_56619116	196.968114675387	L1
chr07_56619133	196.968114675387	L1
chr07_56644333	196.968114675387	L1
chr07_54545646	197.264905127791	L1
chr07_54505528	197.264905127791	L1
chr07_54531355	197.264905127791	L1
chr07_54542413	197.264905127791	L1
chr07_54545706	197.264905127791	L1
chr07_54545714	197.264905127791	L1
chr07_15843317	197.472004118287	L1
chr07_15843389	197.472004118287	L1
chr07_54898969	197.857275844853	L1
chr07_54992168	197.857275844853	L1
chr07_54898925	197.857275844853	L1
chr07_54948910	197.857275844853	L1
chr07_54992316	197.857275844853	L1
chr07_54992406	197.857275844853	L1
chr07_54992462	197.857275844853	L1
chr07_54992553	197.857275844853	L1
chr07_55005680	197.857275844853	L1
chr07_55067559	197.857275844853	L1
chr07_56169546	197.857275844853	L1
chr07_56169625	197.857275844853	L1
chr07_58042178	197.857275844853	L1
chr07_58077552	197.857275844853	L1
chr07_58079235	197.857275844853	L1
chr07_74591726	197.857275844853	L1
chr07_74591753	197.857275844853	L1
chr07_74621702	197.857275844853	L1
scaffold00182_460884	198.0607221472	L1
scaffold00696_126663	198.436604492499	L1
scaffold00696_116214	198.436604492499	L1
scaffold00696_138603	198.436604492499	L1
chr07_57014933	198.517112951419	L1
chr07_57014946	198.517112951419	L1
chr07_57015008	198.517112951419	L1
chr07_57055152	198.821495271816	L1
chr07_61089605	199.003179821098	L1
chr07_61061624	199.003179821098	L1
chr07_61114679	199.003179821098	L1
chr07_79207326	199.003179821098	L1
chr07_56862991	199.003179821098	L1
chr07_56863079	199.003179821098	L1
chr07_56863097	199.003179821098	L1
chr07_56876565	199.003179821098	L1
chr07_56876586	199.003179821098	L1
chr07_56904203	199.003179821098	L1
chr07_56940155	199.003179821098	L1
chr07_56940199	199.003179821098	L1
chr07_56945870	199.003179821098	L1
chr07_56952442	199.003179821098	L1
chr07_56953516	199.003179821098	L1
chr07_56953544	199.003179821098	L1
chr07_56953857	199.003179821098	L1
chr07_56980973	199.003179821098	L1
chr07_57007299	199.003179821098	L1
chr07_57007347	199.003179821098	L1
chr07_57007370	199.003179821098	L1
chr07_57007470	199.003179821098	L1
chr07_57010142	199.003179821098	L1
chr07_57015016	199.003179821098	L1
chr07_57024369	199.003179821098	L1
chr07_57054734	199.003179821098	L1
chr07_57055018	199.003179821098	L1
chr07_57055020	199.003179821098	L1
chr07_57055035	199.003179821098	L1
chr07_57059738	199.003179821098	L1
chr07_57067593	199.003179821098	L1
chr07_57067631	199.003179821098	L1
chr07_57084455	199.003179821098	L1
chr07_57101506	199.003179821098	L1
chr07_57101584	199.003179821098	L1
chr07_61114797	199.003179821098	L1
chr07_65964270	199.003179821098	L1
chr07_66025412	199.003179821098	L1
chr07_66038620	199.003179821098	L1
chr07_66038716	199.003179821098	L1
chr07_79148707	199.003179821098	L1
chr07_79199397	199.003179821098	L1
chr07_79199558	199.003179821098	L1
chr07_79216462	199.003179821098	L1
chr07_79216481	199.003179821098	L1
chr07_79241373	199.003179821098	L1
chr07_79241582	199.003179821098	L1
chr07_79263386	199.003179821098	L1
chr07_79263410	199.003179821098	L1
chr07_79263463	199.003179821098	L1
chr07_79539890	199.003179821098	L1
chr07_79539927	199.003179821098	L1
chr07_79544780	199.003179821098	L1
chr07_79544907	199.003179821098	L1
chr07_79545028	199.003179821098	L1
chr07_79546580	199.003179821098	L1
chr07_56753864	199.419370366401	L1
chr07_56785421	199.768518160425	L1
chr07_56737968	200.122808724606	L1
chr07_56753653	200.122808724606	L1
chr07_56776846	200.122808724606	L1
chr07_56776866	200.122808724606	L1
chr07_56779397	200.122808724606	L1
chr07_56788968	200.122808724606	L1
chr07_56825018	200.122808724606	L1
chr07_56828265	200.122808724606	L1
chr07_56828346	200.122808724606	L1
chr07_56828570	200.122808724606	L1
chr07_56828590	200.122808724606	L1
chr07_56828607	200.122808724606	L1
chr07_7138588	200.959550586835	L1
chr07_7153184	200.959550586835	L1
chr07_7153186	200.959550586835	L1
chr07_7153844	200.959550586835	L1
chr07_61837272	201.499319689055	L1
chr07_61796421	201.499319689055	L1
chr07_61796486	201.499319689055	L1
chr07_61797993	201.499319689055	L1
chr07_61798016	201.499319689055	L1
chr07_61798063	201.499319689055	L1
chr07_61837254	201.499319689055	L1
chr07_61837377	201.499319689055	L1
chr07_61847138	201.499319689055	L1
chr07_61848870	201.499319689055	L1
chr07_61848893	201.499319689055	L1
chr07_61849195	201.499319689055	L1
chr07_61849287	201.499319689055	L1
chr07_61849844	201.499319689055	L1
chr07_61849972	201.499319689055	L1
chr07_61849987	201.499319689055	L1
chr07_61853684	201.499319689055	L1
chr07_13966551	202.032264850114	L1
chr07_13966675	202.032264850114	L1
chr07_13991452	202.032264850114	L1
chr07_13996805	202.032264850114	L1
chr07_14007970	202.032264850114	L1
chr07_14012533	202.032264850114	L1
chr07_14012912	202.032264850114	L1
chr07_14012965	202.032264850114	L1
chr07_14040379	202.032264850114	L1
chr07_14062719	202.032264850114	L1
chr07_14071696	202.032264850114	L1
chr07_13996644	202.032264850114	L1
chr07_29814280	202.373803905676	L1
chr07_46729139	202.373803905676	L1
chr07_46740797	202.373803905676	L1
scaffold00003_182543	202.373803905676	L1
scaffold00003_191761	202.373803905676	L1
scaffold00003_191788	202.373803905676	L1
scaffold00003_292590	202.373803905676	L1
scaffold00003_90581	202.373803905676	L1
chr07_56304976	202.587791340444	L1
chr07_56305124	202.587791340444	L1
chr07_56305126	202.587791340444	L1
chr07_56336123	202.587791340444	L1
chr07_56437653	202.587791340444	L1
scaffold01264_208455	202.775757590352	L1
scaffold01264_208355	202.775757590352	L1
chr07_84031075	204.710582392596	L1
chr07_84031096	204.710582392596	L1
chr07_84031106	204.710582392596	L1
chr07_84061429	204.710582392596	L1
chr07_84053369	204.710582392596	L1
chr07_84070697	204.710582392596	L1
chr07_84070723	204.710582392596	L1
chr07_84070742	204.710582392596	L1
chr07_7185737	207.489508432459	L1
chr07_7203975	207.753644137062	L1
chr07_7203434	207.753644137062	L1
chr07_7213426	207.753644137062	L1
chr07_7218531	207.753644137062	L1
chr07_7220098	207.753644137062	L1
scaffold00325_127844	208.803209284192	L1
chr07_54262753	210.2276421137	L1
chr07_54210469	210.2276421137	L1
chr07_54262451	210.2276421137	L1
chr07_54262765	210.2276421137	L1
chr07_86044195	210.2276421137	L1
chr07_84455888	210.673702600661	L1
chr07_84426148	210.673702600661	L1
chr07_54145280	210.865580512238	L1
chr07_54161508	210.865580512238	L1
chr07_54201522	210.865580512238	L1
chr07_54161580	210.865580512238	L1
chr07_54163433	210.865580512238	L1
chr07_54163450	210.865580512238	L1
chr07_54196499	210.865580512238	L1
chr07_54201632	210.865580512238	L1
chr07_82157538	211.262036714357	L1
chr07_82186120	211.262036714357	L1
chr07_82207230	211.262036714357	L1
chr07_82217799	211.262036714357	L1
scaffold02354_2320	214.443762457282	L1
scaffold02354_2308	214.443762457282	L1
scaffold02354_38259	214.443762457282	L1
scaffold02354_38284	214.443762457282	L1
scaffold02354_38300	214.443762457282	L1
chr07_52785627	216.879250114466	L1
chr07_52796047	216.879250114466	L1
chr07_52796147	216.879250114466	L1
chr07_52796152	216.879250114466	L1
chr07_52796158	216.879250114466	L1
chr07_52796168	216.879250114466	L1
chr07_52796208	216.879250114466	L1
chr07_52796256	216.879250114466	L1
chr07_52796403	216.879250114466	L1
chr07_52796496	216.879250114466	L1
chr07_52796568	216.879250114466	L1
chr07_52796578	216.879250114466	L1
chr07_52802087	216.879250114466	L1
chr07_52803138	216.879250114466	L1
chr07_52801413	216.879250114466	L1
chr07_52834435	216.879250114466	L1
chr07_52834441	216.879250114466	L1
chr07_52834451	216.879250114466	L1
chr12_22577434	217.499290107827	L1
chr12_22577510	217.499290107827	L1
chr07_71944734	217.894817675305	L1
chr07_71951613	217.894817675305	L1
chr07_71954676	217.894817675305	L1
chr07_71954715	217.894817675305	L1
chr07_71954731	217.894817675305	L1
chr07_53126716	218.639335729882	L1
chr07_53193666	218.84705573755	L1
chr07_53193610	218.84705573755	L1
scaffold00059_1031915	219.499323680981	L1
scaffold00059_1031937	219.499323680981	L1
scaffold00059_1031966	219.499323680981	L1
scaffold00059_1032048	219.499323680981	L1
scaffold00059_1032093	219.499323680981	L1
scaffold00059_1032889	219.499323680981	L1
scaffold00059_1032262	219.499323680981	L1
scaffold00059_1032288	219.499323680981	L1
scaffold00059_1032892	219.499323680981	L1
scaffold00059_1032928	219.499323680981	L1
scaffold00059_1032933	219.499323680981	L1
chr07_27775638	221.085402837711	L1
chr07_27770050	221.085402837711	L1
chr07_27775366	221.085402837711	L1
chr07_27775586	221.085402837711	L1
chr07_27775666	221.085402837711	L1
chr07_27778722	221.085402837711	L1
chr07_27778861	221.085402837711	L1
chr07_27706311	221.830269444534	L1
chr07_52429028	222.174512093005	L1
chr07_52407969	222.174512093005	L1
chr07_52408111	222.174512093005	L1
chr07_52429030	222.174512093005	L1
chr07_52522769	222.174512093005	L1
chr07_52481759	222.174512093005	L1
chr07_52484222	222.174512093005	L1
chr07_52522598	222.174512093005	L1
chr07_52522716	222.174512093005	L1
chr07_52522813	222.174512093005	L1
chr07_52522895	222.174512093005	L1
chr07_52533421	222.174512093005	L1
chr07_52540261	222.174512093005	L1
chr07_52544372	222.174512093005	L1
chr07_52545010	222.174512093005	L1
chr07_52417852	222.555523316439	L1
chr07_52369658	222.982154580958	L1
chr07_52312288	224.556205701622	L1
chr07_52329117	224.556205701622	L1
chr07_52344805	224.556205701622	L1
chr07_52345211	224.556205701622	L1
chr07_52346700	224.556205701622	L1
scaffold00006_66583	224.556205701622	L1
scaffold00006_60625	224.556205701622	L1
chr07_52154521	225.148723733863	L1
chr07_52172841	225.148723733863	L1
chr07_52172842	225.148723733863	L1
chr07_52172855	225.148723733863	L1
chr07_52064452	225.633086408152	L1
chr07_52064460	225.633086408152	L1
chr07_52064510	225.633086408152	L1
chr07_52079671	225.633086408152	L1
chr07_52023098	225.633086408152	L1
chr07_52035206	225.633086408152	L1
chr07_52035208	225.633086408152	L1
chr07_52035235	225.633086408152	L1
chr07_52060763	225.633086408152	L1
chr07_52079721	225.633086408152	L1
chr07_52114212	225.633086408152	L1
chr07_51252342	226.445966224967	L1
chr07_51262060	226.445966224967	L1
chr07_51433793	227.059842964565	L1
chr07_51440915	227.059842964565	L1
chr07_51446536	227.059842964565	L1
chr07_51447350	227.059842964565	L1
chr07_51447375	227.059842964565	L1
chr07_76469601	227.467979678884	L1
chr07_76422493	227.467979678884	L1
chr07_76422507	227.467979678884	L1
chr07_76422516	227.467979678884	L1
chr07_76475830	227.467979678884	L1
chr07_76479906	227.467979678884	L1
chr07_76480122	227.467979678884	L1
chr07_47612068	228.318970864069	L1
chr07_47612206	228.318970864069	L1
scaffold05542_39825	229.094277904017	L1
chr07_50915985	229.43638896733	L1
chr07_50909662	229.43638896733	L1
chr07_50916023	229.43638896733	L1
chr07_50922642	229.43638896733	L1
chr07_50922668	229.43638896733	L1
chr07_50922768	229.43638896733	L1
chr07_50938371	229.43638896733	L1
chr07_50945426	229.43638896733	L1
chr07_50946247	229.43638896733	L1
chr07_50946378	229.43638896733	L1
chr07_50964713	229.43638896733	L1
chr07_50966270	229.43638896733	L1
chr07_50975935	229.43638896733	L1
chr07_50976002	229.43638896733	L1
chr07_50007894	229.621650268482	L1
chr07_49964148	229.621650268482	L1
chr07_50009897	229.621650268482	L1
chr07_50090652	229.621650268482	L1
chr07_50103856	229.621650268482	L1
chr07_50161261	229.621650268482	L1
chr07_50163974	229.621650268482	L1
chr07_50165131	229.621650268482	L1
chr07_50165263	229.621650268482	L1
chr07_50191113	229.621650268482	L1
chr07_50157333	229.621650268482	L1
chr07_48415803	230.023591164658	L1
chr07_48421632	230.023591164658	L1
chr07_48449969	230.023591164658	L1
chr07_48475590	230.023591164658	L1
chr07_48513804	230.023591164658	L1
chr07_48514420	230.023591164658	L1
chr07_47708361	230.234976818414	L1
chr07_47448655	233.722230064074	L1
chr07_47410686	233.722230064074	L1
chr07_47448282	233.722230064074	L1
chr07_47448869	233.722230064074	L1
chr07_47448923	233.722230064074	L1
chr07_47026138	235.319711601402	L1
chr07_47026154	235.319711601402	L1
chr07_47050613	235.319711601402	L1
chr07_47050673	235.319711601402	L1
chr07_47077377	235.319711601402	L1
chr07_47077602	235.319711601402	L1
chr07_46998456	235.645878951374	L1
chr07_46989817	236.616412051087	L1
chr07_46989842	236.616412051087	L1
chr07_46989857	236.616412051087	L1
chr07_111662588	237.710175672597	L1
chr07_111663366	237.710175672597	L1
chr07_111660831	237.710175672597	L1
chr07_111671671	237.710175672597	L1
chr07_111675364	237.710175672597	L1
chr06_54867400	239.889768462036	L1
chr06_54867661	239.889768462036	L1
chr06_54867821	239.889768462036	L1
chr06_54872819	239.889768462036	L1
chr06_54865774	240.369970462383	L1
chr06_54865842	240.369970462383	L1
chr06_54865960	240.369970462383	L1
scaffold03695_23924	242.678800724696	L1
chr07_45977624	242.798734793028	L1
chr07_46054871	242.798734793028	L1
chr07_46012985	242.798734793028	L1
chr07_46054959	242.798734793028	L1
chr07_46055012	242.798734793028	L1
chr07_46070384	242.798734793028	L1
chr07_46054977	242.798734793028	L1
chr07_46054960	242.798734793028	L1
chr07_45413547	243.348727451298	L1
chr07_45391594	243.348727451298	L1
chr07_45714345	243.348727451298	L1
chr07_45715920	243.348727451298	L1
scaffold00307_367945	243.525944330675	L1
scaffold00307_367946	243.525944330675	L1
scaffold00307_384307	243.525944330675	L1
scaffold00307_384436	243.525944330675	L1
scaffold00307_391465	243.525944330675	L1
chr07_44431841	251.239299458478	L1
chr07_44407986	251.239299458478	L1
chr07_44408077	251.239299458478	L1
chr07_44433844	251.239299458478	L1
chr07_44436283	251.239299458478	L1
chr07_44469375	251.239299458478	L1
chr07_44469202	251.434821032547	L1
chr07_44684859	251.594115623232	L1
chr07_44636654	251.594115623232	L1
chr07_44683208	251.594115623232	L1
chr07_44685527	251.594115623232	L1
scaffold01876_198724	251.903256347356	L1
scaffold01876_198605	251.903256347356	L1
chr07_44298963	252.196026511903	L1
chr07_44298894	252.196026511903	L1
chr07_44311494	252.196026511903	L1
chr07_44325775	252.196026511903	L1
chr07_44325791	252.196026511903	L1
chr07_44292208	252.296639665042	L1
chr07_43424443	253.500915643954	L1
chr07_43376633	254.228239948841	L1
chr07_43376756	254.228239948841	L1
chr07_43385465	254.228239948841	L1
chr07_43385630	254.228239948841	L1
chr07_43397159	254.228239948841	L1
chr07_43397177	254.228239948841	L1
chr07_43397261	254.228239948841	L1
chr07_43397315	254.228239948841	L1
chr07_42699709	258.622763445505	L1
chr07_42691288	258.622763445505	L1
chr07_43339244	260.083178160137	L1
chr07_43193221	260.653310295024	L1
chr07_43193229	260.653310295024	L1
chr07_43193264	260.653310295024	L1
chr07_43226460	260.653310295024	L1
chr07_43226464	260.653310295024	L1
chr07_43234041	260.653310295024	L1
chr07_43234545	260.653310295024	L1
chr07_43234565	260.653310295024	L1
chr07_81388316	265.874458649269	L1
chr07_81388570	265.874458649269	L1
chr07_41559501	266.449328693698	L1
chr07_41559541	266.449328693698	L1
chr07_41559652	266.449328693698	L1
chr07_93873784	266.449328693698	L1
chr07_93873885	266.449328693698	L1
chr07_93884468	266.449328693698	L1
chr07_93884516	266.449328693698	L1
chr07_93884967	266.449328693698	L1
chr07_93886423	266.449328693698	L1
chr07_93888429	266.449328693698	L1
chr07_93897818	266.449328693698	L1
chr07_36709195	274.660583258255	L1
chr07_36679288	274.660583258255	L1
chr07_36805341	274.660583258255	L1
chr07_36805403	274.660583258255	L1
chr07_36921173	274.660583258255	L1
chr07_33140692	274.979397124103	L1
chr07_33140813	274.979397124103	L1
chr07_33167103	274.979397124103	L1
chr07_33167917	274.979397124103	L1
chr07_33168065	274.979397124103	L1
chr07_58983739	275.096047129912	L1
chr07_58983221	275.096047129912	L1
chr07_58983864	275.096047129912	L1
chr07_58983877	275.096047129912	L1
chr07_36571333	275.219959548106	L1
chr07_36565943	275.219959548106	L1
chr07_36571342	275.219959548106	L1
chr07_31871052	276.886619409418	L1
chr07_31920184	277.145517982965	L1
chr07_31920389	277.145517982965	L1
chr07_32168530	277.145517982965	L1
chr07_32188611	277.145517982965	L1
chr07_32189743	277.145517982965	L1
chr07_32189808	277.145517982965	L1
chr07_32189822	277.145517982965	L1
chr07_32189871	277.145517982965	L1
chr07_30114871	278.251421419119	L1
chr07_30114903	278.251421419119	L1
chr07_30114929	278.251421419119	L1
chr07_30114992	278.251421419119	L1
chr07_30114995	278.251421419119	L1
chr07_30127713	278.251421419119	L1
chr07_30130391	278.251421419119	L1
chr07_30158637	278.251421419119	L1
chr07_30159236	278.251421419119	L1
chr07_30160241	278.251421419119	L1
chr07_30164148	278.251421419119	L1
chr07_30164218	278.251421419119	L1
chr07_31708688	278.360934713441	L1
chr07_31664221	278.360934713441	L1
chr07_31664714	278.360934713441	L1
chr07_31708872	278.360934713441	L1
chr07_31709107	278.360934713441	L1
chr07_31709338	278.360934713441	L1
chr07_31709827	278.360934713441	L1
chr07_31709985	278.360934713441	L1
chr07_31716483	278.466056771136	L1
chr07_31720424	278.466056771136	L1
chr07_31734380	278.466056771136	L1
chr07_31236442	280.032331599461	L1
chr07_31219858	280.032331599461	L1
chr07_31219912	280.032331599461	L1
chr07_31228055	280.032331599461	L1
chr07_31238923	280.032331599461	L1
chr07_31238937	280.032331599461	L1
chr07_31247551	280.032331599461	L1
chr07_31247594	280.032331599461	L1
chr07_31247707	280.032331599461	L1
chr07_31247716	280.032331599461	L1
chr07_31247725	280.032331599461	L1
chr07_31247730	280.032331599461	L1
scaffold02838_67023	281.392480658966	L1
scaffold02838_67120	281.392480658966	L1
scaffold02838_75740	281.392480658966	L1
scaffold02838_75806	281.392480658966	L1
chr07_60248812	281.489256519793	L1
chr07_15710848	281.489256519793	L1
chr07_15718008	281.489256519793	L1
chr07_15718033	281.489256519793	L1
chr07_27903978	281.489256519793	L1
chr07_27908770	281.489256519793	L1
chr07_27908780	281.489256519793	L1
chr07_27914168	281.489256519793	L1
chr07_27914205	281.489256519793	L1
chr07_30753348	281.489256519793	L1
chr07_30753578	281.489256519793	L1
chr07_30753612	281.489256519793	L1
chr07_60249396	281.489256519793	L1
chr07_60249773	281.489256519793	L1
chr07_60262815	281.489256519793	L1
chr07_60263165	281.489256519793	L1
chr07_29502325	281.610740378711	L1
chr07_15868909	281.934861286028	L1
chr07_22762330	282.506181402026	L1
chr07_22747194	282.506181402026	L1
chr07_22762447	282.506181402026	L1
chr07_22775620	282.506181402026	L1
chr07_22775732	282.506181402026	L1
chr07_22786445	282.506181402026	L1
chr07_22796733	282.506181402026	L1
chr07_22784716	282.506181402026	L1
chr07_22850524	282.506181402026	L1
chr07_22850798	282.726841576476	L1
chr07_29211066	282.945648318261	L1
chr07_88646979	283.233301235288	L1
chr07_88613406	283.233301235288	L1
chr07_88613442	283.233301235288	L1
chr07_88628889	283.233301235288	L1
chr07_88628986	283.233301235288	L1
chr07_88639759	283.233301235288	L1
chr07_88639833	283.233301235288	L1
chr07_88625570	283.312974441943	L1
chr07_88625598	283.312974441943	L1
chr07_88625624	283.312974441943	L1
scaffold03791_56884	283.677646343661	L1
chr07_27493782	283.975464871413	L1
chr07_27493834	283.975464871413	L1
chr07_27195181	285.902198022144	L1
chr07_26497028	285.902198022144	L1
chr07_26497107	285.902198022144	L1
chr07_27195752	285.902198022144	L1
chr07_27199259	285.902198022144	L1
chr07_27203401	285.902198022144	L1
chr07_27205177	285.902198022144	L1
chr07_27205574	285.902198022144	L1
chr07_27205903	285.902198022144	L1
chr07_22895030	287.824317291935	L1
chr07_22895063	287.824317291935	L1
chr07_26304917	289.199499706442	L1
chr07_26271928	289.199499706442	L1
chr07_26278922	289.199499706442	L1
chr07_26279430	289.199499706442	L1
chr07_26292230	289.199499706442	L1
chr07_26304889	289.199499706442	L1
chr07_26305064	289.199499706442	L1
chr07_26305152	289.199499706442	L1
chr07_26305188	289.199499706442	L1
chr07_26191564	289.414506016373	L1
chr07_26197950	289.414506016373	L1
chr07_26230269	289.414506016373	L1
chr07_26233288	289.414506016373	L1
chr07_24382399	290.336668507571	L1
chr07_24357916	290.336668507571	L1
chr07_24358121	290.336668507571	L1
chr07_24382450	290.336668507571	L1
chr07_24390940	290.336668507571	L1
chr07_24390951	290.336668507571	L1
chr07_24392260	290.336668507571	L1
chr07_24410683	290.336668507571	L1
chr07_24410715	290.336668507571	L1
chr07_24258973	290.644458117682	L1
chr07_24270491	290.644458117682	L1
chr07_24270626	290.644458117682	L1
chr07_24273769	290.644458117682	L1
chr07_24275322	290.644458117682	L1
chr07_24275396	290.644458117682	L1
chr07_24280159	290.644458117682	L1
chr07_25393561	290.644458117682	L1
chr07_25393724	290.644458117682	L1
scaffold04633_58987	291.13548811396	L1
scaffold04633_59506	291.13548811396	L1
chr07_111686914	291.72172021146	L1
chr07_111687004	291.72172021146	L1
chr07_111687235	291.72172021146	L1
chr07_67816851	292.626604508756	L1
chr07_67824717	292.626604508756	L1
chr07_67827388	292.626604508756	L1
chr07_67827488	292.626604508756	L1
chr07_67827497	292.626604508756	L1
chr07_24133018	293.357600237042	L1
chr07_24134621	293.357600237042	L1
chr07_24191985	293.803580440283	L1
chr07_23248610	294.427253184825	L1
chr07_23009606	294.427253184825	L1
chr07_23009672	294.427253184825	L1
chr07_23009692	294.427253184825	L1
chr07_23026917	294.427253184825	L1
chr07_23026958	294.427253184825	L1
chr07_23220280	294.427253184825	L1
chr07_23220573	294.427253184825	L1
chr07_23223489	294.427253184825	L1
chr07_23245672	294.427253184825	L1
chr07_21431933	295.508068878833	L1
chr07_21474735	295.508068878833	L1
chr07_21479587	295.508068878833	L1
chr07_21479715	295.508068878833	L1
chr07_21479826	295.508068878833	L1
chr07_21480001	295.508068878833	L1
chr07_21484851	295.508068878833	L1
chr07_21484959	295.508068878833	L1
chr07_21556820	295.508068878833	L1
chr07_21584708	295.508068878833	L1
chr07_21584729	295.508068878833	L1
chr07_21584902	295.508068878833	L1
chr07_87600321	295.508068878833	L1
chr07_87600440	295.508068878833	L1
chr07_87600555	295.508068878833	L1
chr07_87600612	295.508068878833	L1
chr07_87607548	295.508068878833	L1
chr07_87610020	295.508068878833	L1
chr07_87619657	295.508068878833	L1
chr07_21848728	296.153322878247	L1
chr07_21831875	296.153322878247	L1
chr07_21831909	296.153322878247	L1
chr07_21875415	296.153322878247	L1
chr07_21881572	296.153322878247	L1
chr07_21887621	296.153322878247	L1
chr07_21903047	296.153322878247	L1
chr07_21941540	296.153322878247	L1
chr07_22128903	296.385053008185	L1
chr07_22952496	296.630888609788	L1
chr07_22952313	296.630888609788	L1
chr07_22952337	296.630888609788	L1
chr07_21235572	297.131749497943	L1
chr07_21281463	297.131749497943	L1
chr07_21281478	297.131749497943	L1
chr07_21281479	297.131749497943	L1
chr07_21380815	297.131749497943	L1
chr07_21332966	297.131749497943	L1
chr07_21333078	297.131749497943	L1
scaffold04666_11854	298.954786642837	L1
scaffold04666_14025	298.954786642837	L1
scaffold04666_22259	298.954786642837	L1
scaffold04666_35204	298.954786642837	L1
scaffold04666_35361	298.954786642837	L1
scaffold04666_35692	298.954786642837	L1
scaffold04666_35769	298.954786642837	L1
chr05_56964335	300.124762628501	L1
chr05_56964356	300.124762628501	L1
chr05_56988800	300.124762628501	L1
chr05_56988808	300.124762628501	L1
chr05_56993339	300.124762628501	L1
chr05_56993535	300.124762628501	L1
chr05_56993539	300.124762628501	L1
chr05_56993598	300.124762628501	L1
chr07_19638927	300.427252176497	L1
chr07_19609278	300.427252176497	L1
chr07_19609470	300.427252176497	L1
chr07_19609582	300.427252176497	L1
chr07_19609594	300.427252176497	L1
chr07_19611869	300.427252176497	L1
chr07_19611923	300.427252176497	L1
chr07_19629942	300.427252176497	L1
chr07_19668963	300.427252176497	L1
chr07_19696164	300.427252176497	L1
chr07_20857638	300.613749022514	L1
chr07_20005532	300.804094109134	L1
chr07_20005738	300.804094109134	L1
chr07_20005776	300.804094109134	L1
chr07_20038992	300.804094109134	L1
chr07_20048396	300.804094109134	L1
chr07_20839913	301.012144810314	L1
chr07_20883115	301.012144810314	L1
chr07_20883116	301.012144810314	L1
chr07_19266862	301.665354274667	L1
chr07_19266936	301.665354274667	L1
chr07_19266948	301.665354274667	L1
chr07_19266966	301.665354274667	L1
chr07_19268532	301.665354274667	L1
chr07_19268903	301.665354274667	L1
chr07_19270958	301.665354274667	L1
chr07_19271100	301.665354274667	L1
chr07_19311904	301.665354274667	L1
chr07_19311976	301.665354274667	L1
chr07_19332478	301.665354274667	L1
chr07_19332542	301.665354274667	L1
chr07_19332749	301.665354274667	L1
scaffold01967_169657	302.777921313183	L1
scaffold01967_189012	302.777921313183	L1
scaffold01967_196968	302.777921313183	L1
chr07_17109127	303.664652895885	L1
chr07_17064841	303.664652895885	L1
chr07_17064881	303.664652895885	L1
chr07_17064991	303.664652895885	L1
chr07_17150894	303.664652895885	L1
chr07_17151069	303.664652895885	L1
chr07_17437681	303.917932942554	L1
chr07_17437515	303.917932942554	L1
chr07_17437677	303.917932942554	L1
chr07_17429357	304.09072927795	L1
chr07_17429463	304.09072927795	L1
chr07_17429497	304.09072927795	L1
chr07_17429554	304.09072927795	L1
chr07_17429649	304.09072927795	L1
chr07_17437251	304.09072927795	L1
chr07_17437258	304.09072927795	L1
chr07_17437272	304.09072927795	L1
chr07_17437292	304.09072927795	L1
chr07_17437348	304.09072927795	L1
chr07_17437432	304.09072927795	L1
chr07_17437434	304.09072927795	L1
chr07_16305947	305.662520820035	L1
chr07_16265999	305.662520820035	L1
chr07_16266019	305.662520820035	L1
chr07_16266074	305.662520820035	L1
chr07_16266109	305.662520820035	L1
chr07_16270906	305.662520820035	L1
chr07_16270908	305.662520820035	L1
chr07_16293295	305.662520820035	L1
chr07_16293303	305.662520820035	L1
chr07_16293320	305.662520820035	L1
chr07_16305858	305.662520820035	L1
chr07_16306004	305.662520820035	L1
chr07_86989391	306.775053198849	L1
chr07_16459364	307.332765979094	L1
chr07_16459403	307.332765979094	L1
chr07_16466846	307.332765979094	L1
chr07_16469643	307.332765979094	L1
chr07_16479786	307.332765979094	L1
chr07_16480532	307.332765979094	L1
chr07_16480545	307.332765979094	L1
chr07_16535121	307.332765979094	L1
chr07_16535133	307.332765979094	L1
chr07_16535207	307.332765979094	L1
chr07_16535210	307.332765979094	L1
chr07_16535259	307.332765979094	L1
chr07_16535284	307.332765979094	L1
chr07_16542538	307.332765979094	L1
chr07_16542554	307.332765979094	L1
chr07_16542576	307.332765979094	L1
chr07_16544562	307.332765979094	L1
chr07_16551794	307.332765979094	L1
chr09_30641893	307.332765979094	L1
chr09_30648205	307.332765979094	L1
chr09_30663119	307.332765979094	L1
scaffold00514_407946	309.027384956513	L1
scaffold00514_350307	309.427369737709	L1
scaffold00514_350472	309.427369737709	L1
scaffold00514_352299	309.427369737709	L1
scaffold00514_352327	309.427369737709	L1
scaffold00514_352624	309.427369737709	L1
scaffold00514_395371	309.427369737709	L1
scaffold00514_402314	309.427369737709	L1
scaffold13293_1229	317.906231536433	L1
scaffold13293_1301	317.906231536433	L1
scaffold13293_1342	317.906231536433	L1
scaffold13293_678	318.477086537081	L1
scaffold13293_703	318.477086537081	L1
chr07_28753777	322.896077783729	L1
chr07_28753788	322.896077783729	L1
chr07_28753854	322.896077783729	L1
chr07_28753896	322.896077783729	L1
chr07_28753909	322.896077783729	L1
chr07_28754023	322.896077783729	L1
chr07_28754028	322.896077783729	L1
chr07_28756657	322.896077783729	L1
chr07_28756682	322.896077783729	L1
chr07_28756696	322.896077783729	L1
chr07_69653559	324.126406977179	L1
chr07_69672630	324.126406977179	L1
chr07_69672661	324.126406977179	L1
chr07_69693463	324.126406977179	L1
chr07_8837174	325.356137718476	L1
chr07_8822763	325.356137718476	L1
chr07_8822783	325.356137718476	L1
chr07_8837202	325.356137718476	L1
chr07_8837207	325.356137718476	L1
chr07_8837341	325.356137718476	L1
chr07_8837352	325.356137718476	L1
chr07_8782948	325.561158280756	L1
chr07_8781025	325.561158280756	L1
chr07_8783007	325.561158280756	L1
chr07_8822599	325.561158280756	L1
chr07_8822662	325.561158280756	L1
chr07_14736291	328.113774091606	L1
chr07_14736527	328.231544844196	L1
chr07_14809942	328.231544844196	L1
chr07_14809961	328.231544844196	L1
chr07_14817699	328.231544844196	L1
scaffold00866_246900	330.322556821135	L1
scaffold00866_247460	330.322556821135	L1
scaffold00866_255758	330.322556821135	L1
scaffold00866_298947	330.322556821135	L1
chr07_12021779	330.877193149063	L1
chr07_7821984	330.877193149063	L1
chr07_7822075	330.877193149063	L1
chr07_60587963	331.14956132105	L1
chr07_60555308	331.14956132105	L1
chr07_60587995	331.14956132105	L1
chr07_60588022	331.14956132105	L1
chr07_60588054	331.14956132105	L1
chr07_10405227	331.416152465467	L1
chr07_13726904	331.609299611587	L1
chr07_13726800	331.609299611587	L1
chr07_13726933	331.609299611587	L1
chr07_13726945	331.609299611587	L1
chr07_13726951	331.609299611587	L1
chr07_13727004	331.609299611587	L1
chr07_13734305	331.609299611587	L1
chr07_13734318	331.609299611587	L1
chr07_9006668	331.771807467973	L1
chr07_69736257	332.539603431386	L1
chr07_69759809	332.539603431386	L1
chr07_12025930	333.227919101632	L1
chr07_12025937	333.227919101632	L1
chr07_12025964	333.227919101632	L1
chr07_9797666	333.227919101632	L1
chr07_10374113	333.227919101632	L1
chr07_10391058	333.227919101632	L1
chr07_10432768	333.227919101632	L1
chr07_10440704	333.227919101632	L1
chr07_10440804	333.227919101632	L1
chr07_10443211	333.227919101632	L1
chr07_10443223	333.227919101632	L1
chr07_12003871	333.227919101632	L1
chr07_12003934	333.227919101632	L1
chr07_12021932	333.227919101632	L1
chr07_12022077	333.227919101632	L1
chr07_12024762	333.227919101632	L1
chr07_12024805	333.227919101632	L1
chr07_12025846	333.227919101632	L1
chr07_12026004	333.227919101632	L1
chr07_12027901	333.227919101632	L1
chr07_12028003	333.227919101632	L1
chr07_12028061	333.227919101632	L1
chr07_28227901	333.227919101632	L1
chr07_28228122	333.227919101632	L1
chr07_28229198	333.227919101632	L1
chr07_62025539	333.227919101632	L1
chr07_62025559	333.227919101632	L1
chr07_62025587	333.227919101632	L1
chr07_62025657	333.227919101632	L1
chr07_65325070	333.227919101632	L1
chr07_67665124	333.227919101632	L1
chr07_72872418	333.227919101632	L1
chr07_72872546	333.227919101632	L1
chr07_72903609	333.227919101632	L1
chr07_72986725	333.227919101632	L1
chr07_73030423	333.227919101632	L1
chr07_73030455	333.227919101632	L1
chr07_73030473	333.227919101632	L1
chr07_77109439	333.227919101632	L1
chr07_77121640	333.227919101632	L1
chr07_77121806	333.227919101632	L1
chr07_77122765	333.227919101632	L1
chr07_77129356	333.227919101632	L1
chr07_7832127	333.227919101632	L1
chr07_7832141	333.227919101632	L1
chr07_7832266	333.227919101632	L1
chr07_7832316	333.227919101632	L1
chr07_7832335	333.227919101632	L1
chr07_7832482	333.227919101632	L1
chr07_7834326	333.227919101632	L1
chr07_7834512	333.227919101632	L1
chr07_7840203	333.227919101632	L1
chr07_7840320	333.227919101632	L1
chr07_7848795	333.227919101632	L1
chr07_7848796	333.227919101632	L1
chr07_7848849	333.227919101632	L1
chr07_7848868	333.227919101632	L1
chr07_7848896	333.227919101632	L1
chr07_8523330	333.227919101632	L1
chr07_8523375	333.227919101632	L1
chr07_9797674	333.227919101632	L1
chr07_9814252	333.227919101632	L1
chr07_9814269	333.227919101632	L1
chr07_9814291	333.227919101632	L1
chr07_9831645	333.227919101632	L1
chr07_28339302	333.227919101632	L1
chr07_28339327	333.227919101632	L1
chr07_93562584	333.293127160245	L1
chr07_93562595	333.293127160245	L1
chr07_93562644	333.293127160245	L1
chr07_93577177	333.293127160245	L1
chr07_93586342	333.293127160245	L1
chr07_93586372	333.293127160245	L1
chr07_93616460	333.293127160245	L1
chr07_93616507	333.293127160245	L1
chr07_93616602	333.293127160245	L1
chr07_8465142	333.426138338756	L1
chr07_16153568	333.601179228928	L1
chr07_9780807	334.003935474568	L1
chr07_9791787	334.003935474568	L1
chr07_9791801	334.003935474568	L1
chr07_9793866	334.003935474568	L1
chr07_76864108	334.403266713144	L1
chr07_76864167	334.403266713144	L1
chr07_76864244	334.403266713144	L1
chr07_76864417	334.403266713144	L1
chr07_76865505	334.403266713144	L1
chr07_76865557	334.403266713144	L1
chr07_76911872	334.403266713144	L1
chr07_76940818	334.403266713144	L1
chr07_76905260	334.403266713144	L1
chr07_14375930	334.795925409589	L1
chr07_14376027	334.795925409589	L1
chr07_14377511	334.795925409589	L1
chr07_14436278	334.795925409589	L1
chr07_28917702	334.795925409589	L1
chr07_14347465	334.795925409589	L1
chr07_14347504	334.795925409589	L1
chr07_14375761	334.795925409589	L1
chr07_14392950	334.795925409589	L1
chr07_14393157	334.795925409589	L1
chr07_14399996	334.795925409589	L1
chr07_14435266	334.795925409589	L1
chr07_14463330	334.795925409589	L1
chr07_14511411	334.795925409589	L1
chr07_28918302	334.795925409589	L1
chr07_28920986	334.795925409589	L1
chr07_28921076	334.795925409589	L1
chr07_28972635	334.795925409589	L1
chr07_28972653	334.795925409589	L1
chr07_28975583	334.795925409589	L1
chr07_28975697	334.795925409589	L1
chr07_28979764	334.795925409589	L1
chr07_28979785	334.795925409589	L1
chr07_28979786	334.795925409589	L1
chr07_39016360	334.795925409589	L1
chr07_58685677	334.795925409589	L1
chr07_58792314	334.795925409589	L1
chr07_58799605	334.795925409589	L1
chr07_58807504	334.795925409589	L1
chr07_58820986	334.795925409589	L1
chr07_58838281	334.795925409589	L1
chr07_43584080	335.194059927908	L1
chr07_43607755	335.194059927908	L1
chr07_43607779	335.194059927908	L1
chr07_43608784	335.194059927908	L1
chr07_43608792	335.194059927908	L1
chr07_43608820	335.194059927908	L1
chr07_43608886	335.194059927908	L1
chr07_43608889	335.194059927908	L1
chr07_43614357	335.194059927908	L1
chr07_43614509	335.194059927908	L1
chr05_26846622	335.486002967059	L1
chr07_25146356	335.702126052536	L1
chr07_58582724	335.702126052536	L1
chr07_58150	335.702126052536	L1
chr07_58209	335.702126052536	L1
chr07_58578905	335.702126052536	L1
chr07_58595481	335.702126052536	L1
chr07_58595482	335.702126052536	L1
chr07_59105	335.702126052536	L1
chr07_59143	335.702126052536	L1
chr07_71771749	335.702126052536	L1
chr07_71791940	335.702126052536	L1
chr07_71792000	335.702126052536	L1
chr07_72952	335.702126052536	L1
chr07_73693	335.702126052536	L1
chr07_76120	335.702126052536	L1
chr07_77264	335.702126052536	L1
chr07_29876204	335.902250712174	L1
chr07_29876381	335.902250712174	L1
chr07_29876438	335.902250712174	L1
chr07_29876491	335.902250712174	L1
chr07_29876550	335.902250712174	L1
chr07_29876559	335.902250712174	L1
chr07_29876658	335.902250712174	L1
chr07_29876679	335.902250712174	L1
chr07_29914198	335.902250712174	L1
chr07_29922627	335.902250712174	L1
chr07_29935811	335.902250712174	L1
chr01_75870648	336.108393232353	L1
[truncated: 12,623 more rows]
