# Supplementary material for: Blumenols as shoot markers of root symbiosis with arbuscular mycorrhizal fungi
Source: eLife. 2018 Aug 28;7:e37093. doi: 10.7554/eLife.37093 (PMC6156081; doi:10.7554/eLife.37093)
Supplement: Source code 1. [file elife-37093-code1.zip › For QTL/AZxUT_RIL.PH.GH2015_ori.txt]

ID	Genotype	TPI	JA	Benzaldehyde	Benzyl_acetone	Benzyl_alcohol	BA_percent	PUTATIVE alpha-Pinene	3(Z)-Hexen-1-ol-acetate	(E)-beta-Ocimene	Linalool	PUTATIV E3(Z)-Hexenyl isobutyrate	PUTATIVE3(E)-Hexenyl butanoate	PUTATIV Ealpha-Terpineol	alpha-Duprezianene	(E)-alpha-Bergamotene	(E)-beta-Famesene
01A	01A	1.363013699	0.449379752	221967	5169332	378195	0.895976666	3071	2468669	5724623	286534	4944477	9629036	323296	1419198	433129	10029676
01B	01B	0.8642251	0.295896837	131829	526916	448598	0.47583811	1362	1149750	547855	95114	2596229	9818794	575243	431538	135700	3649412
02A	02A	0	0.439928	168784	1337102	386614	0.706526816	1563	1284190	77618	43761	3363006	12519905	680437	587633	778376	9383367
02B	02B	0.564308682	0.635043599	159397	173374	481817	0.212836428	0	1600695	48463	92092	5417578	18578251	2282229	496285	372940	1809834
03A	03A	0.002283105	0.818601265	211443	1185451	496171	0.626207235	0	724822	2078701	61078	1490020	9939126	885106	777269	351621	139338
03B	03B	NA	0.385997143	168333	2107294	531464	0.750703843	1030	1428573	2053025	66915	2753775	21840746	2049113	328780	251395	7732548
04A	04A	0.002283105	1.287656657	135754	529733	282272	0.558932176	0	665204	67944	47373	1511022	6491646	1149662	655025	873431	8404238
04B	04B	0.00223314	0.895959988	NA	NA	NA	NA	0	1160949	74964	312303	3006674	14736214	575044	474619	2336156	18391858
05B	05B	0	0.354386926	160085	705133	483356	0.52287305	53974	640998	2425631	190967	2004703	14544598	1930660	535999	200831	3002333
06A	06A	0	0.84764933	174418	2568525	542297	0.781837857	0	584812	2180368	115620	1922112	9968819	956973	1169770	759174	7726171
06B	06B	1.272889683	0.58332556	163533	1449686	431733	0.708909549	0	3786785	8614849	519234	8440904	9837300	488877	889009	575639	15593536
07A	07A	1.456621005	1.146479557	204372	4358596	307675	0.894870759	0	507735	87937	68436	748514	7175649	468310	575462	931934	7692775
07B	07B	NA	NA	204372	4358596	307675	0.894870759	39313	331920	866478	173405	613731	3870168	855462	445531	193982	116683
08A	08A	0.959807074	1.159732068	303424	3803151	496248	0.826264881	52442	374361	713689	52567	711868	3963874	1126447	877621	229828	9062559
08B	08B	0	0.526909096	184554	1218308	463508	0.652768744	25824	515671	62966	0	1236449	6105265	878440	431218	544857	10354081
09B	09B	0	0.550984129	166004	531458	398293	0.485015355	41107	2431982	7751957	173274	5344225	21151300	1249640	740194	0	115660
100A	100A	NA	NA	NA	NA	NA	NA	1916	442918	56018	70376	1980595	6555089	1048355	462889	322210	10881343
100B	100B	0	0.588671251	180421	1259629	325109	0.713606536	0	270714	999	303974	1128362	2154284	935791	587550	1046633	8683673
101B	101B	0	0.47404324	139501	632993	211120	0.643538014	3911	296555	156351	280936	904263	3033991	753593	701421	291076	3345617
102A	102A	0.259044216	0.703118688	215699	1564771	405740	0.715745971	30152	646200	671190	76179	1869893	8976809	1367029	471711	185174	5124396
102B	102B	1.384244373	0.280978044	152279	671198	229853	0.637215308	0	260702	242129	434672	803799	2083637	969347	656300	313905	3272103
103A	103A	0.582849486	0.66394149	201037	254840	396596	0.298942019	2229	349992	67663	71248	978209	4101292	644112	464870	314867	8072393
103B	103B	0	0.420239152	123985	5136305	0	0.976430007	1227	216229	53054	195619	534328	2046784	685907	523892	275911	11409854
104A	104A	0.98258151	0.444747616	0	227199	327695	0.409445768	0	610192	664543	209200	1674303	4029936	984558	518331	246688	9978811
104B	104B	1.008038585	1.070810469	162378	601079	333944	0.54772959	0	226377	290077	203089	404433	1730471	1058890	505960	857186	11411424
105A	105A	0.509155873	0.574281401	151161	7441469	344757	0.937521252	27973	432938	458579	74824	1719814	5687533	2117751	548794	302455	2575769
106A	106A	1.069673962	0.790657591	142002	11706345	541636	0.94482333	37372	497810	56059	76947	1333235	4429360	539176	450266	272210	8116799
106B	106B	0	1.081272456	211106	4961329	0	0.959186341	0	824009	1500158	348247	4402049	13460647	2049737	834862	329169	2492302
107A	107A	NA	NA	NA	NA	NA	NA	1196	758232	1762352	87738	2873221	9902977	2384221	522888	189917	46781
108A	108A	0.283608754	0.558132678	183198	1178068	404053	0.667340011	11576	1030043	1290183	90709	3082573	16805593	1850758	506866	172663	6722144
108B	108B	0	0.401878613	156437	1914150	244135	0.826945957	6240	222410	282086	258230	9438	3117861	1416000	537746	723990	9602617
109A	109A	0.00223314	0.906464813	168197	4702700	530439	0.870654964	4454	1946636	3539839	331713	6932018	11271594	463748	497911	282223	15905377
109B	109B	0	0.447617066	159773	2695826	279345	0.85992796	1063	502529	38057	159645	1490060	5813600	4043814	615313	1450144	17177553
10A	10A	0.598173516	0.287865789	172389	3220838	189260	0.899050855	0	2381801	4367910	95974	9500094	8941086	675467	1556213	279868	85155
10B	10B	0	0.667110481	243980	6656716	483564	0.901473675	3910	1047578	2182621	188984	2121022	10805324	374868	506183	153001	9182123
110A	110A	0.605180884	0.663149913	178315	7974023	432863	0.928810286	0	1044313	2622006	160470	3271902	15100103	2212404	512433	166323	3282397
111A	111A	0.00223314	0.987049981	157035	4600419	304544	0.908814859	21153	342396	3493	61899	959403	2345587	805077	399007	331875	3456033
112A	112A	0.00223314	0.76444047	212342	1479136	281806	0.749580902	22129	768938	53608	196072	2326974	9216138	1091358	511797	618046	13735334
112B	112B	NA	NA	NA	NA	NA	NA	1939	373065	297943	247887	3768070	3815629	1554027	539821	437287	14274151
113A	113A	NA	NA	NA	NA	NA	NA	29858	382135	48457	232267	2814456	4591826	3919601	574725	285821	63027
114A	114A	0.285841894	0.933585324	164032	554368	398605	0.496298584	24205	503751	243936	84274	1417950	6281753	970106	364293	139417	1569981
114B	114B	0	0.815048283	177271	4798789	345475	0.901767817	0	188583	650610	350625	553995	2189454	1402603	655347	643384	3827900
115A	115A	0.133988388	0.278214768	190211	1156882	387567	0.666921472	0	379000	43696	121629	1001731	4030777	620636	501778	213564	3722263
115B	115B	1.061093248	0.682749948	285684	8716854	302258	0.936813016	0	0	210761	353865	891273	2478062	9703	501977	326679	12664956
116A	116A	NA	NA	NA	NA	NA	NA	28482	466408	44076	77261	971502	2859445	565814	414123	137758	17867
117A	117A	0.301473872	0.639687426	168309	4557732	0	0.964386894	0	625173	787570	84862	1838775	6088039	1212959	528121	195019	5211294
118A	118A	0.591782046	0.788516893	209566	3669625	463289	0.845052827	24913	427644	39225	117517	978998	4908735	2593790	375682	167377	5064405
118B	118B	0	0.315278497	146776	981417	314512	0.680261731	0	330147	398432	202408	1021016	3295954	1550588	538739	509622	13960777
119A	119A	1.723983921	0.780254899	145812	6190426	331358	0.928434476	0	1131117	1029377	137775	2451724	18615195	946512	412103	265134	4013959
119B	119B	0	0.542333026	392038	5919549	0	0.937885987	602	307620	191874	207406	888832	2924274	995281	512567	289924	8998991
11A	11A	1.059360731	0.694133528	228901	4447077	366369	0.881945848	32381	3316957	105342	595562	6601054	7490269	1947000	815275	6264596	16821499
11B	11B	NA	NA	NA	NA	NA	NA	35665	1226560	79799	573145	2856938	15782648	1566182	632075	3551618	17715170
120A	120A	1.424743189	0.756469612	163299	452374	360301	0.463510298	31886	464306	168888	116828	857411	4418961	634841	392338	259553	7609799
120B	120B	0.325562701	0.466458982	170486	696798	304351	0.594722759	19769	207787	45495	225588	1084071	1602858	1478582	526263	596876	8994173
121B	121B	0	0.808121716	158310	1382885	283918	0.75769829	0	415041	497794	313471	1334798	4344224	1243403	594932	343348	12167781
122A	122A	1.143367575	1.039223144	156337	415328	434328	0.412853767	0	591015	37242	86871	1221192	5584575	2746634	543709	185555	4213239
122B	122B	0.465434084	0.400752484	174866	997230	326549	0.665421097	15920	299598	497751	313759	927525	2273663	1748986	519669	300866	5717038
123A	123A	NA	NA	NA	NA	NA	NA	0	390858	43053	123366	1786775	6404418	653916	512553	682582	2865792
124B	124B	1.374598071	0.639356931	184876	2059096	419837	0.772989355	0	322304	956299	0	2918212	3049529	1393386	549380	592883	11935489
125A	125A	0	0.490228576	157638	2943776	316403	0.86130299	28927	608795	0	208803	2308874	9434387	1745096	699308	741537	4310606
125B	125B	0	0.834740234	159125	1467094	416581	0.718177991	15320	200135	45927	329977	572220	1304345	1971262	716916	309894	6497125
126B	126B	0.942926045	0.338140262	142209	4653351	0	0.970345695	0	831280	42966	242586	12272517	9264522	1560024	494778	943033	17871746
127A	127A	0.00223314	1.052261665	186597	1216582	434300	0.662093009	19907	430402	31751	68656	1118903	6601282	1806079	332520	210702	2139174
127B	127B	0	0.752234497	160849	1149163	287574	0.719312137	0	530770	456548	205716	2443913	3552750	1205286	522607	546594	160684
128B	128B	0.653536977	0.825146607	212338	6103555	359029	0.914400947	0	281715	931686	448354	1297232	3442703	1945225	659803	468674	7713780
129A	129A	0.64761054	0.330570549	158007	641866	474871	0.503525414	0	288279	215613	136344	862854	3455710	970502	408430	174303	11417019
129B	129B	1.948553055	0.678870853	121862	709785	243285	0.660306885	0	376665	43535	328838	2265958	1962871	1363989	569334	672390	7949064
12A	12A	0	1.225083465	152866	298346	248661	0.426285912	34662	839129	1741535	129597	1475213	10787403	644043	672262	220170	110776
12B	12B	NA	NA	NA	NA	NA	NA	1874	2114581	75119	343964	3967145	17672931	1843458	764556	1462365	15932969
130A	130A	NA	NA	NA	NA	NA	NA	32806	959645	767886	94553	3370987	12180262	3215851	421413	217467	3927197
130B	130B	0.938102894	2.280494507	144627	832545	351962	0.626381539	1913	275341	1234623	251036	823844	2668028	1137679	621822	1284	10216494
131A	131A	0.520321572	0.601958413	201152	273398	371024	0.323328295	0	330818	47405	62264	1248224	5255797	1029418	397376	764800	133138
132A	132A	0.906752412	NA	241463	3436208	301750	0.863494463	0	1254466	43362	423195	5357440	10520743	3226267	441320	449383	2286828
133B	133B	0	0.657209374	235447	1341910	307265	0.712031378	0	371365	689603	322970	1734402	5524550	1881071	674097	401099	9885970
134A	134A	NA	NA	NA	NA	NA	NA	0	1639567	1272560	229491	3938965	18024686	1656625	485153	181847	3312700
134B	134B	0.819935691	0.396526956	454826	4045863	0	0.898943029	21878	333989	1174574	254592	1817141	4912226	1344710	481265	1022041	15038385
135A	135A	0	0.440112855	150765	989103	277519	0.697835524	24337	334757	42242	67122	724205	3771060	355144	422880	2422	8475084
135B	135B	0	0.484902605	167634	5996926	0	0.972806818	11828	413515	2397524	0	1351507	5681100	2243551	1299641	705255	133762
136A	136A	0	1.487237667	124545	744549	388898	0.591855115	17991	394330	281892	69305	1806991	5101041	1600603	317966	102044	1598333
136B	136B	0	0.971500688	140430	6746491	453199	0.919125437	0	0	42030	185636	405131	1039296	1499631	501917	626930	17838628
137A	137A	0.11165699	0.190320884	160597	2117763	361567	0.802205137	31535	880010	1651997	422078	3055931	13151009	2466820	510778	200218	2280984
137B	137B	0	0.978836577	165408	5321642	0	0.96985484	0	524634	36848	211827	1011383	4487805	1643537	619174	686849	5370581
138A	138A	0	0.418539696	165258	862929	525973	0.555238199	18003	1645184	1608327	95910	3774082	14835676	2011134	495984	259336	2051077
138B	138B	0.470257235	0.563307241	180436	759265	242653	0.642163853	0	196218	393795	420461	268086	1063661	1995027	504425	1547	14199854
139A	139A	0.279142474	0.325060683	267941	7420669	599503	0.895338782	20159	511476	369406	130490	1174333	4458926	781307	433634	185654	9139586
13A	13A	0.002283105	0.455713308	230990	2610564	352381	0.817350384	38121	644541	82165	47561	1088253	11473394	1105388	440640	832408	7664956
13B	13B	0.00223314	1.188915811	160057	153411	374862	0.222874203	0	1288486	2606397	6675	3862987	21285098	981819	504332	362395	8374109
140A	140A	0	0.301314712	162045	539891	272059	0.55430572	0	589117	1096159	135400	1498238	9300173	525887	388679	262251	5256255
141A	141A	0	0.828531025	133761	1253434	330498	0.729719455	1995	1060098	42553	93486	3707942	14208163	1911496	486000	4408	22621
142A	142A	1.346583296	0.555373719	144313	1032767	677300	0.556933854	2890	461874	44776	231089	1690621	6217229	1519264	636701	999922	2171025
14A	14A	0.002283105	0.959936889	233859	565974	268241	0.529901486	0	1988266	94582	60111	4104490	7908542	822605	714919	16326380	8451785
14B	14B	0	0.645367499	156200	1197093	375051	0.692624269	0	465352	322994	116122	2645851	3826477	446094	346011	91194	13995241
15B	15B	0.002356638	0.497999543	166671	1090856	389709	0.662234191	0	2882217	3929095	662269	5411685	8363998	875008	647902	1046765	17448038
16A	16A	0.742009132	0.850259208	182428	1706647	262183	0.793325115	0	1483056	1054830	0	4204862	21170814	2504799	596771	244971	106643
16B	16B	0.40769835	0.2024822	158864	985031	533469	0.587249398	0	897877	1768809	145684	1745038	10207669	742764	490005	202940	16355371
17A	17A	0.002283105	0.871251732	179042	1263947	288941	0.729791042	15692	539805	849911	63835	3107958	8990753	1094965	604924	415131	8073658
17B	17B	0.002356638	0.634442865	145123	256544	354848	0.339112906	39306	383369	70968	189913	858750	2946134	649248	395726	171187	10048395
18A	18A	2.139269406	0.719727262	161246	6594850	0	0.976133258	0	1673517	3037702	318182	4228825	10968766	385284	1021798	579575	147949
18B	18B	1.001571092	0.387824318	138700	133240	338328	0.218330307	47391	1698006	4398490	674139	5673003	12378457	0	890217	1542550	16812903
19A	19A	0	0.157061927	163029	731144	237940	0.645822458	37317	657221	97735	74762	1250791	4789712	642636	782240	376286	6094351
19B	19B	0.002356638	0.265155918	172320	513108	532027	0.42145952	40013	488657	709444	137153	1080361	8506907	447953	411987	151541	17813304
20B	20B	0.002356638	0.758037479	143421	433812	439815	0.42654034	0	703590	1890737	389100	1613417	9571733	716905	429538	197134	12007193
21B	21B	0.567949725	0.873021516	137100	1092947	476667	0.640380872	1801	678846	1198014	161247	2160979	12027109	1399068	392768	212456	17831127
22A	22A	0.002283105	1.446488484	192996	564046	282996	0.542332107	0	1116310	3775211	203127	1952844	16592811	2628483	1135036	442057	9429975
22B	22B	0.38648861	0.23575066	156293	538990	332987	0.524171667	0	1186739	3541245	386626	3036928	21485292	2478014	714268	617175	10496058
23A	23A	0.002283105	0.831500361	182677	768487	388233	0.573755951	1920	911223	676	55077	1921791	18887406	1424662	705731	454291	13698101
23B	23B	0.004713276	0.291233783	171431	412238	399565	0.419267438	0	4976117	6583098	247649	9366680	8568643	171018	704576	418600	10954989
24A	24A	0.534246575	0.363815093	192606	776001	391575	0.570512623	0	1061698	61945	83944	1563134	6453329	686487	534782	468908	16265722
24B	24B	0.589159466	0.309074999	130981	510711	467802	0.460309835	33188	3108552	80534	164738	7999975	10382187	401542	564383	2081046	114082
25A	25A	0.96803653	0.956711821	130331	557800	244708	0.597959562	4544	664484	2332154	64223	1036580	9179421	1964185	614212	659615	144918
26A	26A	0.595890411	0.664715213	181884	338738	315660	0.405052363	0	2083738	1120922	48006	5278650	10524022	167518	651957	243569	10171556
26B	26B	0.980361351	0.502683612	145686	218446	324802	0.317078269	0	866054	63284	159731	3607919	20097115	819083	496260	1399691	55521
27A	27A	0.671232877	0.582180322	187950	786249	358730	0.589865627	53954	615431	602279	56220	870709	6397389	380226	717355	296101	7694254
27B	27B	0.497250589	0.167328973	165098	591483	371326	0.524407597	0	423040	68542	279598	981482	5082980	865719	485128	687807	16555931
28A	28A	0.002283105	0.657218212	204590	834866	347066	0.602129645	44765	423167	145567	46717	902937	4670493	1000913	516448	292227	46701
28B	28B	0.002356638	0.580407653	153064	164365	310415	0.261792738	0	1585266	1831358	328208	3900468	21214868	1865827	649449	425809	101906
29A	29A	0.616438356	0.894016289	176866	3250600	362700	0.857640536	66187	1428854	62925	156635	5125623	19811252	1991133	827621	1016986	12670628
29B	29B	0.002356638	0.477213751	138862	593815	310669	0.569144847	0	1469340	1931741	174151	1986953	19647914	1358749	519820	222225	14065572
30A	30A	0	0.796957043	159720	2388755	270606	0.847352382	28922	903397	904014	98371	1806401	15035868	1188771	763576	231589	112352
30B	30B	NA	NA	NA	NA	NA	NA	29971	1321015	3277663	324452	3996862	19331456	550264	492098	378459	15818460
31B	31B	0	0.267464148	149098	334996	374438	0.390196289	1180	613487	2146205	226626	1240140	7240548	727954	490166	224085	17133054
32A	32A	0.002283105	0.447193533	160722	488409	234620	0.552654537	0	835762	55856	53607	2339441	15049276	1276356	527928	957107	8748071
32B	32B	0.681068342	0.304499381	144678	2798178	454500	0.823634026	0	675842	3227916	142284	1350877	10587193	718631	415661	453374	7961752
33A	33A	0.002283105	0.882793382	149214	913695	313070	0.664032663	58708	461955	45004	93675	1614944	4954997	746953	629485	288627	10229252
33B	33B	0	0.467583734	205494	2647529	524320	0.78390883	32913	1497098	82423	385001	4392732	15912395	1313584	732439	954463	14662446
34A	34A	0	0.819142756	178260	402647	365739	0.425340624	52503	1132930	608297	52487	2509084	11782873	1768368	582234	255607	7337039
34B	34B	0.002356638	0.506511939	168161	206618	392926	0.269137234	0	392403	910398	158967	673783	3107448	568323	470657	196112	15140502
35A	35A	0	0.437972967	157926	197150	274915	0.312940979	32280	909137	58563	58278	1076011	7938828	430335	572934	486599	9274960
35B	35B	0.947368421	0.601839828	146199	124234	339790	0.203587869	1873	572454	60654	159463	4254	5657992	461037	478784	575871	8281687
36A	36A	NA	NA	NA	NA	NA	NA	25558	1301100	1773145	67100	1849771	18456396	1239541	592288	292235	12345089
36B	36B	0.002356638	0.314033693	154365	378748	311711	0.448315862	36281	1640169	2838278	175125	3673034	19916876	1045099	955712	347329	6953718
37A	37A	0	0.623186904	187531	879987	328446	0.630379437	0	575118	429509	109953	768091	3443612	499512	494002	432485	120017
37B	37B	0.002356638	0.489508913	156923	744278	375185	0.583113572	28961	1187289	2226939	344811	4412696	18791980	1605040	426836	245927	10508645
38A	38A	0	0.282014887	226084	2419702	260363	0.83261457	37178	225209	50164	3829	311129	1035295	421694	477429	167440	19102
38B	38B	2.064414768	0.898356414	300969	9765700	508530	0.923453072	0	807767	76867	912005	3451795	13332749	4319008	763663	981381	15063806
39A	39A	0.51369863	0.490284347	177282	758648	261865	0.633370485	1405	492024	58331	88159	1714495	7809159	828063	759015	459525	5737323
39B	39B	0.002356638	0.862793353	152933	443976	447566	0.425070969	0	344274	53165	263596	997069	3371272	2205679	515110	828633	17376606
40A	40A	0.002283105	0.490912776	149375	4640588	359093	0.901250249	1378	1777136	58472	57512	3839635	18905408	1709327	748726	1275550	16234745
40B	40B	0.004713276	0.368899311	154691	392617	450872	0.393332866	3288	1795506	52392	141606	3486442	18133216	795127	419475	1139656	54403
41A	41A	0.299086758	0.717263546	153176	3950910	357958	0.885448463	68670	918873	757563	56358	2779925	19937098	947183	552656	202370	6719563
41B	41B	NA	NA	NA	NA	NA	NA	0	3242797	6640743	150075	9851995	8961694	235841	579204	1649768	8704142
42A	42A	0.091324201	1.289596733	160906	116712	220729	0.234198259	31941	1728718	81299	174285	4250905	15479335	2411935	761607	756512	13035422
42B	42B	0.881382561	0.911415321	118469	1140689	340034	0.713290837	0	438726	380831	140135	1213542	4694591	357289	364232	138884	17360783
43A	43A	0	0.610802361	153263	537190	288673	0.548642361	56678	534005	715699	0	1158154	5358951	941219	557587	340395	6705824
43B	43B	0.002356638	0.962749865	146026	528781	299015	0.542995537	2479	1118562	71031	177810	3138355	18189830	2524630	558436	926282	17841151
44A	44A	0	0.690083819	165873	376462	315318	0.438944422	35490	418625	57345	84663	672289	3349901	536923	593531	1143235	7342927
44B	44B	0.749410841	0.647234955	157514	706008	421655	0.549346899	0	406422	75354	157637	714660	2215003	474952	570498	442412	15467885
45A	45A	0.002283105	0.387772815	162903	501380	266088	0.538903298	1386	912708	1035706	103579	1691849	11027250	571499	634267	351016	9219348
45B	45B	0.002356638	0.6047528	141545	157561	301224	0.262457315	5849	467482	60306	285878	867423	3453791	866355	453849	853587	18465558
46A	46A	0.002283105	0.254941461	162215	318367	325906	0.394757269	58037	410038	59276	67574	1086011	4026233	1061478	590650	435226	9291338
46B	46B	0.002356638	0.556907579	171261	1131840	352406	0.683681797	0	298752	471960	181207	704027	2174122	492219	384765	148361	17045720
47A	47A	0	0.391829489	131545	131724	213560	0.276249976	0	1006799	43847	163672	1928578	11407339	663179	454995	2553783	9704689
47B	47B	0.002356638	0.797568305	145363	192545	409827	0.25750433	1147	1007291	73366	353729	4187369	23410628	1432728	507294	1704592	130657
48A	48A	0.317351598	0.650334025	119394	1432209	469970	0.708462667	28696	253245	112590	57684	275587	1347315	273446	517701	691389	14623071
48B	48B	1.289080911	0.440104319	131290	1054969	478763	0.633606643	2300	704935	580218	174001	1724549	9720870	640003	494079	1072	6792097
50A	50A	0.002283105	0.517505855	176919	272398	241938	0.394062972	657	1345009	1289888	294996	3318103	19314931	2448271	671966	881377	4344607
50B	50B	0.007069914	0.438639678	154460	322824	336904	0.396498106	3305	1450669	62093	242969	3587343	10787977	769070	483684	440010	1409
51A	51A	0.397260274	0.821320795	130561	132536	204004	0.283741632	73292	316852	738650	45013	716324	6378506	576872	515152	278686	104979
51B	51B	0.002356638	0.414386738	192107	1097767	318168	0.682673089	0	413182	1037329	245730	1666058	6221447	745410	540765	3845	7183388
52A	52A	0.570776256	0.402869137	130681	289330	397807	0.353782871	37413	1328337	60303	2219	3646628	13098016	826531	776516	1459399	3773379
52B	52B	0.002356638	0.234766735	241220	1362753	216445	0.748593455	0	277113	519380	193570	1065756	2818061	775198	488818	215205	10442263
53A	53A	0	0.825980187	141260	82533	224299	0.184187622	0	1117641	47707	64044	2443226	9393235	732283	742103	430704	6799819
53B	53B	0.002356638	0.643901556	137133	1832903	230253	0.833028298	437	420966	61477	230965	1273061	4625061	574226	454189	386687	8973055
54B	54B	0.45247447	0.153372175	139082	2302251	214666	0.866811697	2172	790404	1764294	312810	3763638	12883857	2146233	599089	372848	2751380
55A	55A	0.828767123	0.828594997	207421	4679411	327555	0.897403856	0	1151410	2108483	53298	2975447	15412472	888132	974635	383017	68058
55B	55B	0.544383346	0.546970096	179258	1058292	261252	0.706091932	826	440719	70941	161348	1233012	4787567	1023242	555143	978134	2746628
56A	56A	NA	NA	NA	NA	NA	NA	0	1151241	5347740	313751	4135663	10446801	358883	727608	605582	6421166
56B	56B	0.002356638	0.262716694	161499	1322277	253744	0.761013974	1297	1296004	1545572	318486	3678577	12680029	1174273	513593	199310	2344138
57A	57A	0.002283105	0.426636426	169549	1587638	269095	0.783522728	59594	908029	895171	155876	5463949	9457430	679671	674803	472155	3662
57B	57B	0.002356638	0.643583903	164782	9185984	337629	0.94814301	0	265114	829542	595	501443	2119225	898979	482700	136925	4336533
58A	58A	0	1.078919712	NA	NA	NA	NA	29464	275952	64929	72873	468333	1969582	409870	484919	336937	4524967
58B	58B	0.002356638	0.573494031	155429	1456990	215751	0.796966365	0	660812	63612	152626	1332092	7210526	806159	432787	895628	1403030
59A	59A	0	0.49868819	127640	4112598	349376	0.896066205	945	352499	1008476	40341	474972	2400803	727168	531642	250175	137810
59B	59B	0.615082482	0.488125199	165641	515716	237828	0.561057894	0	811059	2243130	234690	2831374	6715279	937615	398149	214010	1128830
60A	60A	0.876712329	0.796570223	200392	6543370	0	0.970284835	52554	384316	522192	136985	1089065	3997541	890140	540980	1179	12623724
60B	60B	0	0.321700146	191808	1519492	253082	0.773521647	0	409767	61041	0	1003413	4434655	742365	535361	619874	1697730
61A	61A	0.773972603	0.371615767	197972	1660952	340014	0.755342806	71008	1133829	53098	0	3493963	16899896	2414628	1104762	1815316	6811031
61B	61B	0.002356638	0.23859798	141562	2809691	289737	0.866923687	0	315388	52934	130274	652748	2257526	477332	386702	139211	3974930
62A	62A	0.618721461	0.472165836	220949	5907256	216394	0.931068457	0	1840533	2113848	55272	4259015	24220334	1132100	628790	252158	5396915
62B	62B	0	0.192881078	164487	1287562	294715	0.737112741	2338	634724	856751	228361	1374718	6611268	752617	364312	141702	5818459
63A	63A	0	0.772720023	171058	822925	353833	0.610561827	3123	1243716	82608	53375	2357090	11328777	818425	618978	930917	9901759
63B	63B	0.791830322	0.836866447	227278	1286398	216731	0.743407765	2202	279675	55146	165512	1023855	2689255	954787	628703	361110	1311932
64A	64A	0.810502283	0.447164478	149631	373272	189343	0.524077355	59097	1558321	59747	178853	2176533	18804254	1796252	714416	887986	7000192
64B	64B	0.758837392	0.539364742	251232	7289181	392345	0.918870965	0	344218	61847	131879	902832	6301823	875340	441317	310399	2738918
65B	65B	0.334642577	0.298825802	137035	1977574	178474	0.862408382	0	918703	53642	266750	1394574	7117738	666217	440827	914178	102160
66A	66A	0.417808219	0.612714242	142043	5872448	313022	0.928081539	0	823505	903	63028	2567411	11162672	756378	724662	378257	5022910
66B	66B	0.501963865	0.513049681	149335	1436090	285463	0.76759806	1756	1105417	60980	136517	3605814	9934732	869639	445740	296166	3241538
67A	67A	0.710045662	0.761180659	167106	3156036	270653	0.878190325	583	761996	1295291	118989	1836575	8579186	1093048	608647	490938	142705
67B	67B	0	1.098127679	226129	4370134	254215	0.90096976	1538	340560	59452	252582	701920	3627815	1000244	297064	743647	121691
68A	68A	0.739726027	0.562731576	322703	496845	554822	0.361507454	72461	170616	65240	64149	205191	811423	205369	526443	731107	6934772
68B	68B	0.318146112	0.349904858	191469	8693832	497987	0.926522984	1332	240512	422839	0	334129	2130033	449517	497490	212719	3488046
69A	69A	1.168949772	0.689243846	164109	1049249	288123	0.698809376	64119	554872	611194	140647	2113032	9046150	695347	533597	222274	5542520
69B	69B	0.810683425	0.664041197	146101	1205436	258661	0.748625945	0	580110	53869	159530	1349586	7225038	1086763	485841	288970	1602877
70A	70A	1.043378995	0.709719394	156969	1382617	325475	0.741325351	73793	862353	255021	108435	3505884	5885827	606123	561736	221206	5265859
71A	71A	0.716894977	0.786371801	116108	6409494	0	0.982207312	40734	1216444	2350649	240306	10303808	22114590	1748679	592242	401791	16554695
71B	71B	0	0.45625974	144695	3954803	312890	0.896295385	0	476301	669777	4619	1025522	5819887	1336596	489739	142630	1394174
72A	72A	0.002283105	0.642680342	164593	311213	276793	0.41351769	51358	1687658	53126	145752	5364680	21707385	832140	459776	481276	6650923
72B	72B	0	0.411787309	188835	606864	254532	0.57783859	0	838007	47661	258517	1557070	8221161	632415	458407	209295	1975265
73A	73A	0	0.811761624	229878	1422320	254098	0.746117077	3629	317970	1277223	101101	1583495	6023332	645177	430247	206906	6116826
73B	73B	0.62922231	0.322431638	181261	1237789	256161	0.73888543	2312	373489	57078	234755	717979	2847289	743996	578807	0	5193165
74A	74A	0.643835616	0.85077489	160858	3348191	398261	0.856904366	26091	689791	1995733	89165	1549863	10039505	1211855	636134	194462	6873078
74B	74B	0.193244305	0.338645915	218337	2428744	252186	0.837709669	1655	840767	1155018	0	1675666	9393758	918409	424931	193132	5187168
75A	75A	0	1.062864599	153996	801511	227956	0.677259027	58510	1629643	65091	281730	5279387	14888605	1563011	803928	3125440	5098581
75B	75B	0	0.389538414	184502	5559187	317278	0.91721123	2409	375541	822516	249292	902208	2861034	1134938	838058	271676	3244877
76A	76A	0.577625571	0.773346343	153039	645915	234243	0.625161513	1985	1158788	2367060	154557	5478803	21566845	866314	486847	299150	3807576
76B	76B	0.002356638	0.448891909	271301	6836607	410691	0.909292675	14696	857258	921836	274292	2890326	12287069	1127636	946099	488201	8566082
77A	77A	0	0.98972958	179247	834644	244007	0.663522798	54671	660001	51073	83588	2814986	10572171	2647532	492131	677396	3445252
77B	77B	0.739984289	0.610279805	374142	6511419	353065	0.899537979	9358	0	50997	287772	446852	1588336	572742	565157	671084	157205
78A	78A	0	0.662476977	169473	1940339	450356	0.757895185	47638	428639	170809	110774	2087032	3439620	593235	458392	157151	3731240
78B	78B	0.002356638	0.541156269	136950	4277201	185916	0.929812761	0	311174	174680	218596	839503	2384770	573642	433956	165428	7667522
79B	79B	0	0.339535123	296093	2935558	438598	0.799825298	0	535697	52006	265829	2126541	6627570	696020	714572	1328021	3379241
80A	80A	NA	NA	NA	NA	NA	NA	0	1430608	78108	81475	4858649	13552015	1083575	468562	564584	5068167
80B	80B	0.58444619	0.326348161	184306	2728011	400711	0.823419241	0	479310	52742	232064	977237	3164581	683667	651957	454994	1850692
81A	81A	0.00223314	0.279731559	155257	358016	216572	0.490537032	47165	713000	60783	87136	2155279	6300601	1022118	574313	746272	14725753
81B	81B	0.739984289	0.316380617	274130	4570911	282340	0.891470909	0	846279	50725	226221	2812252	5669711	1137627	746496	2079328	6742441
82A	82A	NA	NA	NA	NA	NA	NA	13953	826836	2476544	594883	3727061	11275994	3881572	676949	326492	3703409
82B	82B	0	0.432416231	161126	5901148	375722	0.916612561	0	376718	446676	445444	920811	2385437	1218055	661442	334818	25479
83A	83A	NA	NA	NA	NA	NA	NA	1127	592655	1732460	200877	8340743	15399811	1748242	952230	396434	5817347
83B	83B	0	0.552841601	139714	4866887	0	0.972094041	968	440567	526225	263941	2220877	3918262	3323512	581082	528398	2857954
84A	84A	0	0.794837893	97547	2632066	169541	0.907873814	49203	1216824	1138517	81630	2917098	13080110	913207	478398	187842	8947997
84B	84B	0	0.55910051	171829	3024000	367790	0.848575563	0	200246	410536	199407	427192	1315862	692428	808975	339306	16831146
85A	85A	0.236712818	0.459409743	144727	304919	276021	0.420191355	0	2292968	78047	79220	5423657	21699023	2271491	891946	4754622	4338113
85B	85B	0	0.369064538	137922	5868051	372281	0.920008987	0	387332	51354	215002	1831278	2462305	882395	553048	309106	12823584
86A	86A	0	0.516502788	134628	1378159	397087	0.721596817	0	923031	1262443	88439	3610554	5682705	1373086	612067	514019	7606173
86B	86B	1.633150039	0.47682974	139124	4091692	233748	0.916481878	0	269338	267330	214697	1050453	2335394	729942	531427	407347	168847
87B	87B	0	0.469134213	184128	2425526	432178	0.797389862	3610	237422	205196	223030	1383281	1787464	861375	557148	455364	2510952
88A	88A	0.54041983	0.533526339	143155	222072	281844	0.343195723	0	1388045	56540	80380	2536205	14629440	1411232	378743	593660	5809348
88B	88B	0.359324759	0.396162973	151592	319910	300844	0.41420555	0	493063	198549	311076	6596491	2766373	1035769	649175	287231	3588875
89A	89A	NA	NA	NA	NA	NA	NA	0	1694816	3630656	85426	4117495	22095999	1714404	496379	251992	4713172
89B	89B	0	0.466435256	213900	1298637	397172	0.680018265	0	318885	125713	476029	1246293	2454957	712590	595839	2893	3496594
90B	90B	0.528135048	0.691382001	178879	2305358	213500	0.854552538	540	268869	249488	354331	1552125	1873459	941728	624953	1008249	9583958
91A	91A	0.158552925	0.124077883	151534	3359872	297506	0.882108067	45542	455110	1141799	94828	2472243	4693735	1083395	778844	233785	5781005
91B	91B	0	0.205874027	153151	680696	246348	0.630160295	4087	291292	281074	335444	887144	2942189	911345	603412	427434	2679410
92A	92A	0	0.359676261	156599	176250	207893	0.325941022	42712	960376	66093	387025	6606697	11925170	1278649	511010	1553236	8073
93A	93A	0.848593122	0.634593262	128924	553244	188972	0.635080469	0	522818	890513	169697	2240426	8765976	927339	577601	192249	9665017
93B	93B	NA	NA	NA	NA	NA	NA	1090	241906	57937	354969	648526	2620057	1077858	601385	824172	4204825
94A	94A	0	0.967755928	140950	580211	645	0.803832332	44530	699617	1575899	82863	3649846	18435159	1468284	469187	375288	10972915
94B	94B	NA	NA	NA	NA	NA	NA	1876	362096	126069	233336	1916372	5307463	27812	572838	979902	4925
95A	95A	0.368468066	0.450156864	103993	11707415	431569	0.956255574	0	708615	62197	83724	2151216	4568999	1740873	441550	204503	6853
95B	95B	0.634244373	0.40294156	189602	3578941	343492	0.870357621	0	525500	59426	429084	2099874	8648941	1482228	651929	1063050	4895837
96A	96A	0	1.027346754	140834	198894	229538	0.349386754	0	1397209	1764415	83262	5411864	17805295	2138432	643241	266285	8523407
96B	96B	0.634244373	0.550632787	130528	775412	233097	0.680761029	0	273883	145378	251447	575023	1121068	799840	557901	1301	4257993
97A	97A	0.75926753	1.002851198	131878	660775	231821	0.644989526	55366	973937	4219283	425058	3276752	16617392	2030369	525803	414589	4103909
97B	97B	0	0.536910772	179575	5157845	0	0.966355468	0	517460	67557	235945	2105066	2804167	1225909	563489	1236274	2773743
98A	98A	0.393032604	0.635306557	121526	1052006	206728	0.762179589	0	988916	74539	239498	3500778	13880358	1562838	502129	1151063	2457928
98B	98B	1.471061093	0.870108569	157656	1750104	236337	0.816242922	820	255798	169226	404186	975002	2444105	2028772	674630	1049439	13316705
99A	99A	0.276909335	1.406229404	133313	452829	230458	0.554529758	0	455071	1487384	77436	2652195	11912534	1395817	460097	210729	4262053
99B	99B	0	0.275115736	189722	6846362	349911	0.926938348	0	384870	46557	204965	1363644	6353103	1796799	548668	578802	5151347
AZ1	AZ	0	NA	177666	334101	312896	0.405136401	40204	692519	840884	93340	1390824	6971297	566764	766199	313856	74263
AZ10	AZ	0	NA	151438	1535550	368008	0.747227732	1427	685163	877511	325854	1759221	10488188	1169577	605595	205045	44242
AZ11	AZ	0	NA	183377	2208002	180532	0.858506379	1730	463554	430610	191435	1654852	5707881	1191125	459225	122233	4512045
AZ2	AZ	0	NA	172522	531071	256693	0.5530342	2984	1027714	735890	104514	2225566	5621505	612424	621993	264729	15295709
AZ3A	AZ	0	NA	176680	1060853	495672	0.612075894	35718	1300429	1486948	165209	4346734	20239446	2544729	908072	249755	6788525
AZ4	AZ	0	NA	154157	90720	300345	0.166390938	1012	537672	706331	73793	1479508	6205870	418169	605853	213109	15886163
AZ5	AZ	0	NA	184128	433031	257471	0.495101929	25088	225825	162473	0	488121	1280502	364603	382158	169453	8272254
AZ6	AZ	0	NA	201252	1483878	443090	0.697239007	29739	322055	268864	87328	549207	2610905	319587	381733	158792	5320202
AZ7	AZ	0	NA	133614	553387	171574	0.644541246	561	163525	99935	78749	242165	1001665	305143	357612	116522	3942384
AZ8	AZ	0	NA	160281	223739	215450	0.373228018	4230	707914	1019333	165021	2069149	9483748	1285188	473876	169083	2788367
UT1	UT	1.0	NA	144328	6363672	337945	0.92955348	0	919734	75040	54042	1871837	8675297	1290790	655271	573833	156174
UT2	UT	1.0	NA	179891	2618763	344492	0.833166197	94384	1533907	51039	84806	7265753	10942268	733056	1470954	4662964	4677561
UT3	UT	1.0	NA	148178	5543374	0	0.973965273	0	888629	49585	61426	3494289	16180482	1790825	773718	2490440	6146845
UT4	UT	1.0	NA	NA	NA	NA	NA	0	802191	38348	87107	1625830	8896217	773986	434059	326352	1336260
UT5	UT	1.0	NA	NA	NA	NA	NA	0	791974	27667	93397	3522906	14421460	2873498	841347	1868368	1158381
UT6	UT	1.0	NA	NA	NA	NA	NA	0	533303	54717	158597	1408085	9512464	680006	485870	909233	7495169
UT7	UT	NA	NA	NA	NA	NA	NA	2105	2071875	48122	5004	15321266	7507851	1093286	1169356	3845757	7160
