# Supplementary material for: Blumenols as shoot markers of root symbiosis with arbuscular mycorrhizal fungi
Source: eLife. 2018 Aug 28;7:e37093. doi: 10.7554/eLife.37093 (PMC6156081; doi:10.7554/eLife.37093)
Supplement: Source code 1. [file elife-37093-code1.zip › For QTL/compund2_log.csv]

SampleIDmass	Normalization
372	2.586521453
621	2.481427894
388	3.672907472
803	2.699485324
181	2.725134188
244	3.390612067
332	2.781667202
698	3.042853008
812	2.164755303
311	2.695648986
622	2.411680246
239	3.003388006
377	2.599942944
610	2.319800463
523	2.900447118
279	3.009185484
1017	3.954824667
798	3.98273097
555	3.217566645
723	3.382618168
396	3.245446944
373	1.59499661
727	2.681173673
318	3.622434107
1010	2.152388355
1032	3.826173681
658	3.374805369
1194	3.17911759
535	3.519086913
543	3.145547415
663	3.418373409
287	2.541827814
329	3.374812439
619	3.457046215
1237	2.90523072
1097	1.752323598
1299	2.475635941
185	3.574993628
748	5.072140395
767	3.748296319
606	3.869304018
1086	2.894662342
645	3.732877984
122	3.382196938
633	3.730317151
1013	2.755157833
1217	3.077507537
733	3.766450132
269	3.891190949
204	4.517466311
356	3.774376763
330	3.830389
364	4.441302
807	4.056365925
1019	4.447920648
371	3.122585547
746	4.446808673
1193	2.905236519
642	6.09064403
1356	3.569072358
1183	2.68388927
984	4.196870625
483	4.052213832
308	4.40592374
1354	3.259646972
637	4.207037097
397	3.110830288
135	4.105468762
392	4.547698456
669	3.994264003
348	4.026519613
1180	3.326371986
261	4.720800818
317	3.385225195
937	4.152237878
319	4.15832791
323	4.695308588
1235	3.262913617
604	4.334589427
702	4.486952012
1132	2.874642657
284	4.60234937
374	3.884831951
1266	3.988494399
306	3.24825776
368	4.499228881
297	3.951647483
734	4.252388079
186	4.61016706
346	4.446511571
682	4.579211177
334	4.597450504
160	4.854108663
536	4.876966158
540	3.276426256
837	4.284234121
613	3.827657192
164	3.866637086
1207	3.859293957
665	4.698471426
521	4.172001156
333	3.735108862
357	5.351583913
935	4.605455618
568	3.347565161
257	3.931188941
1262	3.360575239
331	3.794904544
693	4.774627507
312	4.128304374
614	4.867621737
314	4.16873356
1001	4.754805245
681	5.354321031
376	3.676273617
969	3.414214861
1020	3.899998045
990	2.972552934
909	4.312941404
309	3.189643513
360	3.980659584
679	4.598248205
295	4.505796147
222	4.617469909
594	4.662208065
692	5.167584983
336	5.245740845
215	4.320032945
773	4.599277696
173	5.21127603
513	2.618953678
156	4.274242489
706	4.780198605
557	3.877865473
687	5.333831701
206	4.195002155
428	3.652150915
335	4.752437417
684	5.481909727
514	4.805331108
152	4.161599087
248	4.173811361
189	4.7785806
307	5.026826002
187	5.488279188
375	3.317911679
556	3.525828885
677	5.189696094
979	3.539984002
1220	4.067581954
754	4.400506881
1177	3.958747596
740	4.863507332
602	5.186273309
553	4.79992088
1116	3.991194338
713	4.674958574
345	3.862622367
554	3.720180154
167	4.534090187
603	4.864855425
1353	5.068059422
615	4.658213065
1156	4.729674046
975	4.274345905
527	3.628620784
926	5.126688063
634	4.797097314
1273	3.900452464
260	5.221329363
62	4.429010663
369	5.309067675
789	5.059391581
1094	4.201970482
355	5.508451916
1166	3.786360214
876	4.971878251
192	5.257925249
153	4.949299628
843	4.978217153
1135	4.141117568
217	4.940773117
1107	3.946418763
885	3.355949925
899	4.267477969
361	5.373251958
569	3.974721476
124	5.071984714
1175	4.286697569
609	5.278029065
1144	3.736484408
1095	4.609982722
256	5.564235701
349	5.569551463
560	3.805693378
386	5.129808324
468	4.665268049
892	4.938623273
1009	5.71541926
394	5.8665293
147	5.173909255
847	5.407489043
492	6.150974938
303	5.715174008
1074	3.91520493
211	5.739486449
316	5.824512225
73	4.458030805
417	3.908576819
711	5.025077658
1103	4.454044646
1056	3.874369294
1225	4.576737984
1165	4.982700397
238	4.83786554
1234	4.488520224
508	4.19518444
290	4.666806745
967	5.178736559
227	4.441290233
491	4.232056737
863	4.146534861
277	5.226689088
855	5.949367352
1315	4.801174617
903	5.743533823
165	4.594314857
1259	4.328623437
915	5.593281323
146	5.38069501
16	5.568690672
530	4.741317995
743	6.026843168
1291	4.468701635
119	5.001872678
240	4.692098994
209	5.58918705
739	5.31442611
324	5.988136079
142	4.907251073
686	5.743185217
106	4.996711374
208	5.17808166
931	5.736274617
962	5.018693496
653	5.731293698
285	5.271042308
616	6.21961924
171	5.440563697
1277	4.737720019
245	5.950918419
959	5.902472381
341	6.640909933
666	5.642824655
87	5.756656371
850	6.848381514
367	6.102912396
860	5.488726895
505	5.819718072
313	5.572371563
104	5.367836266
168	4.893455323
538	6.776148541
362	5.839507237
532	4.433916975
1143	4.657094331
1322	4.301959703
509	5.075575835
1084	4.710782708
1029	4.458931358
467	5.419798125
1141	4.80561962
1039	6.486053591
456	4.490045083
868	4.590159608
190	5.551783831
1080	5.011007714
675	5.944007323
1352	5.131745776
177	6.110322716
643	6.642204634
583	5.711725035
764	5.88141782
1161	5.367867296
1123	6.436794105
390	5.93780408
1079	5.392642459
1294	4.534857522
249	6.175765217
162	5.119980673
126	5.455078036
216	5.791832228
534	5.578334687
1091	5.455268105
708	6.548579936
366	6.699327461
159	5.317978518
1154	5.132225073
655	6.439228712
710	5.967733656
596	6.74953966
442	4.641859601
678	5.823061755
745	6.547840344
343	5.924203444
108	6.093885209
451	4.859822405
1160	5.446782017
353	6.369662323
600	5.994000941
326	6.843376235
1081	5.379340259
922	6.502122365
1256	5.269578769
597	6.838327104
82	5.798850851
220	6.065884694
714	6.289448443
291	5.481652037
1337	4.899166293
1215	5.48087172
1112	5.208786922
242	6.038621243
266	6.193692027
826	7.087874257
101	5.92298435
182	5.985461826
584	7.578002111
1125	4.983960335
301	6.554339826
1347	5.275459
871	6.13147727
1179	5.335726421
378	6.53585431
873	5.549901774
1027	6.711439913
539	6.708931366
1192	5.581220789
117	6.035119095
66	5.786412663
139	5.787526435
128	6.200044329
828	6.133829166
94	5.899258731
437	5.269541819
254	5.01546285
178	6.266593319
1155	5.584926469
132	5.439537203
298	6.391120201
1340	5.729406001
363	7.098684667
697	6.627665815
469	6.190758153
1147	5.387050394
454	5.136457739
591	5.499033167
246	5.909054272
501	4.572739312
150	6.422713965
289	6.534864107
941	6.773020358
836	6.424851988
972	6.195188944
354	6.845390048
685	7.388310224
572	5.600955217
771	7.130198825
878	6.845278764
61	6.026621365
819	6.468446083
93	6.344626414
475	5.696761737
770	6.813199067
774	6.949896907
281	5.568454094
241	6.897192696
183	6.427666348
641	6.248834268
1246	5.742277553
683	6.83093791
231	6.741332915
676	6.793487346
121	6.368977144
1133	5.803542752
796	6.671057689
347	7.210208708
881	6.544652109
1209	5.690755318
207	6.482846639
588	6.031070547
1102	5.793151906
630	6.553734601
262	5.976802258
53	6.161123038
123	5.838660636
1015	6.083083221
768	6.747274974
1099	5.423000192
1151	5.364258683
721	6.991660873
1051	5.850431804
856	7.053422264
670	7.183731836
742	6.633992302
234	5.913344735
528	5.652212955
474	5.717537865
667	6.514722818
502	5.406167542
1272	5.417622091
729	7.15806722
149	6.62656091
358	6.653264056
579	6.866936715
971	5.797066248
1122	6.054495682
69	5.876075774
1203	6.416640655
447	6.010379795
1083	5.710399652
1325	5.459547942
1087	5.624722776
825	7.205079372
148	6.546036761
1035	7.237023355
299	6.236762384
235	6.147799844
67	5.889088755
766	6.675530127
908	6.883272352
573	7.713089524
399	5.635976561
131	6.281927667
179	6.755886377
75	6.274977385
243	6.548624972
1369	5.21762113
1036	7.347979879
1062	6.886216474
304	7.409020645
897	6.840196803
1284	6.494161681
219	6.225058903
662	7.022518741
1282	5.930572685
225	6.142235197
76	7.086586063
344	7.581592998
424	5.372903928
578	6.984749003
1206	6.160036409
1058	5.789259304
805	7.510703658
338	5.862354448
322	7.624977114
1358	5.867392426
273	6.391248886
1148	5.469370246
529	6.924280694
1118	6.073360951
1230	6.105261342
174	7.112569699
946	5.666826168
292	6.734393433
1149	6.061289711
515	7.266995322
762	7.300716468
1159	6.724152711
884	6.889154513
435	6.029999094
845	6.679975476
195	6.431610916
834	8.07762075
125	7.084785085
1129	6.114118473
1214	6.453729094
251	7.097828191
72	6.809611865
651	7.387654326
507	6.346039264
680	7.293631508
1023	5.783526735
446	6.483986192
992	6.365208736
1037	6.257931504
775	7.283853757
1124	5.852557031
840	7.623697066
936	6.047230264
1309	6.3365749
1239	6.355255272
294	6.72168898
1345	6.395709425
20	6.126637492
81	6.467744741
293	6.941600939
50	7.781971548
387	7.539929855
872	6.47055033
598	7.348046658
385	7.820106829
286	6.895768881
1186	6.597213339
25	6.974315139
120	6.572637037
831	7.167157663
1205	6.552460342
400	7.408579109
537	6.054268243
1269	6.712135478
1355	6.207054597
570	7.041091729
1227	6.425735505
463	6.585463481
928	7.461003233
1162	6.25203164
659	7.483637985
247	6.72529119
203	6.977121614
1111	6.221825254
904	7.294053292
109	7.050811809
1121	6.717214196
944	7.643797836
70	6.931040675
166	6.991363511
772	7.29557712
15	7.058029425
365	7.722731022
458	5.938680789
143	7.206896505
252	7.409245624
1336	7.021979477
74	7.353634125
1153	6.923480124
1005	7.41585375
163	7.655970626
141	6.632199739
735	7.72004754
484	6.528608444
340	6.349758489
1221	6.64506399
1171	6.339668748
719	7.270848404
453	6.331924208
758	9.006036622
561	7.181812071
267	7.674838113
430	6.662919777
657	8.460990754
433	7.385052518
1182	6.73010034
115	7.742987833
176	7.418433896
582	7.334422431
1210	6.482273826
883	8.2149143
1025	6.360768391
145	6.88026633
1204	6.830822484
1082	6.796299441
103	7.842227948
1236	6.261328894
395	8.144710195
982	6.558719077
976	6.838606087
11	6.910469076
14	7.878436817
77	6.839603935
268	7.052714479
1150	6.303403857
1134	6.747442844
1028	6.47116484
1190	7.050710928
1004	6.398801473
59	7.461094848
54	7.476912347
1251	6.72558163
688	7.381119794
1127	7.079515716
425	5.782666097
882	8.974321202
694	8.574547735
1255	7.462355027
56	7.259768829
833	7.938667154
102	7.58060869
1199	6.4878459
440	6.773934949
1157	6.900264126
1163	6.751911535
351	7.544623349
906	7.049687097
829	8.251628296
827	7.615960142
769	8.05401634
818	7.853209385
161	7.607193825
1229	7.066736813
1218	7.366490614
193	8.017499444
389	7.865046112
1238	6.585096792
895	7.596762527
60	7.697471268
1278	7.194627318
1139	6.701104829
1066	7.289538788
95	7.297743777
223	7.397866662
144	6.978415318
830	7.365053073
55	7.406465943
464	6.324227372
923	8.62891651
114	7.677347929
1137	6.815548235
470	6.737175236
302	7.688112257
954	6.748001957
7	7.593492056
1306	6.892398836
85	6.996016631
127	7.147870214
370	6.813982621
91	8.100071023
418	6.626563268
175	7.813021931
495	7.289469655
1043	7.669282213
1011	8.362443423
1108	7.197859774
97	8.204036982
1365	6.630853103
194	8.043260314
1071	7.233281608
1003	7.377742828
867	6.812496863
1152	7.060407266
296	7.772950838
305	8.043739533
450	7.466923913
327	9.105837598
1197	7.159651819
1138	7.363756583
151	7.662015925
1067	7.140255489
459	7.737385058
482	9.011639434
1317	6.677790388
1047	7.280124966
98	8.087832546
736	7.862696575
1333	7.446700899
500	7.206949612
963	7.431989035
1169	7.286290044
460	7.293398882
1216	7.545993892
196	8.367105325
749	8.369390231
1249	7.17898242
961	7.165761134
785	8.671026034
494	8.592224075
58	8.274704492
88	8.324533309
28	8.232262303
991	7.307178973
511	7.463958653
384	7.228305903
26	7.862499141
89	8.268504914
51	7.9443205
1130	8.027947757
282	7.692126784
31	8.593327483
352	9.397940496
787	8.542051286
950	7.936409332
1244	7.779249787
8	8.306981949
32	8.248559955
958	8.010286241
499	7.744964331
985	7.567072654
1261	8.296227259
1065	9.186047089
17	8.829661131
879	7.842686648
63	8.547294333
202	8.529674346
13	9.150057934
350	8.401531369
339	7.806770359
337	9.261264146
577	8.136141798
438	7.920732637
118	9.144536271
5	9.475462997
452	8.15426861
23	8.855452447
199	9.091212197
19	9.514141812
1136	8.245551612
47	9.234255953
421	8.455426945
393	8.642184981
37	10.30401508
46	10.12872351
42	9.834741931
12	9.462139336
197	9.261543229
1173	8.972518733
10	9.38032885
1187	9.279548203
44	9.413558637
1323	8.865382024
956	8.758313091
321	10.18074535
4	9.765114421
24	9.491545946
29	10.58711028
41	10.60212713
