# Supplementary material for: Blumenols as shoot markers of root symbiosis with arbuscular mycorrhizal fungi
Source: eLife. 2018 Aug 28;7:e37093. doi: 10.7554/eLife.37093 (PMC6156081; doi:10.7554/eLife.37093)
Supplement: Source code 1. [file elife-37093-code1.zip › For QTL/F11PedgreeV2.txt]

SeedsID	Generation	sire	dam
01A	F6	AUF5_001	AUF5_079
02A	F6	AUF5_002	AUF5_009
03A	F6	AUF5_003	AUF5_120
04A	F6	AUF5_004	AUF5_039
05A	F6	AUF5_005	AUF5_112
06A	F6	AUF5_006	AUF5_077
07A	F6	AUF5_007	AUF5_097
08A	F6	AUF5_008	AUF5_001
09A	F6	AUF5_009	AUF5_051
10A	F6	AUF5_010	AUF5_052
11A	F6	AUF5_011	AUF5_071
12A	F6	AUF5_012	AUF5_145
13A	F6	AUF5_013	AUF5_119
14A	F6	AUF5_014	AUF5_138
15A	F6	AUF5_015	AUF5_116
16A	F6	AUF5_016	AUF5_086
17A	F6	AUF5_017	AUF5_012
18A	F6	AUF5_018	AUF5_108
19A	F6	AUF5_019	AUF5_113
20A	F6	AUF5_020	AUF5_114
21A	F6	AUF5_021	AUF5_004
22A	F6	AUF5_022	AUF5_083
23A	F6	AUF5_023	AUF5_102
24A	F6	AUF5_024	AUF5_127
25A	F6	AUF5_025	AUF5_023
26A	F6	AUF5_026	AUF5_019
27A	F6	AUF5_027	AUF5_048
28A	F6	AUF5_028	AUF5_015
29A	F6	AUF5_029	AUF5_053
30A	F6	AUF5_030	AUF5_058
31A	F6	AUF5_031	AUF5_069
32A	F6	AUF5_032	AUF5_021
33A	F6	AUF5_033	AUF5_061
34A	F6	AUF5_034	AUF5_014
35A	F6	AUF5_035	AUF5_143
36A	F6	AUF5_036	AUF5_022
37A	F6	AUF5_037	AUF5_075
38A	F6	AUF5_038	AUF5_131
39A	F6	AUF5_039	AUF5_096
40A	F6	AUF5_040	AUF5_092
41A	F6	AUF5_041	AUF5_082
42A	F6	AUF5_042	AUF5_084
43A	F6	AUF5_043	AUF5_093
44A	F6	AUF5_044	AUF5_045
45A	F6	AUF5_045	AUF5_037
46A	F6	AUF5_046	AUF5_007
47A	F6	AUF5_047	AUF5_003
48A	F6	AUF5_048	AUF5_010
50A	F6	AUF5_050	AUF5_111
51A	F6	AUF5_051	AUF5_034
52A	F6	AUF5_052	AUF5_018
53A	F6	AUF5_053	AUF5_028
54A	F6	AUF5_054	AUF5_098
55A	F6	AUF5_055	AUF5_117
56A	F6	AUF5_057	AUF5_041
57A	F6	AUF5_058	AUF5_088
58A	F6	AUF5_059	AUF5_055
59A	F6	AUF5_060	AUF5_064
60A	F6	AUF5_061	AUF5_133
61A	F6	AUF5_062	AUF5_078
62A	F6	AUF5_063	AUF5_016
63A	F6	AUF5_064	AUF5_029
64A	F6	AUF5_065	AUF5_032
65A	F6	AUF5_066	AUF5_128
66A	F6	AUF5_067	AUF5_047
67A	F6	AUF5_068	AUF5_030
68A	F6	AUF5_069	AUF5_024
69A	F6	AUF5_070	AUF5_042
70A	F6	AUF5_071	AUF5_122
71A	F6	AUF5_072	AUF5_074
72A	F6	AUF5_073	AUF5_094
73A	F6	AUF5_074	AUF5_121
74A	F6	AUF5_075	AUF5_091
75A	F6	AUF5_076	AUF5_044
76A	F6	AUF5_077	AUF5_063
77A	F6	AUF5_078	AUF5_142
78A	F6	AUF5_079	AUF5_025
79A	F6	AUF5_080	AUF5_115
80A	F6	AUF5_081	AUF5_070
81A	F6	AUF5_082	AUF5_043
82A	F6	AUF5_083	AUF5_137
83A	F6	AUF5_084	AUF5_072
84A	F6	AUF5_085	AUF5_031
85A	F6	AUF5_086	AUF5_147
86A	F6	AUF5_087	AUF5_105
87A	F6	AUF5_088	AUF5_109
88A	F6	AUF5_089	AUF5_073
89A	F6	AUF5_090	AUF5_134
90A	F6	AUF5_091	AUF5_141
91A	F6	AUF5_092	AUF5_099
92A	F6	AUF5_093	AUF5_050
93A	F6	AUF5_094	AUF5_106
94A	F6	AUF5_095	AUF5_054
95A	F6	AUF5_096	AUF5_062
96A	F6	AUF5_097	AUF5_060
97A	F6	AUF5_098	AUF5_089
98A	F6	AUF5_099	AUF5_038
99A	F6	AUF5_100	AUF5_065
100A	F6	AUF5_101	AUF5_076
101A	F6	AUF5_102	AUF5_090
102A	F6	AUF5_103	AUF5_027
103A	F6	AUF5_104	AUF5_132
104A	F6	AUF5_105	AUF5_129
105A	F6	AUF5_106	AUF5_067
106A	F6	AUF5_107	AUF5_130
107A	F6	AUF5_108	AUF5_139
108A	F6	AUF5_109	AUF5_008
109A	F6	AUF5_110	AUF5_126
110A	F6	AUF5_111	AUF5_124
111A	F6	AUF5_112	AUF5_104
112A	F6	AUF5_113	AUF5_013
113A	F6	AUF5_114	AUF5_107
114A	F6	AUF5_115	AUF5_059
115A	F6	AUF5_116	AUF5_066
116A	F6	AUF5_117	AUF5_081
117A	F6	AUF5_118	AUF5_006
118A	F6	AUF5_119	AUF5_026
119A	F6	AUF5_120	AUF5_036
120A	F6	AUF5_121	AUF5_103
121A	F6	AUF5_122	AUF5_110
122A	F6	AUF5_123	AUF5_005
123A	F6	AUF5_124	AUF5_095
124A	F6	AUF5_125	AUF5_087
125A	F6	AUF5_126	AUF5_085
126A	F6	AUF5_127	AUF5_140
127A	F6	AUF5_128	AUF5_035
128A	F6	AUF5_129	AUF5_046
129A	F6	AUF5_130	AUF5_125
130A	F6	AUF5_131	AUF5_068
131A	F6	AUF5_132	AUF5_123
132A	F6	AUF5_133	AUF5_135
133A	F6	AUF5_134	AUF5_146
134A	F6	AUF5_135	AUF5_118
135A	F6	AUF5_136	AUF5_100
136A	F6	AUF5_137	AUF5_040
137A	F6	AUF5_138	AUF5_101
138A	F6	AUF5_139	AUF5_136
139A	F6	AUF5_140	AUF5_020
140A	F6	AUF5_141	AUF5_144
141A	F6	AUF5_142	AUF5_011
142A	F6	AUF5_143	AUF5_033
143A	F6	AUF5_144	AUF5_080
144A	F6	AUF5_145	AUF5_057
145A	F6	AUF5_146	AUF5_017
146A	F6	AUF5_147	AUF5_101
01B	F6	AUF5_001	AUF5_079
02B	F6	AUF5_002	AUF5_009
03B	F6	AUF5_003	AUF5_120
04B	F6	AUF5_004	AUF5_039
05B	F6	AUF5_005	AUF5_112
06B	F6	AUF5_006	AUF5_077
07B	F6	AUF5_007	AUF5_097
08B	F6	AUF5_008	AUF5_001
09B	F6	AUF5_009	AUF5_051
10B	F6	AUF5_010	AUF5_052
11B	F6	AUF5_011	AUF5_071
12B	F6	AUF5_012	AUF5_145
13B	F6	AUF5_013	AUF5_119
14B	F6	AUF5_014	AUF5_138
15B	F6	AUF5_015	AUF5_116
16B	F6	AUF5_016	AUF5_086
17B	F6	AUF5_017	AUF5_012
18B	F6	AUF5_018	AUF5_108
19B	F6	AUF5_019	AUF5_113
20B	F6	AUF5_020	AUF5_114
21B	F6	AUF5_021	AUF5_004
22B	F6	AUF5_022	AUF5_083
23B	F6	AUF5_023	AUF5_102
24B	F6	AUF5_024	AUF5_127
25B	F6	AUF5_025	AUF5_023
26B	F6	AUF5_026	AUF5_019
27B	F6	AUF5_027	AUF5_048
28B	F6	AUF5_028	AUF5_015
29B	F6	AUF5_029	AUF5_053
30B	F6	AUF5_030	AUF5_058
31B	F6	AUF5_031	AUF5_069
32B	F6	AUF5_032	AUF5_021
33B	F6	AUF5_033	AUF5_061
34B	F6	AUF5_034	AUF5_014
35B	F6	AUF5_035	AUF5_143
36B	F6	AUF5_036	AUF5_022
37B	F6	AUF5_037	AUF5_075
38B	F6	AUF5_038	AUF5_131
39B	F6	AUF5_039	AUF5_096
40B	F6	AUF5_040	AUF5_092
41B	F6	AUF5_041	AUF5_082
42B	F6	AUF5_042	AUF5_084
43B	F6	AUF5_043	AUF5_093
44B	F6	AUF5_044	AUF5_045
45B	F6	AUF5_045	AUF5_037
46B	F6	AUF5_046	AUF5_007
47B	F6	AUF5_047	AUF5_003
48B	F6	AUF5_048	AUF5_010
50B	F6	AUF5_050	AUF5_111
51B	F6	AUF5_051	AUF5_034
52B	F6	AUF5_052	AUF5_018
53B	F6	AUF5_053	AUF5_028
54B	F6	AUF5_054	AUF5_098
55B	F6	AUF5_055	AUF5_117
56B	F6	AUF5_057	AUF5_041
57B	F6	AUF5_058	AUF5_088
58B	F6	AUF5_059	AUF5_055
59B	F6	AUF5_060	AUF5_064
60B	F6	AUF5_061	AUF5_133
61B	F6	AUF5_062	AUF5_078
62B	F6	AUF5_063	AUF5_016
63B	F6	AUF5_064	AUF5_029
64B	F6	AUF5_065	AUF5_032
65B	F6	AUF5_066	AUF5_128
66B	F6	AUF5_067	AUF5_047
67B	F6	AUF5_068	AUF5_030
68B	F6	AUF5_069	AUF5_024
69B	F6	AUF5_070	AUF5_042
70B	F6	AUF5_071	AUF5_122
71B	F6	AUF5_072	AUF5_074
72B	F6	AUF5_073	AUF5_094
73B	F6	AUF5_074	AUF5_121
74B	F6	AUF5_075	AUF5_091
75B	F6	AUF5_076	AUF5_044
76B	F6	AUF5_077	AUF5_063
77B	F6	AUF5_078	AUF5_142
78B	F6	AUF5_079	AUF5_025
79B	F6	AUF5_080	AUF5_115
80B	F6	AUF5_081	AUF5_070
81B	F6	AUF5_082	AUF5_043
82B	F6	AUF5_083	AUF5_137
83B	F6	AUF5_084	AUF5_072
84B	F6	AUF5_085	AUF5_031
85B	F6	AUF5_086	AUF5_147
86B	F6	AUF5_087	AUF5_105
87B	F6	AUF5_088	AUF5_109
88B	F6	AUF5_089	AUF5_073
89B	F6	AUF5_090	AUF5_134
90B	F6	AUF5_091	AUF5_141
91B	F6	AUF5_092	AUF5_099
92B	F6	AUF5_093	AUF5_050
93B	F6	AUF5_094	AUF5_106
94B	F6	AUF5_095	AUF5_054
95B	F6	AUF5_096	AUF5_062
96B	F6	AUF5_097	AUF5_060
97B	F6	AUF5_098	AUF5_089
98B	F6	AUF5_099	AUF5_038
99B	F6	AUF5_100	AUF5_065
100B	F6	AUF5_101	AUF5_076
101B	F6	AUF5_102	AUF5_090
102B	F6	AUF5_103	AUF5_027
103B	F6	AUF5_104	AUF5_132
104B	F6	AUF5_105	AUF5_129
105B	F6	AUF5_106	AUF5_067
106B	F6	AUF5_107	AUF5_130
107B	F6	AUF5_108	AUF5_139
108B	F6	AUF5_109	AUF5_008
109B	F6	AUF5_110	AUF5_126
110B	F6	AUF5_111	AUF5_124
111B	F6	AUF5_112	AUF5_104
112B	F6	AUF5_113	AUF5_013
113B	F6	AUF5_114	AUF5_107
114B	F6	AUF5_115	AUF5_059
115B	F6	AUF5_116	AUF5_066
116B	F6	AUF5_117	AUF5_081
117B	F6	AUF5_118	AUF5_006
118B	F6	AUF5_119	AUF5_026
119B	F6	AUF5_120	AUF5_036
120B	F6	AUF5_121	AUF5_103
121B	F6	AUF5_122	AUF5_110
122B	F6	AUF5_123	AUF5_005
123B	F6	AUF5_124	AUF5_095
124B	F6	AUF5_125	AUF5_087
125B	F6	AUF5_126	AUF5_085
126B	F6	AUF5_127	AUF5_140
127B	F6	AUF5_128	AUF5_035
128B	F6	AUF5_129	AUF5_046
129B	F6	AUF5_130	AUF5_125
130B	F6	AUF5_131	AUF5_068
131B	F6	AUF5_132	AUF5_123
132B	F6	AUF5_133	AUF5_135
133B	F6	AUF5_134	AUF5_146
134B	F6	AUF5_135	AUF5_118
135B	F6	AUF5_136	AUF5_100
136B	F6	AUF5_137	AUF5_040
137B	F6	AUF5_138	AUF5_101
138B	F6	AUF5_139	AUF5_136
139B	F6	AUF5_140	AUF5_020
140B	F6	AUF5_141	AUF5_144
141B	F6	AUF5_142	AUF5_011
142B	F6	AUF5_143	AUF5_033
143B	F6	AUF5_144	AUF5_080
144B	F6	AUF5_145	AUF5_057
145B	F6	AUF5_146	AUF5_017
146B	F6	AUF5_147	AUF5_101
AUF5_001	F5	AUF4_001	AUF4_068
AUF5_002	F5	AUF4_002	AUF4_106
AUF5_003	F5	AUF4_003	AUF4_101
AUF5_004	F5	AUF4_004	AUF4_124
AUF5_005	F5	AUF4_005	AUF4_007
AUF5_006	F5	AUF4_006	AUF4_015
AUF5_007	F5	AUF4_007	AUF4_006
AUF5_008	F5	AUF4_008	AUF4_032
AUF5_009	F5	AUF4_009	AUF4_047
AUF5_010	F5	AUF4_010	AUF4_086
AUF5_011	F5	AUF4_011	AUF4_016
AUF5_012	F5	AUF4_012	AUF4_028
AUF5_013	F5	AUF4_013	AUF4_082
AUF5_014	F5	AUF4_014	AUF4_010
AUF5_015	F5	AUF4_015	AUF4_045
AUF5_016	F5	AUF4_016	AUF4_104
AUF5_017	F5	AUF4_017	AUF4_133
AUF5_018	F5	AUF4_018	AUF4_119
AUF5_019	F5	AUF4_019	AUF4_065
AUF5_020	F5	AUF4_020	AUF4_083
AUF5_021	F5	AUF4_021	AUF4_004
AUF5_022	F5	AUF4_022	AUF4_140
AUF5_023	F5	AUF4_023	AUF4_003
AUF5_024	F5	AUF4_024	AUF4_138
AUF5_025	F5	AUF4_025	AUF4_005
AUF5_026	F5	AUF4_026	AUF4_095
AUF5_027	F5	AUF4_027	AUF4_030
AUF5_028	F5	AUF4_028	AUF4_071
AUF5_029	F5	AUF4_029	AUF4_129
AUF5_030	F5	AUF4_030	AUF4_043
AUF5_031	F5	AUF4_031	AUF4_067
AUF5_032	F5	AUF4_032	AUF4_037
AUF5_033	F5	AUF4_033	AUF4_018
AUF5_034	F5	AUF4_034	AUF4_131
AUF5_035	F5	AUF4_035	AUF4_060
AUF5_036	F5	AUF4_036	AUF4_100
AUF5_037	F5	AUF4_037	AUF4_033
AUF5_038	F5	AUF4_038	AUF4_072
AUF5_039	F5	AUF4_039	AUF4_114
AUF5_040	F5	AUF4_040	AUF4_081
AUF5_041	F5	AUF4_041	AUF4_009
AUF5_042	F5	AUF4_042	AUF4_064
AUF5_043	F5	AUF4_043	AUF4_111
AUF5_044	F5	AUF4_044	AUF4_061
AUF5_045	F5	AUF4_045	AUF4_087
AUF5_046	F5	AUF4_046	AUF4_123
AUF5_047	F5	AUF4_047	AUF4_022
AUF5_048	F5	AUF4_048	AUF4_063
AUF5_050	F5	AUF4_050	AUF4_011
AUF5_051	F5	AUF4_051	AUF4_146
AUF5_052	F5	AUF4_052	AUF4_141
AUF5_053	F5	AUF4_053	AUF4_062
AUF5_054	F5	AUF4_054	AUF4_020
AUF5_055	F5	AUF4_055	AUF4_012
AUF5_056	F5	AUF4_056	AUF4_113
AUF5_057	F5	AUF4_057	AUF4_090
AUF5_058	F5	AUF4_058	AUF4_059
AUF5_059	F5	AUF4_059	AUF4_017
AUF5_060	F5	AUF4_060	AUF4_024
AUF5_061	F5	AUF4_061	AUF4_025
AUF5_062	F5	AUF4_062	AUF4_039
AUF5_063	F5	AUF4_063	AUF4_074
AUF5_064	F5	AUF4_064	AUF4_019
AUF5_065	F5	AUF4_147	AUF4_054
AUF5_066	F5	AUF4_066	AUF4_036
AUF5_067	F5	AUF4_067	AUF4_091
AUF5_068	F5	AUF4_068	AUF4_034
AUF5_069	F5	AUF4_069	AUF4_053
AUF5_070	F5	AUF4_070	AUF4_120
AUF5_071	F5	AUF4_071	AUF4_103
AUF5_072	F5	AUF4_072	AUF4_118
AUF5_073	F5	AUF4_073	AUF4_102
AUF5_074	F5	AUF4_074	AUF4_109
AUF5_075	F5	AUF4_075	AUF4_125
AUF5_076	F5	AUF4_076	AUF4_002
AUF5_077	F5	AUF4_077	AUF4_097
AUF5_078	F5	AUF4_078	AUF4_073
AUF5_079	F5	AUF4_079	AUF4_066
AUF5_080	F5	AUF4_080	AUF4_134
AUF5_081	F5	AUF4_081	AUF4_056
AUF5_082	F5	AUF4_082	AUF4_128
AUF5_083	F5	AUF4_083	AUF4_029
AUF5_084	F5	AUF4_084	AUF4_014
AUF5_085	F5	AUF4_085	AUF4_075
AUF5_086	F5	AUF4_086	AUF4_079
AUF5_087	F5	AUF4_087	AUF4_147
AUF5_088	F5	AUF4_088	AUF4_070
AUF5_089	F5	AUF4_089	AUF4_117
AUF5_090	F5	AUF4_090	AUF4_108
AUF5_091	F5	AUF4_091	AUF4_142
AUF5_092	F5	AUF4_092	AUF4_046
AUF5_093	F5	AUF4_093	AUF4_130
AUF5_094	F5	AUF4_094	AUF4_122
AUF5_095	F5	AUF4_095	AUF4_143
AUF5_096	F5	AUF4_096	AUF4_137
AUF5_097	F5	AUF4_097	AUF4_057
AUF5_098	F5	AUF4_098	AUF4_013
AUF5_099	F5	AUF4_099	AUF4_041
AUF5_100	F5	AUF4_100	AUF4_088
AUF5_101	F5	AUF4_101	AUF4_021
AUF5_102	F5	AUF4_102	AUF4_050
AUF5_103	F5	AUF4_103	AUF4_042
AUF5_104	F5	AUF4_104	AUF4_105
AUF5_105	F5	AUF4_105	AUF4_144
AUF5_106	F5	AUF4_106	AUF4_084
AUF5_107	F5	AUF4_107	AUF4_044
AUF5_108	F5	AUF4_108	AUF4_040
AUF5_109	F5	AUF4_109	AUF4_132
AUF5_110	F5	AUF4_110	AUF4_078
AUF5_111	F5	AUF4_111	AUF4_099
AUF5_112	F5	AUF4_112	AUF4_001
AUF5_113	F5	AUF4_113	AUF4_145
AUF5_114	F5	AUF4_114	AUF4_026
AUF5_115	F5	AUF4_115	AUF4_080
AUF5_116	F5	AUF4_116	AUF4_031
AUF5_117	F5	AUF4_117	AUF4_093
AUF5_118	F5	AUF4_118	AUF4_051
AUF5_119	F5	AUF4_119	AUF4_035
AUF5_120	F5	AUF4_120	AUF4_126
AUF5_121	F5	AUF4_121	AUF4_094
AUF5_122	F5	AUF4_122	AUF4_096
AUF5_123	F5	AUF4_123	AUF4_038
AUF5_124	F5	AUF4_124	AUF4_052
AUF5_125	F5	AUF4_125	AUF4_077
AUF5_126	F5	AUF4_126	AUF4_112
AUF5_127	F5	AUF4_127	AUF4_139
AUF5_128	F5	AUF4_128	AUF4_092
AUF5_129	F5	AUF4_129	AUF4_136
AUF5_130	F5	AUF4_130	AUF4_008
AUF5_131	F5	AUF4_131	AUF4_023
AUF5_132	F5	AUF4_132	AUF4_085
AUF5_133	F5	AUF4_133	AUF4_116
AUF5_134	F5	AUF4_134	AUF4_058
AUF5_135	F5	AUF4_135	AUF4_121
AUF5_136	F5	AUF4_136	AUF4_135
AUF5_137	F5	AUF4_137	AUF4_107
AUF5_138	F5	AUF4_138	AUF4_076
AUF5_139	F5	AUF4_139	AUF4_110
AUF5_140	F5	AUF4_140	AUF4_027
AUF5_141	F5	AUF4_141	AUF4_069
AUF5_142	F5	AUF4_142	AUF4_089
AUF5_143	F5	AUF4_143	AUF4_055
AUF5_144	F5	AUF4_144	AUF4_098
AUF5_145	F5	AUF4_145	AUF4_115
AUF5_146	F5	AUF4_146	AUF4_048
AUF5_147	F5	AUF4_147	AUF4_127
AUF4_001	F4	AUF3_001	AUF3_018
AUF4_002	F4	AUF3_002	AUF3_061
AUF4_003	F4	AUF3_003	AUF3_114
AUF4_004	F4	AUF3_004	AUF3_044
AUF4_005	F4	AUF3_005	AUF3_028
AUF4_007	F4	AUF3_007	AUF3_014
AUF4_008	F4	AUF3_008	AUF3_011
AUF4_010	F4	AUF3_010	AUF3_131
AUF4_011	F4	AUF3_011	AUF3_072
AUF4_012	F4	AUF3_012	AUF3_069
AUF4_013	F4	AUF3_013	AUF3_059
AUF4_014	F4	AUF3_014	AUF3_135
AUF4_015	F4	AUF3_015	AUF3_103
AUF4_016	F4	AUF3_016	AUF3_093
AUF4_017	F4	AUF3_017	AUF3_047
AUF4_018	F4	AUF3_018	AUF3_053
AUF4_019	F4	AUF3_019	AUF3_030
AUF4_020	F4	AUF3_020	AUF3_026
AUF4_021	F4	AUF3_021	AUF3_019
AUF4_022	F4	AUF3_022	AUF3_138
AUF4_023	F4	AUF3_023	AUF3_015
AUF4_024	F4	AUF3_024	AUF3_043
AUF4_025	F4	AUF3_025	AUF3_071
AUF4_026	F4	AUF3_026	AUF3_096
AUF4_027	F4	AUF3_027	AUF3_075
AUF4_028	F4	AUF3_028	AUF3_099
AUF4_029	F4	AUF3_029	AUF3_055
AUF4_030	F4	AUF3_030	AUF3_007
AUF4_031	F4	AUF3_031	AUF3_080
AUF4_032	F4	AUF3_032	AUF3_082
AUF4_033	F4	AUF3_033	AUF3_116
AUF4_034	F4	AUF3_034	AUF3_086
AUF4_035	F4	AUF3_035	AUF3_095
AUF4_036	F4	AUF3_036	AUF3_107
AUF4_037	F4	AUF3_037	AUF3_049
AUF4_038	F4	AUF3_038	AUF3_149
AUF4_039	F4	AUF3_039	AUF3_084
AUF4_040	F4	AUF3_040	AUF3_126
AUF4_041	F4	AUF3_041	AUF3_147
AUF4_042	F4	AUF3_042	AUF3_038
AUF4_043	F4	AUF3_043	AUF3_001
AUF4_044	F4	AUF3_044	AUF3_041
AUF4_045	F4	AUF3_045	AUF3_124
AUF4_046	F4	AUF3_046	AUF3_029
AUF4_047	F4	AUF3_047	AUF3_146
AUF4_048	F4	AUF3_048	AUF3_040
AUF4_049	F4	AUF3_049	AUF3_115
AUF4_050	F4	AUF3_050	AUF3_125
AUF4_051	F4	AUF3_051	AUF3_136
AUF4_052	F4	AUF3_052	AUF3_111
AUF4_053	F4	AUF3_053	AUF3_129
AUF4_054	F4	AUF3_054	AUF3_074
AUF4_055	F4	AUF3_055	AUF3_090
AUF4_056	F4	AUF3_056	AUF3_008
AUF4_057	F4	AUF3_057	AUF3_056
AUF4_058	F4	AUF3_058	AUF3_004
AUF4_059	F4	AUF3_059	AUF3_034
AUF4_060	F4	AUF3_060	AUF3_037
AUF4_061	F4	AUF3_061	AUF3_057
AUF4_062	F4	AUF3_062	AUF3_091
AUF4_063	F4	AUF3_063	AUF3_100
AUF4_064	F4	AUF3_064	AUF3_142
AUF4_066	F4	AUF3_066	AUF3_148
AUF4_067	F4	AUF3_067	AUF3_063
AUF4_068	F4	AUF3_068	AUF3_033
AUF4_069	F4	AUF3_069	AUF3_128
AUF4_070	F4	AUF3_070	AUF3_121
AUF4_071	F4	AUF3_071	AUF3_092
AUF4_072	F4	AUF3_072	AUF3_052
AUF4_073	F4	AUF3_073	AUF3_117
AUF4_074	F4	AUF3_074	AUF3_120
AUF4_075	F4	AUF3_075	AUF3_085
AUF4_076	F4	AUF3_076	AUF3_081
AUF4_077	F4	AUF3_077	AUF3_110
AUF4_078	F4	AUF3_078	AUF3_098
AUF4_079	F4	AUF3_079	AUF3_094
AUF4_080	F4	AUF3_080	AUF3_105
AUF4_081	F4	AUF3_081	AUF3_025
AUF4_082	F4	AUF3_082	AUF3_134
AUF4_083	F4	AUF3_083	AUF3_118
AUF4_084	F4	AUF3_084	AUF3_045
AUF4_085	F4	AUF3_085	AUF3_021
AUF4_086	F4	AUF3_086	AUF3_077
AUF4_087	F4	AUF3_087	AUF3_127
AUF4_088	F4	AUF3_088	AUF3_137
AUF4_089	F4	AUF3_089	AUF3_150
AUF4_090	F4	AUF3_090	AUF3_102
AUF4_091	F4	AUF3_091	AUF3_048
AUF4_092	F4	AUF3_092	AUF3_133
AUF4_093	F4	AUF3_093	AUF3_020
AUF4_094	F4	AUF3_094	AUF3_108
AUF4_095	F4	AUF3_095	AUF3_132
AUF4_096	F4	AUF3_096	AUF3_119
AUF4_097	F4	AUF3_097	AUF3_039
AUF4_098	F4	AUF3_098	AUF3_016
AUF4_099	F4	AUF3_099	AUF3_005
AUF4_100	F4	AUF3_100	AUF3_023
AUF4_101	F4	AUF3_101	AUF3_012
AUF4_102	F4	AUF3_102	AUF3_054
AUF4_103	F4	AUF3_103	AUF3_097
AUF4_104	F4	AUF3_104	AUF3_139
AUF4_105	F4	AUF3_105	AUF3_104
AUF4_106	F4	AUF3_106	AUF3_088
AUF4_107	F4	AUF3_107	AUF3_070
AUF4_108	F4	AUF3_108	AUF3_046
AUF4_109	F4	AUF3_109	AUF3_068
AUF4_110	F4	AUF3_110	AUF3_022
AUF4_111	F4	AUF3_111	AUF3_067
AUF4_112	F4	AUF3_112	AUF3_140
AUF4_113	F4	AUF3_113	AUF3_073
AUF4_114	F4	AUF3_114	AUF3_066
AUF4_115	F4	AUF3_115	AUF3_087
AUF4_116	F4	AUF3_116	AUF3_076
AUF4_117	F4	AUF3_117	AUF3_003
AUF4_118	F4	AUF3_118	AUF3_083
AUF4_119	F4	AUF3_119	AUF3_002
AUF4_120	F4	AUF3_120	AUF3_064
AUF4_121	F4	AUF3_121	AUF3_036
AUF4_122	F4	AUF3_122	AUF3_078
AUF4_123	F4	AUF3_123	AUF3_109
AUF4_124	F4	AUF3_124	AUF3_050
AUF4_125	F4	AUF3_125	AUF3_130
AUF4_126	F4	AUF3_126	AUF3_024
AUF4_127	F4	AUF3_127	AUF3_027
AUF4_128	F4	AUF3_128	AUF3_060
AUF4_129	F4	AUF3_129	AUF3_017
AUF4_130	F4	AUF3_130	AUF3_143
AUF4_131	F4	AUF3_131	AUF3_032
AUF4_132	F4	AUF3_132	AUF3_122
AUF4_133	F4	AUF3_133	AUF3_042
AUF4_134	F4	AUF3_134	AUF3_051
AUF4_135	F4	AUF3_135	AUF3_144
AUF4_136	F4	AUF3_136	AUF3_079
AUF4_137	F4	AUF3_137	AUF3_123
AUF4_138	F4	AUF3_138	AUF3_013
AUF4_139	F4	AUF3_139	AUF3_141
AUF4_140	F4	AUF3_140	AUF3_145
AUF4_141	F4	AUF3_141	AUF3_101
AUF4_142	F4	AUF3_142	AUF3_089
AUF4_143	F4	AUF3_143	AUF3_035
AUF4_144	F4	AUF3_144	AUF3_062
AUF4_145	F4	AUF3_145	AUF3_058
AUF4_146	F4	AUF3_146	AUF3_106
AUF4_147	F4	AUF3_147	AUF3_010
AUF4_148	F4	AUF3_148	AUF3_031
AUF4_149	F4	AUF3_149	AUF3_113
AUF4_150	F4	AUF3_150	AUF3_112
AUF3_001	F3	AUF2_001	AUF2_017
AUF3_002	F3	AUF2_002	AUF2_053
AUF3_003	F3	AUF2_003	AUF2_130
AUF3_004	F3	AUF2_004	AUF2_059
AUF3_005	F3	AUF2_005	AUF2_117
AUF3_006	F3	AUF2_006	AUF2_019
AUF3_007	F3	AUF2_007	AUF2_090
AUF3_008	F3	AUF2_008	AUF2_146
AUF3_009	F3	AUF2_009	AUF2_070
AUF3_010	F3	AUF2_010	AUF2_018
AUF3_011	F3	AUF2_011	AUF2_050
AUF3_012	F3	AUF2_012	AUF2_042
AUF3_013	F3	AUF2_013	AUF2_080
AUF3_014	F3	AUF2_014	AUF2_114
AUF3_015	F3	AUF2_015	AUF2_078
AUF3_016	F3	AUF2_016	AUF2_068
AUF3_017	F3	AUF2_017	AUF2_010
AUF3_018	F3	AUF2_018	AUF2_131
AUF3_019	F3	AUF2_019	AUF2_091
AUF3_020	F3	AUF2_020	AUF2_086
AUF3_021	F3	AUF2_021	AUF2_119
AUF3_022	F3	AUF2_022	AUF2_142
AUF3_023	F3	AUF2_023	AUF2_034
AUF3_024	F3	AUF2_024	AUF2_148
AUF3_025	F3	AUF2_025	AUF2_079
AUF3_026	F3	AUF2_026	AUF2_062
AUF3_027	F3	AUF2_027	AUF2_126
AUF3_028	F3	AUF2_028	AUF2_026
AUF3_029	F3	AUF2_029	AUF2_108
AUF3_030	F3	AUF2_030	AUF2_032
AUF3_031	F3	AUF2_031	AUF2_120
AUF3_032	F3	AUF2_032	AUF2_044
AUF3_033	F3	AUF2_033	AUF2_123
AUF3_034	F3	AUF2_034	AUF2_006
AUF3_035	F3	AUF2_035	AUF2_022
AUF3_036	F3	AUF2_036	AUF2_109
AUF3_037	F3	AUF2_037	AUF2_094
AUF3_038	F3	AUF2_038	AUF2_106
AUF3_039	F3	AUF2_039	AUF2_037
AUF3_040	F3	AUF2_040	AUF2_092
AUF3_041	F3	AUF2_041	AUF2_004
AUF3_042	F3	AUF2_042	AUF2_111
AUF3_043	F3	AUF2_043	AUF2_072
AUF3_044	F3	AUF2_044	AUF2_138
AUF3_045	F3	AUF2_045	AUF2_115
AUF3_046	F3	AUF2_046	AUF2_036
AUF3_047	F3	AUF2_047	AUF2_040
AUF3_048	F3	AUF2_048	AUF2_136
AUF3_049	F3	AUF2_049	AUF2_104
AUF3_050	F3	AUF2_050	AUF2_063
AUF3_051	F3	AUF2_051	AUF2_127
AUF3_052	F3	AUF2_052	AUF2_081
AUF3_053	F3	AUF2_053	AUF2_011
AUF3_054	F3	AUF2_054	AUF2_003
AUF3_055	F3	AUF2_055	AUF2_112
AUF3_056	F3	AUF2_056	AUF2_099
AUF3_057	F3	AUF2_057	AUF2_048
AUF3_058	F3	AUF2_058	AUF2_009
AUF3_059	F3	AUF2_059	AUF2_067
AUF3_060	F3	AUF2_060	AUF2_023
AUF3_061	F3	AUF2_061	AUF2_128
AUF3_062	F3	AUF2_062	AUF2_147
AUF3_063	F3	AUF2_063	AUF2_051
AUF3_064	F3	AUF2_064	AUF2_095
AUF3_065	F3	AUF2_065	AUF2_024
AUF3_066	F3	AUF2_066	AUF2_047
AUF3_067	F3	AUF2_067	AUF2_021
AUF3_068	F3	AUF2_068	AUF2_084
AUF3_069	F3	AUF2_069	AUF2_143
AUF3_070	F3	AUF2_070	AUF2_102
AUF3_071	F3	AUF2_071	AUF2_066
AUF3_072	F3	AUF2_072	AUF2_049
AUF3_073	F3	AUF2_073	AUF2_110
AUF3_074	F3	AUF2_074	AUF2_113
AUF3_075	F3	AUF2_075	AUF2_035
AUF3_076	F3	AUF2_076	AUF2_124
AUF3_077	F3	AUF2_077	AUF2_097
AUF3_078	F3	AUF2_078	AUF2_071
AUF3_079	F3	AUF2_079	AUF2_057
AUF3_080	F3	AUF2_080	AUF2_144
AUF3_081	F3	AUF2_081	AUF2_060
AUF3_082	F3	AUF2_082	AUF2_140
AUF3_083	F3	AUF2_083	AUF2_070
AUF3_084	F3	AUF2_084	AUF2_013
AUF3_085	F3	AUF2_085	AUF2_141
AUF3_086	F3	AUF2_086	AUF2_046
AUF3_087	F3	AUF2_087	AUF2_005
AUF3_088	F3	AUF2_088	AUF2_133
AUF3_089	F3	AUF2_089	AUF2_028
AUF3_090	F3	AUF2_090	AUF2_134
AUF3_091	F3	AUF2_091	AUF2_107
AUF3_092	F3	AUF2_092	AUF2_012
AUF3_093	F3	AUF2_093	AUF2_076
AUF3_094	F3	AUF2_094	AUF2_103
AUF3_095	F3	AUF2_095	AUF2_135
AUF3_096	F3	AUF2_096	AUF2_077
AUF3_097	F3	AUF2_097	AUF2_088
AUF3_098	F3	AUF2_098	AUF2_093
AUF3_099	F3	AUF2_099	AUF2_137
AUF3_100	F3	AUF2_100	AUF2_019
AUF3_101	F3	AUF2_101	AUF2_132
AUF3_102	F3	AUF2_102	AUF2_008
AUF3_103	F3	AUF2_103	AUF2_089
AUF3_104	F3	AUF2_104	AUF2_024
AUF3_105	F3	AUF2_105	AUF2_029
AUF3_106	F3	AUF2_106	AUF2_082
AUF3_107	F3	AUF2_107	AUF2_083
AUF3_108	F3	AUF2_108	AUF2_121
AUF3_109	F3	AUF2_109	AUF2_038
AUF3_110	F3	AUF2_110	AUF2_074
AUF3_111	F3	AUF2_111	AUF2_116
AUF3_112	F3	AUF2_112	AUF2_025
AUF3_113	F3	AUF2_113	AUF2_085
AUF3_114	F3	AUF2_114	AUF2_101
AUF3_115	F3	AUF2_115	AUF2_075
AUF3_116	F3	AUF2_116	AUF2_149
AUF3_117	F3	AUF2_117	AUF2_033
AUF3_118	F3	AUF2_118	AUF2_129
AUF3_119	F3	AUF2_119	AUF2_061
AUF3_120	F3	AUF2_120	AUF2_145
AUF3_121	F3	AUF2_121	AUF2_056
AUF3_122	F3	AUF2_122	AUF2_054
AUF3_123	F3	AUF2_123	AUF2_052
AUF3_124	F3	AUF2_124	AUF2_015
AUF3_125	F3	AUF2_125	AUF2_125
AUF3_126	F3	AUF2_126	AUF2_100
AUF3_127	F3	AUF2_127	AUF2_055
AUF3_128	F3	AUF2_128	AUF2_069
AUF3_129	F3	AUF2_129	AUF2_002
AUF3_130	F3	AUF2_130	AUF2_014
AUF3_131	F3	AUF2_131	AUF2_007
AUF3_132	F3	AUF2_132	AUF2_065
AUF3_133	F3	AUF2_133	AUF2_139
AUF3_134	F3	AUF2_134	AUF2_058
AUF3_135	F3	AUF2_135	AUF2_043
AUF3_136	F3	AUF2_136	AUF2_150
AUF3_137	F3	AUF2_137	AUF2_122
AUF3_138	F3	AUF2_138	AUF2_118
AUF3_139	F3	AUF2_139	AUF2_031
AUF3_140	F3	AUF2_140	AUF2_020
AUF3_141	F3	AUF2_141	AUF2_096
AUF3_142	F3	AUF2_142	AUF2_105
AUF3_143	F3	AUF2_143	AUF2_016
AUF3_144	F3	AUF2_144	AUF2_045
AUF3_145	F3	AUF2_145	AUF2_064
AUF3_146	F3	AUF2_146	AUF2_030
AUF3_147	F3	AUF2_147	AUF2_098
AUF3_148	F3	AUF2_148	AUF2_073
AUF3_149	F3	AUF2_149	AUF2_041
AUF3_150	F3	AUF2_150	AUF2_001
AUF2_001	F2	AUF1_001	AUF1_001
AUF2_002	F2	AUF1_001	AUF1_001
AUF2_003	F2	AUF1_001	AUF1_001
AUF2_004	F2	AUF1_001	AUF1_001
AUF2_005	F2	AUF1_001	AUF1_001
AUF2_006	F2	AUF1_001	AUF1_001
AUF2_007	F2	AUF1_001	AUF1_001
AUF2_008	F2	AUF1_001	AUF1_001
AUF2_009	F2	AUF1_001	AUF1_001
AUF2_010	F2	AUF1_001	AUF1_001
AUF2_011	F2	AUF1_001	AUF1_001
AUF2_012	F2	AUF1_001	AUF1_001
AUF2_013	F2	AUF1_001	AUF1_001
AUF2_014	F2	AUF1_001	AUF1_001
AUF2_015	F2	AUF1_001	AUF1_001
AUF2_016	F2	AUF1_001	AUF1_001
AUF2_017	F2	AUF1_001	AUF1_001
AUF2_018	F2	AUF1_001	AUF1_001
AUF2_019	F2	AUF1_001	AUF1_001
AUF2_020	F2	AUF1_001	AUF1_001
AUF2_021	F2	AUF1_001	AUF1_001
AUF2_022	F2	AUF1_001	AUF1_001
AUF2_023	F2	AUF1_001	AUF1_001
AUF2_024	F2	AUF1_001	AUF1_001
AUF2_025	F2	AUF1_001	AUF1_001
AUF2_026	F2	AUF1_001	AUF1_001
AUF2_027	F2	AUF1_001	AUF1_001
AUF2_028	F2	AUF1_001	AUF1_001
AUF2_029	F2	AUF1_001	AUF1_001
AUF2_030	F2	AUF1_001	AUF1_001
AUF2_031	F2	AUF1_001	AUF1_001
AUF2_032	F2	AUF1_001	AUF1_001
AUF2_033	F2	AUF1_001	AUF1_001
AUF2_034	F2	AUF1_001	AUF1_001
AUF2_035	F2	AUF1_001	AUF1_001
AUF2_036	F2	AUF1_001	AUF1_001
AUF2_037	F2	AUF1_001	AUF1_001
AUF2_038	F2	AUF1_001	AUF1_001
AUF2_039	F2	AUF1_001	AUF1_001
AUF2_040	F2	AUF1_001	AUF1_001
AUF2_041	F2	AUF1_001	AUF1_001
AUF2_042	F2	AUF1_001	AUF1_001
AUF2_043	F2	AUF1_001	AUF1_001
AUF2_044	F2	AUF1_001	AUF1_001
AUF2_045	F2	AUF1_001	AUF1_001
AUF2_046	F2	AUF1_001	AUF1_001
AUF2_047	F2	AUF1_001	AUF1_001
AUF2_048	F2	AUF1_001	AUF1_001
AUF2_049	F2	AUF1_001	AUF1_001
AUF2_050	F2	AUF1_001	AUF1_001
AUF2_051	F2	AUF1_001	AUF1_001
AUF2_052	F2	AUF1_001	AUF1_001
AUF2_053	F2	AUF1_001	AUF1_001
AUF2_054	F2	AUF1_001	AUF1_001
AUF2_055	F2	AUF1_001	AUF1_001
AUF2_056	F2	AUF1_001	AUF1_001
AUF2_057	F2	AUF1_001	AUF1_001
AUF2_058	F2	AUF1_001	AUF1_001
AUF2_059	F2	AUF1_001	AUF1_001
AUF2_060	F2	AUF1_001	AUF1_001
AUF2_061	F2	AUF1_001	AUF1_001
AUF2_062	F2	AUF1_001	AUF1_001
AUF2_063	F2	AUF1_001	AUF1_001
AUF2_064	F2	AUF1_001	AUF1_001
AUF2_065	F2	AUF1_001	AUF1_001
AUF2_066	F2	AUF1_001	AUF1_001
AUF2_067	F2	AUF1_001	AUF1_001
AUF2_068	F2	AUF1_001	AUF1_001
AUF2_069	F2	AUF1_001	AUF1_001
AUF2_070	F2	AUF1_001	AUF1_001
AUF2_071	F2	AUF1_001	AUF1_001
AUF2_072	F2	AUF1_001	AUF1_001
AUF2_073	F2	AUF1_001	AUF1_001
AUF2_074	F2	AUF1_001	AUF1_001
AUF2_075	F2	AUF1_001	AUF1_001
AUF2_076	F2	AUF1_001	AUF1_001
AUF2_077	F2	AUF1_001	AUF1_001
AUF2_078	F2	AUF1_001	AUF1_001
AUF2_079	F2	AUF1_001	AUF1_001
AUF2_080	F2	AUF1_001	AUF1_001
AUF2_081	F2	AUF1_001	AUF1_001
AUF2_082	F2	AUF1_001	AUF1_001
AUF2_083	F2	AUF1_001	AUF1_001
AUF2_084	F2	AUF1_001	AUF1_001
AUF2_085	F2	AUF1_001	AUF1_001
AUF2_086	F2	AUF1_001	AUF1_001
AUF2_087	F2	AUF1_001	AUF1_001
AUF2_088	F2	AUF1_001	AUF1_001
AUF2_089	F2	AUF1_001	AUF1_001
AUF2_090	F2	AUF1_001	AUF1_001
AUF2_091	F2	AUF1_001	AUF1_001
AUF2_092	F2	AUF1_001	AUF1_001
AUF2_093	F2	AUF1_001	AUF1_001
AUF2_094	F2	AUF1_001	AUF1_001
AUF2_095	F2	AUF1_001	AUF1_001
AUF2_096	F2	AUF1_001	AUF1_001
AUF2_097	F2	AUF1_001	AUF1_001
AUF2_098	F2	AUF1_001	AUF1_001
AUF2_099	F2	AUF1_001	AUF1_001
AUF2_100	F2	AUF1_001	AUF1_001
AUF2_101	F2	AUF1_001	AUF1_001
AUF2_102	F2	AUF1_001	AUF1_001
AUF2_103	F2	AUF1_001	AUF1_001
AUF2_104	F2	AUF1_001	AUF1_001
AUF2_105	F2	AUF1_001	AUF1_001
AUF2_106	F2	AUF1_001	AUF1_001
AUF2_107	F2	AUF1_001	AUF1_001
AUF2_108	F2	AUF1_001	AUF1_001
AUF2_109	F2	AUF1_001	AUF1_001
AUF2_110	F2	AUF1_001	AUF1_001
AUF2_111	F2	AUF1_001	AUF1_001
AUF2_112	F2	AUF1_001	AUF1_001
AUF2_113	F2	AUF1_001	AUF1_001
AUF2_114	F2	AUF1_001	AUF1_001
AUF2_115	F2	AUF1_001	AUF1_001
AUF2_116	F2	AUF1_001	AUF1_001
AUF2_117	F2	AUF1_001	AUF1_001
AUF2_118	F2	AUF1_001	AUF1_001
AUF2_119	F2	AUF1_001	AUF1_001
AUF2_120	F2	AUF1_001	AUF1_001
AUF2_121	F2	AUF1_001	AUF1_001
AUF2_122	F2	AUF1_001	AUF1_001
AUF2_123	F2	AUF1_001	AUF1_001
AUF2_124	F2	AUF1_001	AUF1_001
AUF2_125	F2	AUF1_001	AUF1_001
AUF2_126	F2	AUF1_001	AUF1_001
AUF2_127	F2	AUF1_001	AUF1_001
AUF2_128	F2	AUF1_001	AUF1_001
AUF2_129	F2	AUF1_001	AUF1_001
AUF2_130	F2	AUF1_001	AUF1_001
AUF2_131	F2	AUF1_001	AUF1_001
AUF2_132	F2	AUF1_001	AUF1_001
AUF2_133	F2	AUF1_001	AUF1_001
AUF2_134	F2	AUF1_001	AUF1_001
AUF2_135	F2	AUF1_001	AUF1_001
AUF2_136	F2	AUF1_001	AUF1_001
AUF2_137	F2	AUF1_001	AUF1_001
AUF2_138	F2	AUF1_001	AUF1_001
AUF2_139	F2	AUF1_001	AUF1_001
AUF2_140	F2	AUF1_001	AUF1_001
AUF2_141	F2	AUF1_001	AUF1_001
AUF2_142	F2	AUF1_001	AUF1_001
AUF2_143	F2	AUF1_001	AUF1_001
AUF2_144	F2	AUF1_001	AUF1_001
AUF2_145	F2	AUF1_001	AUF1_001
AUF2_146	F2	AUF1_001	AUF1_001
AUF2_147	F2	AUF1_001	AUF1_001
AUF2_148	F2	AUF1_001	AUF1_001
AUF2_149	F2	AUF1_001	AUF1_001
AUF2_150	F2	AUF1_001	AUF1_001
AUF1_001	F1	AZ	UT
