# Supplementary material for: Blumenols as shoot markers of root symbiosis with arbuscular mycorrhizal fungi
Source: eLife. 2018 Aug 28;7:e37093. doi: 10.7554/eLife.37093 (PMC6156081; doi:10.7554/eLife.37093)
Supplement: Source code 1. [file elife-37093-code1.zip › For QTL/Genotype_to_SampleID.csv]

Running number	Genotype
1	UT-WT
2	70A
3	45B
4	66B
5	63B!
6	UT-WT
7	29B
8	1A
9	90B
10	77B
11	72/73B
12	UT-WT
13	28B
14	77A
15	UT-WT
16	122B
17	UT-WT
18	82B
19	136B
20	123A
21	137B
22	UT-WT
23	80A
24	112A
25	139B
26	62B
27	UT-WT
28	72B
29	62A
30	109B
31	131B
32	UT-WT
33	UT-WT
34	19B
35	50A
36	52B
37	43B
38	UT-WT
39	4A
40	46B
41	130A
42	68B
43	UT-WT
44	71B
45	109A
46	141B
47	120B
48	UT-WT
49	UT-WT
50	48B
51	88A
52	98A
53	44B
54	UT-WT
55	1B
56	102A
57	11B
58	108A
59	UT-WT
60	65B
61	117A
62	120A
63	64B
64	UT-WT
65	UT-WT
66	50B
67	128B
68	110A
69	16B
70	UT-WT
71	68A
72	61B
73	54B
74	55A
75	UT-WT
76	52A
77	29A
78	13A
79	81A
80	UT-WT
81	UT-WT
82	148B
83	113A
84	34A
85	67A
86	UT-WT
87	134B
88	2A
89	130B
90	AZ-WT
91	UT-WT
92	42A
93	20B
94	140A
95	132A
96	UT-WT
97	UT-WT
98	136A
99	56A
100	45A
101	134B
102	UT-WT
103	106A
104	94B
105	86A
106	138B
107	UT-WT
108	6B
109	7B
110	47A
111	142A
112	UT-WT
113	UT-WT
114	69B
115	85B
116	5B
117	125B
118	UT-WT
119	44A
120	30A
121	131A
122	69A
123	UT-WT
124	60B
125	124B
126	30B
127	103B
128	UT-WT
129	UT-WT
130	99A
131	11A
132	12A
133	39B
134	UT-WT
135	71A
136	76A
137	74A
138	41B
139	UT-WT
140	75B
141	53A
142	56B
143	137A
144	UT-WT
145	UT-WT
146	57B
147	129A
148	127A
149	114A
150	UT-WT
151	81B
152	43A
153	46A
154	72A
155	UT-WT
156	73A
157	118B
158	22A
159	138A
160	UT-WT
161	UT-WT
162	78A
163	3A
164	54A
165	14A
166	UT-WT
167	29B
168	104B
169	55B
170	6A
171	UT-WT
172	27A
173	126B
174	103A
175	102B
176	UT-WT
177	UT-WT
178	100A
179	114A
180	104A
181	105A
182	UT-WT
183	99B
184	97A
185	33A
186	95B
187	UT-WT
188	38B
189	35A
190	2B
191	36B
192	UT-WT
193	UT-WT
194	47B
195	26B
196	135B
197	84A
198	UT-WT
199	121B
200	96A
201	89B
202	7A
203	UT-WT
204	37A
205	144B
206	91B
207	27B
208	UT-WT
209	UT-WT
210	66A
211	143B
212	140B
213	88B
214	UT-WT
215	22B
216	21B
217	125A
218	32A
219	UT-WT
220	63A
221	61A
222	100B
223	111A
224	UT-WT
225	UT-WT
226	93A
227	93B
228	97B
229	89A
230	UT-WT
231	135A
232	116A
233	101B
234	48A
235	UT-WT
236	78B
237	51A
238	67B
239	80B
240	UT-WT
241	UT-WT
242	79B
243	8B
244	51B
245	8A
246	UT-WT
247	127B
248	31B
249	34B
250	42B
251	UT-WT
252	3B
253	24A
254	9B
255	5A
256	UT-WT
257	UT-WT
258	14B
259	17B
260	28A
261	13B
262	UT-WT
263	17A
264	23B
265	26A
266	58B
267	UT-WT
268	141A
269	115B
270	19A
271	18B
272	UT-WT
273	UT-WT
274	12B
275	40B
276	18A
277	74B
278	UT-WT
279	112B
280	41A
281	64A
282	40A
283	UT-WT
284	119A
285	25A
286	23A
287	15B
288	UT-WT
289	UT-WT
290	83B
291	119B
292	84B
293	24B
294	UT-WT
295	60A
296	10A
297	129B
298	15A
299	UT-WT
300	35B
301	91A
302	95A
303	87B
304	UT-WT
305	UT-WT
306	92A
307	106B
308	33B
309	39A
310	UT-WT
311	75A
312	59A
313	4B
314	94A
315	UT-WT
316	16A
317	59B
318	133B
319	58B
320	UT-WT
321	UT-WT
322	142B
323	98B
324	37B
325	36A
326	UT-WT
327	32B
328	108B
329	57A
330	86B
331	UT-WT
332	83A
333	115B
334	122A
335	85A
336	UT-WT
337	UT-WT
338	38A
339	94A
340	60A
341	122A
342	UT-WT
343	36A
344	16A
345	83A
346	33B
347	UT-WT
348	85A
349	108B
350	32B
351	59A
352	UT-WT
353	UT-WT
354	106B
355	142B
356	39A
357	129B
358	UT-WT
359	86B
360	115B
361	37B
362	32B
363	UT-WT
364	108B
365	10A
366	15A
367	58B
368	UT-WT
369	UT-WT
370	38A
371	75A
372	98B
373	92A
374	UT-WT
375	35B
376	59A
377	82A
378	145B
379	UT-WT
380	139A
381	139A
382	82A
383	145B
384	UT-WT
385	UT-WT
386	45B
387	19B
388	70A
389	69B
390	UT-WT
391	20B
392	90B
393	77B
394	1A
395	UT-WT
396	29B
397	142A
398	113A
399	114A
400	UT-WT
401	UT-WT
402	148B
403	134B
404	2A
405	57B
406	UT-WT
407	42A
408	94B
409	67A
410	47A
411	UT-WT
412	129A
413	85B
414	80A
415	54A
416	UT-WT
417	UT-WT
418	68A
419	5B
420	45A
421	66B
422	UT-WT
423	86A
424	56A
425	30A
426	134B
427	UT-WT
428	AZ-WT
429	7B
430	106A
431	130B
432	UT-WT
433	UT-WT
434	26B
435	104B
436	29B
437	95B
438	UT-WT
439	144B
440	89B
441	37A
442	27B
443	UT-WT
444	87B
445	127A
446	140B
447	66A
448	UT-WT
449	UT-WT
450	62A
451	62B
452	136A
453	35A
454	UT-WT
455	38B
456	91B
457	7A
458	88B
459	UT-WT
460	36B
461	84A
462	121B
463	135B
464	UT-WT
465	UT-WT
466	55B
467	6A
468	97A
469	27A
470	UT-WT
471	56B
472	126B
473	138A
474	143B
475	UT-WT
476	71A
477	75B
478	22A
479	14A
480	UT-WT
481	UT-WT
482	63B!
483	138B
484	46A
485	125B
486	UT-WT
487	50B
488	103B
489	104A
490	105A
491	UT-WT
492	47B
493	99B
494	103A
495	100A
496	UT-WT
497	UT-WT
498	33A
499	114A
500	102B
501	96A
502	UT-WT
503	95A
504	2B
505	11A
506	99A
507	UT-WT
508	69A
509	50A
510	16B
511	61B
512	UT-WT
513	UT-WT
514	68B
515	136A
516	52B
517	43B
518	UT-WT
519	4A
520	46B
521	71B
522	131A
523	UT-WT
524	12A
525	119A
526	25A
527	18B
528	UT-WT
529	UT-WT
530	137A
531	118B
532	74A
533	39B
534	UT-WT
535	76A
536	41B
537	53A
538	81B
539	UT-WT
540	43A
541	60B
542	124B
543	44A
544	UT-WT
545	UT-WT
546	64A
547	40B
548	42B
549	74B
550	UT-WT
551	41A
552	8A
553	23A
554	84B
555	UT-WT
556	40A
557	15B
558	119B
559	115B
560	UT-WT
561	UT-WT
562	122B
563	28B
564	108A
565	11B
566	UT-WT
567	98A
568	72/73B
569	140A
570	130A
571	UT-WT
572	120B
573	44B
574	109A
575	117A
576	UT-WT
577	UT-WT
578	109B
579	78A
580	82B
581	120A
582	UT-WT
583	77A
584	141B
585	112A
586	139B
587	UT-WT
588	110A
589	132A
590	91A
591	131B
592	UT-WT
593	UT-WT
594	54B
595	29A
596	72B
597	83B
598	UT-WT
599	13B
600	28A
601	52A
602	64B
603	UT-WT
604	72A
605	30B
606	65B
607	34A
608	UT-WT
609	UT-WT
610	23B
611	5A
612	17A
613	24A
614	UT-WT
615	9B
616	26A
617	14B
618	17B
619	UT-WT
620	127B
621	12B
622	31B
623	19A
624	UT-WT
625	UT-WT
626	24B
627	58B
628	141A
629	1B
630	UT-WT
631	102A
632	88A
633	6B
634	128B
635	UT-WT
636	137B
637	123A
638	3A
639	136B
640	UT-WT
641	UT-WT
642	73A
643	55A
644	81A
645	112B
646	UT-WT
647	78B
648	8B
649	48B
650	46A
651	UT-WT
652	13A
653	34B
654	18A
655	3B
656	UT-WT
657	UT-WT
658	101B
659	111A
660	93B
661	97B
662	UT-WT
663	93A
664	100B
665	63A
666	61A
667	UT-WT
668	125A
669	22B
670	21B
671	32A
672	UT-WT
673	UT-WT
674	58B
675	15A
676	10A
677	133B
678	UT-WT
679	37B
680	35B
681	57A
682	59B
683	UT-WT
684	98B
685	38A
686	92A
687	75A
688	UT-WT
689	UT-WT
690	135A
691	89A
692	116A
693	79B
694	UT-WT
695	80B
696	67B
697	48A
698	51B
699	UT-WT
700	51A
701	77B
702	70A
703	29B
704	UT-WT
705	UT-WT
706	48A
707	41A
708	26A
709	22B
710	UT-WT
711	18A
712	5A
713	127B
714	8A
715	UT-WT
716	64A
717	100B
718	63A
719	3B
720	UT-WT
721	UT-WT
722	80B
723	67B
724	17A
725	31B
726	UT-WT
727	12B
728	74B
729	83B
730	42B
731	UT-WT
732	79B
733	125A
734	15B
735	32A
736	UT-WT
737	UT-WT
738	25A
739	93B
740	111A
741	58B
742	UT-WT
743	18B
744	61A
745	141A
746	115B
747	UT-WT
748	14B
749	24B
750	9B
751	119A
752	UT-WT
753	UT-WT
754	135A
755	116A
756	24A
757	101B
758	UT-WT
759	97B
760	93A
761	119A
762	24B
763	UT-WT
764	89A
765	23A
766	84B
767	17B
768	UT-WT
769	UT-WT
770	50A
771	1A
772	45B
773	90B
774	UT-WT
775	16B
776	11A
777	1B
778	109A
779	UT-WT
780	123A
781	88A
782	11B
783	139B
784	UT-WT
785	UT-WT
786	120B
787	98A
788	122B
789	128B
790	UT-WT
791	72/73B
792	117A
793	141B
794	109B
795	UT-WT
796	136B
797	42A
798	47A
799	142A
800	UT-WT
801	UT-WT
802	AZ-WT
803	134B
804	130B
805	120A
806	UT-WT
807	132A
808	82B
809	94B
810	2A
811	UT-WT
812	148B
813	77A
814	19B
815	131B
816	UT-WT
817	UT-WT
818	28B
819	80A
820	110A
821	62A
822	UT-WT
823	12A
824	61B
825	112A
826	137B
827	UT-WT
828	48B
829	108A
830	140A
831	44B
832	UT-WT
833	UT-WT
834	130A
835	6B
836	131A
837	69A
838	UT-WT
839	91A
840	99A
841	54A
842	45A
843	UT-WT
844	46A
845	102A
846	72B
847	56A
848	UT-WT
849	UT-WT
850	106A
851	127A
852	113A
853	74A
854	UT-WT
855	137A
856	81B
857	67A
858	129A
859	UT-WT
860	114A
861	134B
862	7B
863	57B
864	UT-WT
865	UT-WT
866	41B
867	118B
868	76A
869	39B
870	UT-WT
871	43A
872	6A
873	56B
874	126B
875	UT-WT
876	55B
877	44A
878	125B
879	68A
880	UT-WT
881	UT-WT
882	66B
883	55A
884	103B
885	86A
886	UT-WT
887	63B!
888	85B
889	30A
890	34A
891	UT-WT
892	30B
893	5B
894	138B
895	69B
896	UT-WT
897	UT-WT
898	72A
899	52A
900	50B
901	47B
902	UT-WT
903	97A
904	27A
905	33A
906	91B
907	UT-WT
908	35A
909	96A
910	95A
911	38B
912	UT-WT
913	UT-WT
914	36B
915	143B
916	71A
917	75B
918	UT-WT
919	138A
920	53A
921	22A
922	14A
923	UT-WT
924	99B
925	103A
926	100A
927	105A
928	UT-WT
929	UT-WT
930	104A
931	102B
932	114A
933	26B
934	UT-WT
935	88B
936	7A
937	29B
938	121B
939	UT-WT
940	84A
941	124B
942	2B
943	65B
944	UT-WT
945	UT-WT
946	61A
947	78B
948	141A
949	115B
950	UT-WT
951	21B
952	58B
953	18B
954	14B
955	UT-WT
956	26A
957	54B
958	13A
959	46A
960	UT-WT
961	UT-WT
962	29A
963	81A
964	78A
965	3B
966	UT-WT
967	127B
968	22B
969	31B
970	34B
971	UT-WT
972	19A
973	12B
974	34B
975	112B
976	UT-WT
977	UT-WT
978	40B
979	74B
980	40A
981	64A
982	UT-WT
983	42B
984	41A
985	5A
986	8A
987	UT-WT
988	23A
989	23B
990	15B
991	28A
992	UT-WT
993	UT-WT
994	37A
995	27B
996	95B
997	87B
998	UT-WT
999	66A
1000	89B
1001	62B
1002	104B
1003	UT-WT
1004	135B
1005	60B
1006	140B
1007	144B
1008	UT-WT
1009	UT-WT
1010	51B
1011	48A
1012	13B
1013	20B
1014	UT-WT
1015	81B
1016	43A
1017	17B
1018	8B
1019	UT-WT
1020	67B
1021	116A
1022	135A
1023	51A
1024	UT-WT
1025	UT-WT
1026	89A
1027	93A
1028	97B
1029	111A
1030	UT-WT
1031	101B
1032	93B
1033	83B
1034	79B
1035	UT-WT
1036	32A
1037	73A
1038	39B
1039	125A
1040	UT-WT
1041	UT-WT
1042	24A
1043	17A
1044	80B
1045	9B
1046	UT-WT
1047	34B
1048	40A
1049	23B
1050	40B
1051	UT-WT
1052	13B
1053	28A
1054	51A
1055	119B
1056	UT-WT
1057	UT-WT
1058	84B
1059	25A
1060	119B
1061	40B
1062	UT-WT
1063	64B
1064	68B
1065	43B
1066	71B
1067	UT-WT
1068	52B
1069	4A
1070	41B
1071	66A
1072	UT-WT
1073	UT-WT
1074	112B
1075	19A
1076	21B
1077	51B
1078	UT-WT
1079	8B
1080	78B
1081	57A
1082	36A
1083	UT-WT
1084	59B
1085	106B
1086	142B
1087	4B
1088	UT-WT
1089	UT-WT
1090	100B
1091	3A
1092	63A
1093	39A
1094	UT-WT
1095	83A
1096	33B
1097	85A
1098	115B
1099	UT-WT
1100	35B
1101	60A
1102	16A
1103	133B
1104	UT-WT
1105	UT-WT
1106	37B
1107	108B
1108	32B
1109	92A
1110	UT-WT
1111	122A
1112	129B
1113	15A
1114	75A
1115	UT-WT
1116	98B
1117	59A
1118	58B
1119	10A
1120	UT-WT
1121	UT-WT
1122	94A
1123	38A
1124	86B
1125	106B
1126	UT-WT
1127	86B
1128	142B
1129	57A
1130	36A
1131	UT-WT
1132	59B
1133	35B
1134	122A
1135	85A
1136	UT-WT
1137	UT-WT
1138	33B
1139	16A
1140	92A
1141	39A
1142	UT-WT
1143	115B
1144	83A
1145	94A
1146	129B
1147	UT-WT
1148	4B
1149	133B
1150	4B
1151	60A
1152	UT-WT
1153	UT-WT
1154	50B
1155	40B
1156	45B
1157	69B
1158	UT-WT
1159	77B
1160	29B
1161	70A
1162	1A
1163	UT-WT
1164	85B
1165	56A
1166	86A
1167	138B
1168	UT-WT
1169	UT-WT
1170	45A
1171	46A
1172	19B
1173	68A
1174	UT-WT
1175	54A
1176	5B
1177	29A
1178	81A
1179	UT-WT
1180	62A
1181	64B
1182	52A
1183	94B
1184	UT-WT
1185	UT-WT
1186	134B
1187	106A
1188	7B
1189	114A
1190	UT-WT
1191	67A
1192	130B
1193	148B
1194	47A
1195	UT-WT
1196	94B
1197	2A
1198	113A
1199	57B
1200	UT-WT
1201	UT-WT
1202	34A
1203	30B
1204	103B
1205	55A
1206	UT-WT
1207	44A
1208	124B
1209	72B
1210	13A
1211	UT-WT
1212	72A
1213	91A
1214	4A
1215	140A
1216	UT-WT
1217	78A
1218	UT-WT
1219	46B
1220	68B
1221	43B
1222	UT-WT
1223	71B
1224	52B
1225	AZ-WT
1226	42A
1227	UT-WT
1228	142A
1229	3A
1230	46A
1231	69A
1232	UT-WT
1233	UT-WT
1234	95B
1235	27B
1236	104B
1237	144B
1238	UT-WT
1239	87B
1240	29B
1241	12A
1242	11A
1243	UT-WT
1244	66B
1245	129A
1246	127A
1247	134B
1248	UT-WT
1249	UT-WT
1250	139B
1251	109A
1252	108A
1253	110A
1254	UT-WT
1255	48B
1256	109B
1257	1B
1258	122B
1259	UT-WT
1260	72/73B
1261	130A
1262	123A
1263	28B
1264	UT-WT
1265	UT-WT
1266	76A
1267	137A
1268	84A
1269	89B
1270	UT-WT
1271	37A
1272	135B
1273	100A
1274	7A
1275	UT-WT
1276	121B
1277	104A
1278	99B
1279	103A
1280	UT-WT
1281	UT-WT
1282	102A
1283	73A
1284	136A
1285	132A
1286	UT-WT
1287	136B
1288	141B
1289	131B
1290	117A
1291	UT-WT
1292	98A
1293	77A
1294	44B
1295	11B
1296	UT-WT
1297	UT-WT
1298	82B
1299	128B
1300	80A
1301	131A
1302	UT-WT
1303	60B
1304	62B
1305	65B
1306	120A
1307	UT-WT
1308	112A
1309	88A
1310	137B
1311	120B
1312	UT-WT
1313	UT-WT
1314	2B
1315	91B
1316	27A
1317	53A
1318	UT-WT
1319	33A
1320	143B
1321	38B
1322	95A
1323	UT-WT
1324	96A
1325	74A
1326	36B
1327	35A
1328	UT-WT
1329	UT-WT
1330	75B
1331	14A
1332	118B
1333	102B
1334	UT-WT
1335	26B
1336	138A
1337	6B
1338	99A
1339	UT-WT
1340	61B
1341	105A
1342	114A
1343	88B
1344	UT-WT
1345	UT-WT
1346	125B
1347	50A
1348	30A
1349	47B
1350	UT-WT
1351	6A
1352	140B
1353	56B
1354	97A
1355	UT-WT
1356	71A
1357	22A
1358	126B
1359	55B
1360	UT-WT
1361	UT-WT
1362	20B
1363	16B
1364	63B!
1365	145B
1366	UT-WT
1367	139A
1368	82A
1369	139A
1370	82A
1371	UT-WT
1372	145B
