# Supplementary material for: Blumenols as shoot markers of root symbiosis with arbuscular mycorrhizal fungi
Source: eLife. 2018 Aug 28;7:e37093. doi: 10.7554/eLife.37093 (PMC6156081; doi:10.7554/eLife.37093)
Supplement: Source code 1. [file elife-37093-code1.zip › For QTL/NIATTr2.AN6.txt]

scaffold08593	NIATTr2	gene	12335	12823	.	-	.	ID=NIATv7_g55277;Name=NIATv7_g55277
scaffold08593	NIATTr2	mRNA	12335	12823	.	-	.	ID=NIATv7_g55277.t1;Parent=NIATv7_g55277;Name=NIATv7_g55277.t1
scaffold08593	NIATTr2	exon	12335	12823	.	-	.	ID=NIATv7_g55277.t1.exon1;Parent=NIATv7_g55277.t1
scaffold08593	NIATTr2	CDS	12335	12823	.	-	0	ID=NIATv7_g55277.t1.cds1;Parent=NIATv7_g55277.t1
scaffold03249	NIATTr2	gene	28526	31960	.	+	.	ID=NIATv7_g27967;Name=NIATv7_g27967
scaffold03249	NIATTr2	mRNA	28526	31960	.	+	.	ID=NIATv7_g27967.t1;Parent=NIATv7_g27967;Name=NIATv7_g27967.t1
scaffold03249	NIATTr2	five_prime_UTR	28526	28585	.	+	.	ID=NIATv7_g27967.t1.5utr;Parent=NIATv7_g27967.t1
scaffold03249	NIATTr2	exon	28526	29086	.	+	.	ID=NIATv7_g27967.t1.exon1;Parent=NIATv7_g27967.t1
scaffold03249	NIATTr2	CDS	28586	29086	.	+	0	ID=NIATv7_g27967.t1.cds1;Parent=NIATv7_g27967.t1
scaffold03249	NIATTr2	exon	29228	29515	.	+	.	ID=NIATv7_g27967.t1.exon2;Parent=NIATv7_g27967.t1
scaffold03249	NIATTr2	CDS	29228	29515	.	+	0	ID=NIATv7_g27967.t1.cds2;Parent=NIATv7_g27967.t1
scaffold03249	NIATTr2	exon	30421	30910	.	+	.	ID=NIATv7_g27967.t1.exon3;Parent=NIATv7_g27967.t1
scaffold03249	NIATTr2	CDS	30421	30910	.	+	0	ID=NIATv7_g27967.t1.cds3;Parent=NIATv7_g27967.t1
scaffold03249	NIATTr2	exon	31070	31960	.	+	.	ID=NIATv7_g27967.t1.exon4;Parent=NIATv7_g27967.t1
scaffold03249	NIATTr2	CDS	31070	31905	.	+	2	ID=NIATv7_g27967.t1.cds4;Parent=NIATv7_g27967.t1
scaffold03249	NIATTr2	three_prime_UTR	31906	31960	.	+	.	ID=NIATv7_g27967.t1.3utr;Parent=NIATv7_g27967.t1
scaffold03249	NIATTr2	gene	110013	110324	.	+	.	ID=NIATv7_g55515;Name=NIATv7_g55515
scaffold03249	NIATTr2	mRNA	110013	110324	.	+	.	ID=NIATv7_g55515.t1;Parent=NIATv7_g55515;Name=NIATv7_g55515.t1
scaffold03249	NIATTr2	exon	110013	110324	.	+	.	ID=NIATv7_g55515.t1.exon1;Parent=NIATv7_g55515.t1
scaffold03249	NIATTr2	CDS	110013	110324	.	+	0	ID=NIATv7_g55515.t1.cds1;Parent=NIATv7_g55515.t1
scaffold00664	NIATTr2	gene	150621	159486	.	-	.	ID=NIATv7_g14865;Name=NIATv7_g14865
scaffold00664	NIATTr2	mRNA	150621	159486	.	-	.	ID=NIATv7_g14865.t1;Parent=NIATv7_g14865;Name=NIATv7_g14865.t1
scaffold00664	NIATTr2	five_prime_UTR	159368	159486	.	-	.	ID=NIATv7_g14865.t1.5utr;Parent=NIATv7_g14865.t1
scaffold00664	NIATTr2	exon	159221	159486	.	-	.	ID=NIATv7_g14865.t1.exon1;Parent=NIATv7_g14865.t1
scaffold00664	NIATTr2	CDS	159221	159367	.	-	0	ID=NIATv7_g14865.t1.cds1;Parent=NIATv7_g14865.t1
scaffold00664	NIATTr2	exon	152353	152817	.	-	.	ID=NIATv7_g14865.t1.exon2;Parent=NIATv7_g14865.t1
scaffold00664	NIATTr2	CDS	152353	152817	.	-	0	ID=NIATv7_g14865.t1.cds2;Parent=NIATv7_g14865.t1
scaffold00664	NIATTr2	exon	152078	152245	.	-	.	ID=NIATv7_g14865.t1.exon3;Parent=NIATv7_g14865.t1
scaffold00664	NIATTr2	CDS	152078	152245	.	-	0	ID=NIATv7_g14865.t1.cds3;Parent=NIATv7_g14865.t1
scaffold00664	NIATTr2	exon	151385	151513	.	-	.	ID=NIATv7_g14865.t1.exon4;Parent=NIATv7_g14865.t1
scaffold00664	NIATTr2	CDS	151385	151513	.	-	0	ID=NIATv7_g14865.t1.cds4;Parent=NIATv7_g14865.t1
scaffold00664	NIATTr2	exon	150621	151226	.	-	.	ID=NIATv7_g14865.t1.exon5;Parent=NIATv7_g14865.t1
scaffold00664	NIATTr2	CDS	151128	151226	.	-	0	ID=NIATv7_g14865.t1.cds5;Parent=NIATv7_g14865.t1
scaffold00664	NIATTr2	three_prime_UTR	150621	151127	.	-	.	ID=NIATv7_g14865.t1.3utr;Parent=NIATv7_g14865.t1
scaffold00664	NIATTr2	gene	80903	85571	.	-	.	ID=NIATv7_g14868;Name=NIATv7_g14868
scaffold00664	NIATTr2	mRNA	80903	85571	.	-	.	ID=NIATv7_g14868.t1;Parent=NIATv7_g14868;Name=NIATv7_g14868.t1
scaffold00664	NIATTr2	five_prime_UTR	85551	85571	.	-	.	ID=NIATv7_g14868.t1.5utr;Parent=NIATv7_g14868.t1
scaffold00664	NIATTr2	exon	85479	85571	.	-	.	ID=NIATv7_g14868.t1.exon1;Parent=NIATv7_g14868.t1
scaffold00664	NIATTr2	CDS	85479	85550	.	-	0	ID=NIATv7_g14868.t1.cds1;Parent=NIATv7_g14868.t1
scaffold00664	NIATTr2	exon	85140	85343	.	-	.	ID=NIATv7_g14868.t1.exon2;Parent=NIATv7_g14868.t1
scaffold00664	NIATTr2	CDS	85140	85343	.	-	0	ID=NIATv7_g14868.t1.cds2;Parent=NIATv7_g14868.t1
scaffold00664	NIATTr2	exon	84752	85000	.	-	.	ID=NIATv7_g14868.t1.exon3;Parent=NIATv7_g14868.t1
scaffold00664	NIATTr2	CDS	84752	85000	.	-	0	ID=NIATv7_g14868.t1.cds3;Parent=NIATv7_g14868.t1
scaffold00664	NIATTr2	exon	84444	84659	.	-	.	ID=NIATv7_g14868.t1.exon4;Parent=NIATv7_g14868.t1
scaffold00664	NIATTr2	CDS	84444	84659	.	-	0	ID=NIATv7_g14868.t1.cds4;Parent=NIATv7_g14868.t1
scaffold00664	NIATTr2	exon	83783	83938	.	-	.	ID=NIATv7_g14868.t1.exon5;Parent=NIATv7_g14868.t1
scaffold00664	NIATTr2	CDS	83783	83938	.	-	0	ID=NIATv7_g14868.t1.cds5;Parent=NIATv7_g14868.t1
scaffold00664	NIATTr2	exon	83385	83696	.	-	.	ID=NIATv7_g14868.t1.exon6;Parent=NIATv7_g14868.t1
scaffold00664	NIATTr2	CDS	83385	83696	.	-	0	ID=NIATv7_g14868.t1.cds6;Parent=NIATv7_g14868.t1
scaffold00664	NIATTr2	exon	81867	81954	.	-	.	ID=NIATv7_g14868.t1.exon7;Parent=NIATv7_g14868.t1
scaffold00664	NIATTr2	CDS	81867	81954	.	-	0	ID=NIATv7_g14868.t1.cds7;Parent=NIATv7_g14868.t1
scaffold00664	NIATTr2	exon	81604	81752	.	-	.	ID=NIATv7_g14868.t1.exon8;Parent=NIATv7_g14868.t1
scaffold00664	NIATTr2	CDS	81604	81752	.	-	2	ID=NIATv7_g14868.t1.cds8;Parent=NIATv7_g14868.t1
scaffold00664	NIATTr2	exon	80903	81440	.	-	.	ID=NIATv7_g14868.t1.exon9;Parent=NIATv7_g14868.t1
scaffold00664	NIATTr2	CDS	81138	81440	.	-	0	ID=NIATv7_g14868.t1.cds9;Parent=NIATv7_g14868.t1
scaffold00664	NIATTr2	three_prime_UTR	80903	81137	.	-	.	ID=NIATv7_g14868.t1.3utr;Parent=NIATv7_g14868.t1
scaffold00664	NIATTr2	gene	137896	140544	.	+	.	ID=NIATv7_g14866;Name=NIATv7_g14866
scaffold00664	NIATTr2	mRNA	137896	140544	.	+	.	ID=NIATv7_g14866.t1;Parent=NIATv7_g14866;Name=NIATv7_g14866.t1
scaffold00664	NIATTr2	five_prime_UTR	137896	137967	.	+	.	ID=NIATv7_g14866.t1.5utr;Parent=NIATv7_g14866.t1
scaffold00664	NIATTr2	exon	137896	137990	.	+	.	ID=NIATv7_g14866.t1.exon1;Parent=NIATv7_g14866.t1
scaffold00664	NIATTr2	CDS	137968	137990	.	+	0	ID=NIATv7_g14866.t1.cds1;Parent=NIATv7_g14866.t1
scaffold00664	NIATTr2	exon	138587	138803	.	+	.	ID=NIATv7_g14866.t1.exon2;Parent=NIATv7_g14866.t1
scaffold00664	NIATTr2	CDS	138587	138803	.	+	1	ID=NIATv7_g14866.t1.cds2;Parent=NIATv7_g14866.t1
scaffold00664	NIATTr2	exon	140162	140544	.	+	.	ID=NIATv7_g14866.t1.exon3;Parent=NIATv7_g14866.t1
scaffold00664	NIATTr2	CDS	140162	140236	.	+	0	ID=NIATv7_g14866.t1.cds3;Parent=NIATv7_g14866.t1
scaffold00664	NIATTr2	three_prime_UTR	140237	140544	.	+	.	ID=NIATv7_g14866.t1.3utr;Parent=NIATv7_g14866.t1
scaffold00664	NIATTr2	gene	118936	119574	.	+	.	ID=NIATv7_g14867;Name=NIATv7_g14867
scaffold00664	NIATTr2	mRNA	118936	119574	.	+	.	ID=NIATv7_g14867.t1;Parent=NIATv7_g14867;Name=NIATv7_g14867.t1
scaffold00664	NIATTr2	five_prime_UTR	118936	119010	.	+	.	ID=NIATv7_g14867.t1.5utr;Parent=NIATv7_g14867.t1
scaffold00664	NIATTr2	exon	118936	119256	.	+	.	ID=NIATv7_g14867.t1.exon1;Parent=NIATv7_g14867.t1
scaffold00664	NIATTr2	CDS	119011	119256	.	+	0	ID=NIATv7_g14867.t1.cds1;Parent=NIATv7_g14867.t1
scaffold00664	NIATTr2	exon	119432	119574	.	+	.	ID=NIATv7_g14867.t1.exon2;Parent=NIATv7_g14867.t1
scaffold00664	NIATTr2	CDS	119432	119443	.	+	0	ID=NIATv7_g14867.t1.cds2;Parent=NIATv7_g14867.t1
scaffold00664	NIATTr2	three_prime_UTR	119444	119574	.	+	.	ID=NIATv7_g14867.t1.3utr;Parent=NIATv7_g14867.t1
scaffold00643	NIATTr2	gene	402845	407619	.	+	.	ID=NIATv7_g14257;Name=NIATv7_g14257
scaffold00643	NIATTr2	mRNA	402845	407619	.	+	.	ID=NIATv7_g14257.t1;Parent=NIATv7_g14257;Name=NIATv7_g14257.t1
scaffold00643	NIATTr2	five_prime_UTR	402845	403018	.	+	.	ID=NIATv7_g14257.t1.5utr;Parent=NIATv7_g14257.t1
scaffold00643	NIATTr2	exon	402845	403052	.	+	.	ID=NIATv7_g14257.t1.exon1;Parent=NIATv7_g14257.t1
scaffold00643	NIATTr2	CDS	403019	403052	.	+	0	ID=NIATv7_g14257.t1.cds1;Parent=NIATv7_g14257.t1
scaffold00643	NIATTr2	exon	403267	403403	.	+	.	ID=NIATv7_g14257.t1.exon2;Parent=NIATv7_g14257.t1
scaffold00643	NIATTr2	CDS	403267	403403	.	+	2	ID=NIATv7_g14257.t1.cds2;Parent=NIATv7_g14257.t1
scaffold00643	NIATTr2	exon	403811	403857	.	+	.	ID=NIATv7_g14257.t1.exon3;Parent=NIATv7_g14257.t1
scaffold00643	NIATTr2	CDS	403811	403857	.	+	0	ID=NIATv7_g14257.t1.cds3;Parent=NIATv7_g14257.t1
scaffold00643	NIATTr2	exon	403971	404296	.	+	.	ID=NIATv7_g14257.t1.exon4;Parent=NIATv7_g14257.t1
scaffold00643	NIATTr2	CDS	403971	404296	.	+	1	ID=NIATv7_g14257.t1.cds4;Parent=NIATv7_g14257.t1
scaffold00643	NIATTr2	exon	405189	405271	.	+	.	ID=NIATv7_g14257.t1.exon5;Parent=NIATv7_g14257.t1
scaffold00643	NIATTr2	CDS	405189	405271	.	+	2	ID=NIATv7_g14257.t1.cds5;Parent=NIATv7_g14257.t1
scaffold00643	NIATTr2	exon	405354	405429	.	+	.	ID=NIATv7_g14257.t1.exon6;Parent=NIATv7_g14257.t1
scaffold00643	NIATTr2	CDS	405354	405429	.	+	0	ID=NIATv7_g14257.t1.cds6;Parent=NIATv7_g14257.t1
scaffold00643	NIATTr2	exon	406241	406398	.	+	.	ID=NIATv7_g14257.t1.exon7;Parent=NIATv7_g14257.t1
scaffold00643	NIATTr2	CDS	406241	406398	.	+	2	ID=NIATv7_g14257.t1.cds7;Parent=NIATv7_g14257.t1
scaffold00643	NIATTr2	exon	406676	406837	.	+	.	ID=NIATv7_g14257.t1.exon8;Parent=NIATv7_g14257.t1
scaffold00643	NIATTr2	CDS	406676	406837	.	+	0	ID=NIATv7_g14257.t1.cds8;Parent=NIATv7_g14257.t1
scaffold00643	NIATTr2	exon	407063	407619	.	+	.	ID=NIATv7_g14257.t1.exon9;Parent=NIATv7_g14257.t1
scaffold00643	NIATTr2	CDS	407063	407179	.	+	0	ID=NIATv7_g14257.t1.cds9;Parent=NIATv7_g14257.t1
scaffold00643	NIATTr2	three_prime_UTR	407180	407619	.	+	.	ID=NIATv7_g14257.t1.3utr;Parent=NIATv7_g14257.t1
scaffold00643	NIATTr2	gene	269066	274551	.	-	.	ID=NIATv7_g14255;Name=NIATv7_g14255
scaffold00643	NIATTr2	mRNA	269066	274551	.	-	.	ID=NIATv7_g14255.t1;Parent=NIATv7_g14255;Name=NIATv7_g14255.t1
scaffold00643	NIATTr2	five_prime_UTR	274466	274551	.	-	.	ID=NIATv7_g14255.t1.5utr;Parent=NIATv7_g14255.t1
scaffold00643	NIATTr2	exon	273818	274551	.	-	.	ID=NIATv7_g14255.t1.exon1;Parent=NIATv7_g14255.t1
scaffold00643	NIATTr2	CDS	273818	274465	.	-	0	ID=NIATv7_g14255.t1.cds1;Parent=NIATv7_g14255.t1
scaffold00643	NIATTr2	exon	272789	272890	.	-	.	ID=NIATv7_g14255.t1.exon2;Parent=NIATv7_g14255.t1
scaffold00643	NIATTr2	CDS	272789	272890	.	-	0	ID=NIATv7_g14255.t1.cds2;Parent=NIATv7_g14255.t1
scaffold00643	NIATTr2	exon	269832	270467	.	-	.	ID=NIATv7_g14255.t1.exon3;Parent=NIATv7_g14255.t1
scaffold00643	NIATTr2	CDS	269832	270467	.	-	0	ID=NIATv7_g14255.t1.cds3;Parent=NIATv7_g14255.t1
scaffold00643	NIATTr2	exon	269066	269517	.	-	.	ID=NIATv7_g14255.t1.exon4;Parent=NIATv7_g14255.t1
scaffold00643	NIATTr2	CDS	269353	269517	.	-	0	ID=NIATv7_g14255.t1.cds4;Parent=NIATv7_g14255.t1
scaffold00643	NIATTr2	three_prime_UTR	269066	269352	.	-	.	ID=NIATv7_g14255.t1.3utr;Parent=NIATv7_g14255.t1
scaffold00643	NIATTr2	gene	210104	218866	.	-	.	ID=NIATv7_g14254;Name=NIATv7_g14254
scaffold00643	NIATTr2	mRNA	210104	218866	.	-	.	ID=NIATv7_g14254.t1;Parent=NIATv7_g14254;Name=NIATv7_g14254.t1
scaffold00643	NIATTr2	five_prime_UTR	218742	218866	.	-	.	ID=NIATv7_g14254.t1.5utr;Parent=NIATv7_g14254.t1
scaffold00643	NIATTr2	exon	218592	218866	.	-	.	ID=NIATv7_g14254.t1.exon1;Parent=NIATv7_g14254.t1
scaffold00643	NIATTr2	CDS	218592	218741	.	-	0	ID=NIATv7_g14254.t1.cds1;Parent=NIATv7_g14254.t1
scaffold00643	NIATTr2	exon	218271	218459	.	-	.	ID=NIATv7_g14254.t1.exon2;Parent=NIATv7_g14254.t1
scaffold00643	NIATTr2	CDS	218271	218459	.	-	0	ID=NIATv7_g14254.t1.cds2;Parent=NIATv7_g14254.t1
scaffold00643	NIATTr2	exon	217378	217431	.	-	.	ID=NIATv7_g14254.t1.exon3;Parent=NIATv7_g14254.t1
scaffold00643	NIATTr2	CDS	217378	217431	.	-	0	ID=NIATv7_g14254.t1.cds3;Parent=NIATv7_g14254.t1
scaffold00643	NIATTr2	exon	217181	217269	.	-	.	ID=NIATv7_g14254.t1.exon4;Parent=NIATv7_g14254.t1
scaffold00643	NIATTr2	CDS	217181	217269	.	-	0	ID=NIATv7_g14254.t1.cds4;Parent=NIATv7_g14254.t1
scaffold00643	NIATTr2	exon	215927	216203	.	-	.	ID=NIATv7_g14254.t1.exon5;Parent=NIATv7_g14254.t1
scaffold00643	NIATTr2	CDS	215927	216203	.	-	1	ID=NIATv7_g14254.t1.cds5;Parent=NIATv7_g14254.t1
scaffold00643	NIATTr2	exon	215413	215469	.	-	.	ID=NIATv7_g14254.t1.exon6;Parent=NIATv7_g14254.t1
scaffold00643	NIATTr2	CDS	215413	215469	.	-	0	ID=NIATv7_g14254.t1.cds6;Parent=NIATv7_g14254.t1
scaffold00643	NIATTr2	exon	214174	214205	.	-	.	ID=NIATv7_g14254.t1.exon7;Parent=NIATv7_g14254.t1
scaffold00643	NIATTr2	CDS	214174	214205	.	-	0	ID=NIATv7_g14254.t1.cds7;Parent=NIATv7_g14254.t1
scaffold00643	NIATTr2	exon	213738	213873	.	-	.	ID=NIATv7_g14254.t1.exon8;Parent=NIATv7_g14254.t1
scaffold00643	NIATTr2	CDS	213738	213873	.	-	1	ID=NIATv7_g14254.t1.cds8;Parent=NIATv7_g14254.t1
scaffold00643	NIATTr2	exon	213470	213643	.	-	.	ID=NIATv7_g14254.t1.exon9;Parent=NIATv7_g14254.t1
scaffold00643	NIATTr2	CDS	213470	213643	.	-	0	ID=NIATv7_g14254.t1.cds9;Parent=NIATv7_g14254.t1
scaffold00643	NIATTr2	exon	212254	212865	.	-	.	ID=NIATv7_g14254.t1.exon10;Parent=NIATv7_g14254.t1
scaffold00643	NIATTr2	CDS	212254	212865	.	-	0	ID=NIATv7_g14254.t1.cds10;Parent=NIATv7_g14254.t1
scaffold00643	NIATTr2	exon	211555	211692	.	-	.	ID=NIATv7_g14254.t1.exon11;Parent=NIATv7_g14254.t1
scaffold00643	NIATTr2	CDS	211555	211692	.	-	0	ID=NIATv7_g14254.t1.cds11;Parent=NIATv7_g14254.t1
scaffold00643	NIATTr2	exon	211305	211403	.	-	.	ID=NIATv7_g14254.t1.exon12;Parent=NIATv7_g14254.t1
scaffold00643	NIATTr2	CDS	211305	211403	.	-	0	ID=NIATv7_g14254.t1.cds12;Parent=NIATv7_g14254.t1
scaffold00643	NIATTr2	exon	210862	210962	.	-	.	ID=NIATv7_g14254.t1.exon13;Parent=NIATv7_g14254.t1
scaffold00643	NIATTr2	CDS	210862	210962	.	-	0	ID=NIATv7_g14254.t1.cds13;Parent=NIATv7_g14254.t1
scaffold00643	NIATTr2	exon	210677	210767	.	-	.	ID=NIATv7_g14254.t1.exon14;Parent=NIATv7_g14254.t1
scaffold00643	NIATTr2	CDS	210677	210767	.	-	1	ID=NIATv7_g14254.t1.cds14;Parent=NIATv7_g14254.t1
scaffold00643	NIATTr2	exon	210104	210581	.	-	.	ID=NIATv7_g14254.t1.exon15;Parent=NIATv7_g14254.t1
scaffold00643	NIATTr2	CDS	210483	210581	.	-	0	ID=NIATv7_g14254.t1.cds15;Parent=NIATv7_g14254.t1
scaffold00643	NIATTr2	three_prime_UTR	210104	210482	.	-	.	ID=NIATv7_g14254.t1.3utr;Parent=NIATv7_g14254.t1
scaffold00643	NIATTr2	gene	194015	197722	.	-	.	ID=NIATv7_g14253;Name=NIATv7_g14253
scaffold00643	NIATTr2	mRNA	194015	197722	.	-	.	ID=NIATv7_g14253.t1;Parent=NIATv7_g14253;Name=NIATv7_g14253.t1
scaffold00643	NIATTr2	five_prime_UTR	197644	197722	.	-	.	ID=NIATv7_g14253.t1.5utr;Parent=NIATv7_g14253.t1
scaffold00643	NIATTr2	exon	197355	197722	.	-	.	ID=NIATv7_g14253.t1.exon1;Parent=NIATv7_g14253.t1
scaffold00643	NIATTr2	CDS	197355	197643	.	-	0	ID=NIATv7_g14253.t1.cds1;Parent=NIATv7_g14253.t1
scaffold00643	NIATTr2	exon	194015	195483	.	-	.	ID=NIATv7_g14253.t1.exon2;Parent=NIATv7_g14253.t1
scaffold00643	NIATTr2	CDS	194879	195483	.	-	2	ID=NIATv7_g14253.t1.cds2;Parent=NIATv7_g14253.t1
scaffold00643	NIATTr2	three_prime_UTR	194015	194878	.	-	.	ID=NIATv7_g14253.t1.3utr;Parent=NIATv7_g14253.t1
scaffold03777	NIATTr2	gene	84130	88735	.	+	.	ID=NIATv7_g55517;Name=NIATv7_g55517
scaffold03777	NIATTr2	mRNA	84130	88735	.	+	.	ID=NIATv7_g55517.t1;Parent=NIATv7_g55517;Name=NIATv7_g55517.t1
scaffold03777	NIATTr2	exon	84130	84609	.	+	.	ID=NIATv7_g55517.t1.exon1;Parent=NIATv7_g55517.t1
scaffold03777	NIATTr2	CDS	84130	84609	.	+	0	ID=NIATv7_g55517.t1.cds1;Parent=NIATv7_g55517.t1
scaffold03777	NIATTr2	exon	85698	85912	.	+	.	ID=NIATv7_g55517.t1.exon2;Parent=NIATv7_g55517.t1
scaffold03777	NIATTr2	CDS	85698	85912	.	+	0	ID=NIATv7_g55517.t1.cds2;Parent=NIATv7_g55517.t1
scaffold03777	NIATTr2	exon	87013	87254	.	+	.	ID=NIATv7_g55517.t1.exon3;Parent=NIATv7_g55517.t1
scaffold03777	NIATTr2	CDS	87013	87254	.	+	1	ID=NIATv7_g55517.t1.cds3;Parent=NIATv7_g55517.t1
scaffold03777	NIATTr2	exon	88335	88735	.	+	.	ID=NIATv7_g55517.t1.exon4;Parent=NIATv7_g55517.t1
scaffold03777	NIATTr2	CDS	88335	88600	.	+	2	ID=NIATv7_g55517.t1.cds4;Parent=NIATv7_g55517.t1
scaffold03777	NIATTr2	three_prime_UTR	88601	88735	.	+	.	ID=NIATv7_g55517.t1.3utr;Parent=NIATv7_g55517.t1
scaffold03777	NIATTr2	gene	17849	20033	.	+	.	ID=NIATv7_g38481;Name=NIATv7_g38481
scaffold03777	NIATTr2	mRNA	17849	20033	.	+	.	ID=NIATv7_g38481.t1;Parent=NIATv7_g38481;Name=NIATv7_g38481.t1
scaffold03777	NIATTr2	five_prime_UTR	17849	17931	.	+	.	ID=NIATv7_g38481.t1.5utr;Parent=NIATv7_g38481.t1
scaffold03777	NIATTr2	exon	17849	17979	.	+	.	ID=NIATv7_g38481.t1.exon1;Parent=NIATv7_g38481.t1
scaffold03777	NIATTr2	CDS	17932	17979	.	+	0	ID=NIATv7_g38481.t1.cds1;Parent=NIATv7_g38481.t1
scaffold03777	NIATTr2	exon	18093	18198	.	+	.	ID=NIATv7_g38481.t1.exon2;Parent=NIATv7_g38481.t1
scaffold03777	NIATTr2	CDS	18093	18198	.	+	0	ID=NIATv7_g38481.t1.cds2;Parent=NIATv7_g38481.t1
scaffold03777	NIATTr2	exon	19208	19326	.	+	.	ID=NIATv7_g38481.t1.exon3;Parent=NIATv7_g38481.t1
scaffold03777	NIATTr2	CDS	19208	19326	.	+	2	ID=NIATv7_g38481.t1.cds3;Parent=NIATv7_g38481.t1
scaffold03777	NIATTr2	exon	19408	20033	.	+	.	ID=NIATv7_g38481.t1.exon4;Parent=NIATv7_g38481.t1
scaffold03777	NIATTr2	CDS	19408	19761	.	+	0	ID=NIATv7_g38481.t1.cds4;Parent=NIATv7_g38481.t1
scaffold03777	NIATTr2	three_prime_UTR	19762	20033	.	+	.	ID=NIATv7_g38481.t1.3utr;Parent=NIATv7_g38481.t1
scaffold00977	NIATTr2	gene	246312	246513	.	-	.	ID=NIATv7_g55520;Name=NIATv7_g55520
scaffold00977	NIATTr2	mRNA	246312	246513	.	-	.	ID=NIATv7_g55520.t1;Parent=NIATv7_g55520;Name=NIATv7_g55520.t1
scaffold00977	NIATTr2	five_prime_UTR	246513	246513	.	-	.	ID=NIATv7_g55520.t1.5utr;Parent=NIATv7_g55520.t1
scaffold00977	NIATTr2	exon	246312	246513	.	-	.	ID=NIATv7_g55520.t1.exon1;Parent=NIATv7_g55520.t1
scaffold00977	NIATTr2	CDS	246312	246512	.	-	0	ID=NIATv7_g55520.t1.cds1;Parent=NIATv7_g55520.t1
scaffold00977	NIATTr2	gene	176271	198168	.	-	.	ID=NIATv7_g15428;Name=NIATv7_g15428
scaffold00977	NIATTr2	mRNA	176271	198168	.	-	.	ID=NIATv7_g15428.t1;Parent=NIATv7_g15428;Name=NIATv7_g15428.t1
scaffold00977	NIATTr2	five_prime_UTR	197909	198168	.	-	.	ID=NIATv7_g15428.t1.5utr;Parent=NIATv7_g15428.t1
scaffold00977	NIATTr2	exon	197768	198168	.	-	.	ID=NIATv7_g15428.t1.exon1;Parent=NIATv7_g15428.t1
scaffold00977	NIATTr2	CDS	197768	197908	.	-	0	ID=NIATv7_g15428.t1.cds1;Parent=NIATv7_g15428.t1
scaffold00977	NIATTr2	exon	197547	197656	.	-	.	ID=NIATv7_g15428.t1.exon2;Parent=NIATv7_g15428.t1
scaffold00977	NIATTr2	CDS	197547	197656	.	-	0	ID=NIATv7_g15428.t1.cds2;Parent=NIATv7_g15428.t1
scaffold00977	NIATTr2	exon	196135	196207	.	-	.	ID=NIATv7_g15428.t1.exon3;Parent=NIATv7_g15428.t1
scaffold00977	NIATTr2	CDS	196135	196207	.	-	1	ID=NIATv7_g15428.t1.cds3;Parent=NIATv7_g15428.t1
scaffold00977	NIATTr2	exon	195878	195939	.	-	.	ID=NIATv7_g15428.t1.exon4;Parent=NIATv7_g15428.t1
scaffold00977	NIATTr2	CDS	195878	195939	.	-	0	ID=NIATv7_g15428.t1.cds4;Parent=NIATv7_g15428.t1
scaffold00977	NIATTr2	exon	193883	194024	.	-	.	ID=NIATv7_g15428.t1.exon5;Parent=NIATv7_g15428.t1
scaffold00977	NIATTr2	CDS	193883	194024	.	-	1	ID=NIATv7_g15428.t1.cds5;Parent=NIATv7_g15428.t1
scaffold00977	NIATTr2	exon	192903	193121	.	-	.	ID=NIATv7_g15428.t1.exon6;Parent=NIATv7_g15428.t1
scaffold00977	NIATTr2	CDS	192903	193121	.	-	0	ID=NIATv7_g15428.t1.cds6;Parent=NIATv7_g15428.t1
scaffold00977	NIATTr2	exon	192645	192711	.	-	.	ID=NIATv7_g15428.t1.exon7;Parent=NIATv7_g15428.t1
scaffold00977	NIATTr2	CDS	192645	192711	.	-	0	ID=NIATv7_g15428.t1.cds7;Parent=NIATv7_g15428.t1
scaffold00977	NIATTr2	exon	189857	190256	.	-	.	ID=NIATv7_g15428.t1.exon8;Parent=NIATv7_g15428.t1
scaffold00977	NIATTr2	CDS	189857	190256	.	-	2	ID=NIATv7_g15428.t1.cds8;Parent=NIATv7_g15428.t1
scaffold00977	NIATTr2	exon	188757	188904	.	-	.	ID=NIATv7_g15428.t1.exon9;Parent=NIATv7_g15428.t1
scaffold00977	NIATTr2	CDS	188757	188904	.	-	1	ID=NIATv7_g15428.t1.cds9;Parent=NIATv7_g15428.t1
scaffold00977	NIATTr2	exon	188512	188672	.	-	.	ID=NIATv7_g15428.t1.exon10;Parent=NIATv7_g15428.t1
scaffold00977	NIATTr2	CDS	188512	188672	.	-	0	ID=NIATv7_g15428.t1.cds10;Parent=NIATv7_g15428.t1
scaffold00977	NIATTr2	exon	187067	187166	.	-	.	ID=NIATv7_g15428.t1.exon11;Parent=NIATv7_g15428.t1
scaffold00977	NIATTr2	CDS	187067	187166	.	-	1	ID=NIATv7_g15428.t1.cds11;Parent=NIATv7_g15428.t1
scaffold00977	NIATTr2	exon	185521	185595	.	-	.	ID=NIATv7_g15428.t1.exon12;Parent=NIATv7_g15428.t1
scaffold00977	NIATTr2	CDS	185521	185595	.	-	0	ID=NIATv7_g15428.t1.cds12;Parent=NIATv7_g15428.t1
scaffold00977	NIATTr2	exon	185259	185393	.	-	.	ID=NIATv7_g15428.t1.exon13;Parent=NIATv7_g15428.t1
scaffold00977	NIATTr2	CDS	185259	185393	.	-	0	ID=NIATv7_g15428.t1.cds13;Parent=NIATv7_g15428.t1
scaffold00977	NIATTr2	exon	184588	184677	.	-	.	ID=NIATv7_g15428.t1.exon14;Parent=NIATv7_g15428.t1
scaffold00977	NIATTr2	CDS	184588	184677	.	-	0	ID=NIATv7_g15428.t1.cds14;Parent=NIATv7_g15428.t1
scaffold00977	NIATTr2	exon	183910	184086	.	-	.	ID=NIATv7_g15428.t1.exon15;Parent=NIATv7_g15428.t1
scaffold00977	NIATTr2	CDS	183910	184086	.	-	0	ID=NIATv7_g15428.t1.cds15;Parent=NIATv7_g15428.t1
scaffold00977	NIATTr2	exon	183725	183829	.	-	.	ID=NIATv7_g15428.t1.exon16;Parent=NIATv7_g15428.t1
scaffold00977	NIATTr2	CDS	183725	183829	.	-	0	ID=NIATv7_g15428.t1.cds16;Parent=NIATv7_g15428.t1
scaffold00977	NIATTr2	exon	183492	183650	.	-	.	ID=NIATv7_g15428.t1.exon17;Parent=NIATv7_g15428.t1
scaffold00977	NIATTr2	CDS	183492	183650	.	-	0	ID=NIATv7_g15428.t1.cds17;Parent=NIATv7_g15428.t1
scaffold00977	NIATTr2	exon	182959	183003	.	-	.	ID=NIATv7_g15428.t1.exon18;Parent=NIATv7_g15428.t1
scaffold00977	NIATTr2	CDS	182959	183003	.	-	0	ID=NIATv7_g15428.t1.cds18;Parent=NIATv7_g15428.t1
scaffold00977	NIATTr2	exon	182626	182847	.	-	.	ID=NIATv7_g15428.t1.exon19;Parent=NIATv7_g15428.t1
scaffold00977	NIATTr2	CDS	182626	182847	.	-	0	ID=NIATv7_g15428.t1.cds19;Parent=NIATv7_g15428.t1
scaffold00977	NIATTr2	exon	176921	177027	.	-	.	ID=NIATv7_g15428.t1.exon20;Parent=NIATv7_g15428.t1
scaffold00977	NIATTr2	CDS	176921	177027	.	-	0	ID=NIATv7_g15428.t1.cds20;Parent=NIATv7_g15428.t1
scaffold00977	NIATTr2	exon	176753	176809	.	-	.	ID=NIATv7_g15428.t1.exon21;Parent=NIATv7_g15428.t1
scaffold00977	NIATTr2	CDS	176753	176809	.	-	1	ID=NIATv7_g15428.t1.cds21;Parent=NIATv7_g15428.t1
scaffold00977	NIATTr2	exon	176600	176660	.	-	.	ID=NIATv7_g15428.t1.exon22;Parent=NIATv7_g15428.t1
scaffold00977	NIATTr2	CDS	176600	176660	.	-	1	ID=NIATv7_g15428.t1.cds22;Parent=NIATv7_g15428.t1
scaffold00977	NIATTr2	exon	176271	176514	.	-	.	ID=NIATv7_g15428.t1.exon23;Parent=NIATv7_g15428.t1
scaffold00977	NIATTr2	CDS	176353	176514	.	-	0	ID=NIATv7_g15428.t1.cds23;Parent=NIATv7_g15428.t1
scaffold00977	NIATTr2	three_prime_UTR	176271	176352	.	-	.	ID=NIATv7_g15428.t1.3utr;Parent=NIATv7_g15428.t1
scaffold00977	NIATTr2	gene	90781	96179	.	-	.	ID=NIATv7_g15427;Name=NIATv7_g15427
scaffold00977	NIATTr2	mRNA	90781	96179	.	-	.	ID=NIATv7_g15427.t1;Parent=NIATv7_g15427;Name=NIATv7_g15427.t1
scaffold00977	NIATTr2	five_prime_UTR	96031	96179	.	-	.	ID=NIATv7_g15427.t1.5utr;Parent=NIATv7_g15427.t1
scaffold00977	NIATTr2	exon	95516	96179	.	-	.	ID=NIATv7_g15427.t1.exon1;Parent=NIATv7_g15427.t1
scaffold00977	NIATTr2	CDS	95516	96030	.	-	0	ID=NIATv7_g15427.t1.cds1;Parent=NIATv7_g15427.t1
scaffold00977	NIATTr2	exon	94631	95124	.	-	.	ID=NIATv7_g15427.t1.exon2;Parent=NIATv7_g15427.t1
scaffold00977	NIATTr2	CDS	94631	95124	.	-	1	ID=NIATv7_g15427.t1.cds2;Parent=NIATv7_g15427.t1
scaffold00977	NIATTr2	exon	93350	93526	.	-	.	ID=NIATv7_g15427.t1.exon3;Parent=NIATv7_g15427.t1
scaffold00977	NIATTr2	CDS	93350	93526	.	-	2	ID=NIATv7_g15427.t1.cds3;Parent=NIATv7_g15427.t1
scaffold00977	NIATTr2	exon	90781	92256	.	-	.	ID=NIATv7_g15427.t1.exon4;Parent=NIATv7_g15427.t1
scaffold00977	NIATTr2	CDS	91001	92256	.	-	2	ID=NIATv7_g15427.t1.cds4;Parent=NIATv7_g15427.t1
scaffold00977	NIATTr2	three_prime_UTR	90781	91000	.	-	.	ID=NIATv7_g15427.t1.3utr;Parent=NIATv7_g15427.t1
scaffold00977	NIATTr2	gene	84930	90444	.	+	.	ID=NIATv7_g15426;Name=NIATv7_g15426
scaffold00977	NIATTr2	mRNA	84930	90444	.	+	.	ID=NIATv7_g15426.t1;Parent=NIATv7_g15426;Name=NIATv7_g15426.t1
scaffold00977	NIATTr2	five_prime_UTR	84930	84933	.	+	.	ID=NIATv7_g15426.t1.5utr;Parent=NIATv7_g15426.t1
scaffold00977	NIATTr2	exon	84930	85472	.	+	.	ID=NIATv7_g15426.t1.exon1;Parent=NIATv7_g15426.t1
scaffold00977	NIATTr2	CDS	84934	85472	.	+	0	ID=NIATv7_g15426.t1.cds1;Parent=NIATv7_g15426.t1
scaffold00977	NIATTr2	exon	86354	86844	.	+	.	ID=NIATv7_g15426.t1.exon2;Parent=NIATv7_g15426.t1
scaffold00977	NIATTr2	CDS	86354	86844	.	+	1	ID=NIATv7_g15426.t1.cds2;Parent=NIATv7_g15426.t1
scaffold00977	NIATTr2	exon	88524	88700	.	+	.	ID=NIATv7_g15426.t1.exon3;Parent=NIATv7_g15426.t1
scaffold00977	NIATTr2	CDS	88524	88700	.	+	2	ID=NIATv7_g15426.t1.cds3;Parent=NIATv7_g15426.t1
scaffold00977	NIATTr2	exon	88988	90444	.	+	.	ID=NIATv7_g15426.t1.exon4;Parent=NIATv7_g15426.t1
scaffold00977	NIATTr2	CDS	88988	90267	.	+	2	ID=NIATv7_g15426.t1.cds4;Parent=NIATv7_g15426.t1
scaffold00977	NIATTr2	three_prime_UTR	90268	90444	.	+	.	ID=NIATv7_g15426.t1.3utr;Parent=NIATv7_g15426.t1
scaffold18477	NIATTr2	gene	874	5381	.	+	.	ID=NIATv7_g43587;Name=NIATv7_g43587
scaffold18477	NIATTr2	mRNA	874	5381	.	+	.	ID=NIATv7_g43587.t1;Parent=NIATv7_g43587;Name=NIATv7_g43587.t1
scaffold18477	NIATTr2	five_prime_UTR	874	879	.	+	.	ID=NIATv7_g43587.t1.5utr;Parent=NIATv7_g43587.t1
scaffold18477	NIATTr2	exon	874	1167	.	+	.	ID=NIATv7_g43587.t1.exon1;Parent=NIATv7_g43587.t1
scaffold18477	NIATTr2	CDS	880	1167	.	+	0	ID=NIATv7_g43587.t1.cds1;Parent=NIATv7_g43587.t1
scaffold18477	NIATTr2	exon	3665	3897	.	+	.	ID=NIATv7_g43587.t1.exon2;Parent=NIATv7_g43587.t1
scaffold18477	NIATTr2	CDS	3665	3897	.	+	0	ID=NIATv7_g43587.t1.cds2;Parent=NIATv7_g43587.t1
scaffold18477	NIATTr2	exon	4044	4107	.	+	.	ID=NIATv7_g43587.t1.exon3;Parent=NIATv7_g43587.t1
scaffold18477	NIATTr2	CDS	4044	4107	.	+	1	ID=NIATv7_g43587.t1.cds3;Parent=NIATv7_g43587.t1
scaffold18477	NIATTr2	exon	4201	4899	.	+	.	ID=NIATv7_g43587.t1.exon4;Parent=NIATv7_g43587.t1
scaffold18477	NIATTr2	CDS	4201	4899	.	+	0	ID=NIATv7_g43587.t1.cds4;Parent=NIATv7_g43587.t1
scaffold18477	NIATTr2	exon	5038	5169	.	+	.	ID=NIATv7_g43587.t1.exon5;Parent=NIATv7_g43587.t1
scaffold18477	NIATTr2	CDS	5038	5169	.	+	0	ID=NIATv7_g43587.t1.cds5;Parent=NIATv7_g43587.t1
scaffold18477	NIATTr2	exon	5251	5381	.	+	.	ID=NIATv7_g43587.t1.exon6;Parent=NIATv7_g43587.t1
scaffold18477	NIATTr2	CDS	5251	5325	.	+	0	ID=NIATv7_g43587.t1.cds6;Parent=NIATv7_g43587.t1
scaffold18477	NIATTr2	three_prime_UTR	5326	5381	.	+	.	ID=NIATv7_g43587.t1.3utr;Parent=NIATv7_g43587.t1
scaffold05578	NIATTr2	gene	31113	33505	.	-	.	ID=NIATv7_g39331;Name=NIATv7_g39331
scaffold05578	NIATTr2	mRNA	31113	33505	.	-	.	ID=NIATv7_g39331.t1;Parent=NIATv7_g39331;Name=NIATv7_g39331.t1
scaffold05578	NIATTr2	five_prime_UTR	33473	33505	.	-	.	ID=NIATv7_g39331.t1.5utr;Parent=NIATv7_g39331.t1
scaffold05578	NIATTr2	exon	32942	33505	.	-	.	ID=NIATv7_g39331.t1.exon1;Parent=NIATv7_g39331.t1
scaffold05578	NIATTr2	CDS	32942	33472	.	-	0	ID=NIATv7_g39331.t1.cds1;Parent=NIATv7_g39331.t1
scaffold05578	NIATTr2	exon	32611	32693	.	-	.	ID=NIATv7_g39331.t1.exon2;Parent=NIATv7_g39331.t1
scaffold05578	NIATTr2	CDS	32611	32693	.	-	0	ID=NIATv7_g39331.t1.cds2;Parent=NIATv7_g39331.t1
scaffold05578	NIATTr2	exon	32414	32501	.	-	.	ID=NIATv7_g39331.t1.exon3;Parent=NIATv7_g39331.t1
scaffold05578	NIATTr2	CDS	32414	32501	.	-	1	ID=NIATv7_g39331.t1.cds3;Parent=NIATv7_g39331.t1
scaffold05578	NIATTr2	exon	32125	32196	.	-	.	ID=NIATv7_g39331.t1.exon4;Parent=NIATv7_g39331.t1
scaffold05578	NIATTr2	CDS	32125	32196	.	-	0	ID=NIATv7_g39331.t1.cds4;Parent=NIATv7_g39331.t1
scaffold05578	NIATTr2	exon	31862	31972	.	-	.	ID=NIATv7_g39331.t1.exon5;Parent=NIATv7_g39331.t1
scaffold05578	NIATTr2	CDS	31862	31972	.	-	0	ID=NIATv7_g39331.t1.cds5;Parent=NIATv7_g39331.t1
scaffold05578	NIATTr2	exon	31113	31643	.	-	.	ID=NIATv7_g39331.t1.exon6;Parent=NIATv7_g39331.t1
scaffold05578	NIATTr2	CDS	31524	31643	.	-	0	ID=NIATv7_g39331.t1.cds6;Parent=NIATv7_g39331.t1
scaffold05578	NIATTr2	three_prime_UTR	31113	31523	.	-	.	ID=NIATv7_g39331.t1.3utr;Parent=NIATv7_g39331.t1
scaffold06430	NIATTr2	gene	34554	34835	.	-	.	ID=NIATv7_g55523;Name=NIATv7_g55523
scaffold06430	NIATTr2	mRNA	34554	34835	.	-	.	ID=NIATv7_g55523.t1;Parent=NIATv7_g55523;Name=NIATv7_g55523.t1
scaffold06430	NIATTr2	exon	34554	34835	.	-	.	ID=NIATv7_g55523.t1.exon1;Parent=NIATv7_g55523.t1
scaffold06430	NIATTr2	CDS	34554	34835	.	-	0	ID=NIATv7_g55523.t1.cds1;Parent=NIATv7_g55523.t1
scaffold06430	NIATTr2	gene	33361	33699	.	-	.	ID=NIATv7_g55524;Name=NIATv7_g55524
scaffold06430	NIATTr2	mRNA	33361	33699	.	-	.	ID=NIATv7_g55524.t1;Parent=NIATv7_g55524;Name=NIATv7_g55524.t1
scaffold06430	NIATTr2	exon	33361	33699	.	-	.	ID=NIATv7_g55524.t1.exon1;Parent=NIATv7_g55524.t1
scaffold06430	NIATTr2	CDS	33361	33699	.	-	0	ID=NIATv7_g55524.t1.cds1;Parent=NIATv7_g55524.t1
scaffold06130	NIATTr2	gene	36612	36839	.	-	.	ID=NIATv7_g55525;Name=NIATv7_g55525
scaffold06130	NIATTr2	mRNA	36612	36839	.	-	.	ID=NIATv7_g55525.t1;Parent=NIATv7_g55525;Name=NIATv7_g55525.t1
scaffold06130	NIATTr2	exon	36612	36839	.	-	.	ID=NIATv7_g55525.t1.exon1;Parent=NIATv7_g55525.t1
scaffold06130	NIATTr2	CDS	36612	36839	.	-	0	ID=NIATv7_g55525.t1.cds1;Parent=NIATv7_g55525.t1
scaffold06130	NIATTr2	gene	32110	32448	.	+	.	ID=NIATv7_g55526;Name=NIATv7_g55526
scaffold06130	NIATTr2	mRNA	32110	32448	.	+	.	ID=NIATv7_g55526.t1;Parent=NIATv7_g55526;Name=NIATv7_g55526.t1
scaffold06130	NIATTr2	exon	32110	32448	.	+	.	ID=NIATv7_g55526.t1.exon1;Parent=NIATv7_g55526.t1
scaffold06130	NIATTr2	CDS	32110	32448	.	+	0	ID=NIATv7_g55526.t1.cds1;Parent=NIATv7_g55526.t1
scaffold00926	NIATTr2	gene	263293	265438	.	-	.	ID=NIATv7_g07143;Name=NIATv7_g07143
scaffold00926	NIATTr2	mRNA	263293	265438	.	-	.	ID=NIATv7_g07143.t1;Parent=NIATv7_g07143;Name=NIATv7_g07143.t1
scaffold00926	NIATTr2	five_prime_UTR	265365	265438	.	-	.	ID=NIATv7_g07143.t1.5utr;Parent=NIATv7_g07143.t1
scaffold00926	NIATTr2	exon	265244	265438	.	-	.	ID=NIATv7_g07143.t1.exon1;Parent=NIATv7_g07143.t1
scaffold00926	NIATTr2	CDS	265244	265364	.	-	0	ID=NIATv7_g07143.t1.cds1;Parent=NIATv7_g07143.t1
scaffold00926	NIATTr2	exon	263293	263674	.	-	.	ID=NIATv7_g07143.t1.exon2;Parent=NIATv7_g07143.t1
scaffold00926	NIATTr2	CDS	263559	263674	.	-	2	ID=NIATv7_g07143.t1.cds2;Parent=NIATv7_g07143.t1
scaffold00926	NIATTr2	three_prime_UTR	263293	263558	.	-	.	ID=NIATv7_g07143.t1.3utr;Parent=NIATv7_g07143.t1
scaffold00926	NIATTr2	gene	310574	310798	.	+	.	ID=NIATv7_g07139;Name=NIATv7_g07139
scaffold00926	NIATTr2	mRNA	310574	310798	.	+	.	ID=NIATv7_g07139.t1;Parent=NIATv7_g07139;Name=NIATv7_g07139.t1
scaffold00926	NIATTr2	exon	310574	310798	.	+	.	ID=NIATv7_g07139.t1.exon1;Parent=NIATv7_g07139.t1
scaffold00926	NIATTr2	CDS	310574	310798	.	+	0	ID=NIATv7_g07139.t1.cds1;Parent=NIATv7_g07139.t1
scaffold00926	NIATTr2	gene	212109	212675	.	+	.	ID=NIATv7_g07144;Name=NIATv7_g07144
scaffold00926	NIATTr2	mRNA	212109	212675	.	+	.	ID=NIATv7_g07144.t1;Parent=NIATv7_g07144;Name=NIATv7_g07144.t1
scaffold00926	NIATTr2	exon	212109	212675	.	+	.	ID=NIATv7_g07144.t1.exon1;Parent=NIATv7_g07144.t1
scaffold00926	NIATTr2	CDS	212109	212675	.	+	0	ID=NIATv7_g07144.t1.cds1;Parent=NIATv7_g07144.t1
scaffold00926	NIATTr2	gene	308390	308980	.	+	.	ID=NIATv7_g07140;Name=NIATv7_g07140
scaffold00926	NIATTr2	mRNA	308390	308980	.	+	.	ID=NIATv7_g07140.t1;Parent=NIATv7_g07140;Name=NIATv7_g07140.t1
scaffold00926	NIATTr2	exon	308390	308454	.	+	.	ID=NIATv7_g07140.t1.exon1;Parent=NIATv7_g07140.t1
scaffold00926	NIATTr2	CDS	308390	308454	.	+	0	ID=NIATv7_g07140.t1.cds1;Parent=NIATv7_g07140.t1
scaffold00926	NIATTr2	exon	308713	308980	.	+	.	ID=NIATv7_g07140.t1.exon2;Parent=NIATv7_g07140.t1
scaffold00926	NIATTr2	CDS	308713	308980	.	+	2	ID=NIATv7_g07140.t1.cds2;Parent=NIATv7_g07140.t1
scaffold00926	NIATTr2	gene	300499	305311	.	+	.	ID=NIATv7_g07141;Name=NIATv7_g07141
scaffold00926	NIATTr2	mRNA	300499	305311	.	+	.	ID=NIATv7_g07141.t1;Parent=NIATv7_g07141;Name=NIATv7_g07141.t1
scaffold00926	NIATTr2	five_prime_UTR	300499	300611	.	+	.	ID=NIATv7_g07141.t1.5utr;Parent=NIATv7_g07141.t1
scaffold00926	NIATTr2	exon	300499	300818	.	+	.	ID=NIATv7_g07141.t1.exon1;Parent=NIATv7_g07141.t1
scaffold00926	NIATTr2	CDS	300612	300818	.	+	0	ID=NIATv7_g07141.t1.cds1;Parent=NIATv7_g07141.t1
scaffold00926	NIATTr2	exon	300912	301127	.	+	.	ID=NIATv7_g07141.t1.exon2;Parent=NIATv7_g07141.t1
scaffold00926	NIATTr2	CDS	300912	301127	.	+	0	ID=NIATv7_g07141.t1.cds2;Parent=NIATv7_g07141.t1
scaffold00926	NIATTr2	exon	301203	303846	.	+	.	ID=NIATv7_g07141.t1.exon3;Parent=NIATv7_g07141.t1
scaffold00926	NIATTr2	CDS	301203	303846	.	+	0	ID=NIATv7_g07141.t1.cds3;Parent=NIATv7_g07141.t1
scaffold00926	NIATTr2	exon	303956	304728	.	+	.	ID=NIATv7_g07141.t1.exon4;Parent=NIATv7_g07141.t1
scaffold00926	NIATTr2	CDS	303956	304728	.	+	2	ID=NIATv7_g07141.t1.cds4;Parent=NIATv7_g07141.t1
scaffold00926	NIATTr2	exon	304890	305074	.	+	.	ID=NIATv7_g07141.t1.exon5;Parent=NIATv7_g07141.t1
scaffold00926	NIATTr2	CDS	304890	305074	.	+	0	ID=NIATv7_g07141.t1.cds5;Parent=NIATv7_g07141.t1
scaffold00926	NIATTr2	exon	305150	305311	.	+	.	ID=NIATv7_g07141.t1.exon6;Parent=NIATv7_g07141.t1
scaffold00926	NIATTr2	CDS	305150	305231	.	+	1	ID=NIATv7_g07141.t1.cds6;Parent=NIATv7_g07141.t1
scaffold00926	NIATTr2	three_prime_UTR	305232	305311	.	+	.	ID=NIATv7_g07141.t1.3utr;Parent=NIATv7_g07141.t1
scaffold03072	NIATTr2	gene	2992	6554	.	+	.	ID=NIATv7_g31326;Name=NIATv7_g31326
scaffold03072	NIATTr2	mRNA	2992	6554	.	+	.	ID=NIATv7_g31326.t1;Parent=NIATv7_g31326;Name=NIATv7_g31326.t1
scaffold03072	NIATTr2	five_prime_UTR	2992	3027	.	+	.	ID=NIATv7_g31326.t1.5utr;Parent=NIATv7_g31326.t1
scaffold03072	NIATTr2	exon	2992	3445	.	+	.	ID=NIATv7_g31326.t1.exon1;Parent=NIATv7_g31326.t1
scaffold03072	NIATTr2	CDS	3028	3445	.	+	0	ID=NIATv7_g31326.t1.cds1;Parent=NIATv7_g31326.t1
scaffold03072	NIATTr2	exon	6038	6554	.	+	.	ID=NIATv7_g31326.t1.exon2;Parent=NIATv7_g31326.t1
scaffold03072	NIATTr2	CDS	6038	6183	.	+	2	ID=NIATv7_g31326.t1.cds2;Parent=NIATv7_g31326.t1
scaffold03072	NIATTr2	three_prime_UTR	6184	6554	.	+	.	ID=NIATv7_g31326.t1.3utr;Parent=NIATv7_g31326.t1
scaffold03072	NIATTr2	gene	15311	15673	.	-	.	ID=NIATv7_g55528;Name=NIATv7_g55528
scaffold03072	NIATTr2	mRNA	15311	15673	.	-	.	ID=NIATv7_g55528.t1;Parent=NIATv7_g55528;Name=NIATv7_g55528.t1
scaffold03072	NIATTr2	exon	15311	15673	.	-	.	ID=NIATv7_g55528.t1.exon1;Parent=NIATv7_g55528.t1
scaffold03072	NIATTr2	CDS	15311	15673	.	-	0	ID=NIATv7_g55528.t1.cds1;Parent=NIATv7_g55528.t1
scaffold03072	NIATTr2	gene	90203	91537	.	-	.	ID=NIATv7_g31324;Name=NIATv7_g31324
scaffold03072	NIATTr2	mRNA	90203	91537	.	-	.	ID=NIATv7_g31324.t1;Parent=NIATv7_g31324;Name=NIATv7_g31324.t1
scaffold03072	NIATTr2	five_prime_UTR	91505	91537	.	-	.	ID=NIATv7_g31324.t1.5utr;Parent=NIATv7_g31324.t1
scaffold03072	NIATTr2	exon	90203	91537	.	-	.	ID=NIATv7_g31324.t1.exon1;Parent=NIATv7_g31324.t1
scaffold03072	NIATTr2	CDS	90452	91504	.	-	0	ID=NIATv7_g31324.t1.cds1;Parent=NIATv7_g31324.t1
scaffold03072	NIATTr2	three_prime_UTR	90203	90451	.	-	.	ID=NIATv7_g31324.t1.3utr;Parent=NIATv7_g31324.t1
scaffold03015	NIATTr2	gene	55587	57121	.	+	.	ID=NIATv7_g39377;Name=NIATv7_g39377
scaffold03015	NIATTr2	mRNA	55587	57121	.	+	.	ID=NIATv7_g39377.t1;Parent=NIATv7_g39377;Name=NIATv7_g39377.t1
scaffold03015	NIATTr2	five_prime_UTR	55587	56434	.	+	.	ID=NIATv7_g39377.t1.5utr;Parent=NIATv7_g39377.t1
scaffold03015	NIATTr2	exon	55587	57121	.	+	.	ID=NIATv7_g39377.t1.exon1;Parent=NIATv7_g39377.t1
scaffold03015	NIATTr2	CDS	56435	56812	.	+	0	ID=NIATv7_g39377.t1.cds1;Parent=NIATv7_g39377.t1
scaffold03015	NIATTr2	three_prime_UTR	56813	57121	.	+	.	ID=NIATv7_g39377.t1.3utr;Parent=NIATv7_g39377.t1
scaffold03015	NIATTr2	gene	40658	43070	.	-	.	ID=NIATv7_g39375;Name=NIATv7_g39375
scaffold03015	NIATTr2	mRNA	40658	43070	.	-	.	ID=NIATv7_g39375.t1;Parent=NIATv7_g39375;Name=NIATv7_g39375.t1
scaffold03015	NIATTr2	five_prime_UTR	43059	43070	.	-	.	ID=NIATv7_g39375.t1.5utr;Parent=NIATv7_g39375.t1
scaffold03015	NIATTr2	exon	42911	43070	.	-	.	ID=NIATv7_g39375.t1.exon1;Parent=NIATv7_g39375.t1
scaffold03015	NIATTr2	CDS	42911	43058	.	-	0	ID=NIATv7_g39375.t1.cds1;Parent=NIATv7_g39375.t1
scaffold03015	NIATTr2	exon	42319	42389	.	-	.	ID=NIATv7_g39375.t1.exon2;Parent=NIATv7_g39375.t1
scaffold03015	NIATTr2	CDS	42319	42389	.	-	2	ID=NIATv7_g39375.t1.cds2;Parent=NIATv7_g39375.t1
scaffold03015	NIATTr2	exon	41542	41661	.	-	.	ID=NIATv7_g39375.t1.exon3;Parent=NIATv7_g39375.t1
scaffold03015	NIATTr2	CDS	41542	41661	.	-	0	ID=NIATv7_g39375.t1.cds3;Parent=NIATv7_g39375.t1
scaffold03015	NIATTr2	exon	41199	41317	.	-	.	ID=NIATv7_g39375.t1.exon4;Parent=NIATv7_g39375.t1
scaffold03015	NIATTr2	CDS	41199	41317	.	-	0	ID=NIATv7_g39375.t1.cds4;Parent=NIATv7_g39375.t1
scaffold03015	NIATTr2	exon	40996	41077	.	-	.	ID=NIATv7_g39375.t1.exon5;Parent=NIATv7_g39375.t1
scaffold03015	NIATTr2	CDS	40996	41077	.	-	1	ID=NIATv7_g39375.t1.cds5;Parent=NIATv7_g39375.t1
scaffold03015	NIATTr2	exon	40658	40917	.	-	.	ID=NIATv7_g39375.t1.exon6;Parent=NIATv7_g39375.t1
scaffold03015	NIATTr2	CDS	40912	40917	.	-	0	ID=NIATv7_g39375.t1.cds6;Parent=NIATv7_g39375.t1
scaffold03015	NIATTr2	three_prime_UTR	40658	40911	.	-	.	ID=NIATv7_g39375.t1.3utr;Parent=NIATv7_g39375.t1
scaffold03015	NIATTr2	gene	54618	55406	.	-	.	ID=NIATv7_g39376;Name=NIATv7_g39376
scaffold03015	NIATTr2	mRNA	54618	55406	.	-	.	ID=NIATv7_g39376.t1;Parent=NIATv7_g39376;Name=NIATv7_g39376.t1
scaffold03015	NIATTr2	five_prime_UTR	55371	55406	.	-	.	ID=NIATv7_g39376.t1.5utr;Parent=NIATv7_g39376.t1
scaffold03015	NIATTr2	exon	54618	55406	.	-	.	ID=NIATv7_g39376.t1.exon1;Parent=NIATv7_g39376.t1
scaffold03015	NIATTr2	CDS	54801	55370	.	-	0	ID=NIATv7_g39376.t1.cds1;Parent=NIATv7_g39376.t1
scaffold03015	NIATTr2	three_prime_UTR	54618	54800	.	-	.	ID=NIATv7_g39376.t1.3utr;Parent=NIATv7_g39376.t1
scaffold03015	NIATTr2	gene	13072	15000	.	-	.	ID=NIATv7_g39374;Name=NIATv7_g39374
scaffold03015	NIATTr2	mRNA	13072	15000	.	-	.	ID=NIATv7_g39374.t1;Parent=NIATv7_g39374;Name=NIATv7_g39374.t1
scaffold03015	NIATTr2	five_prime_UTR	14858	15000	.	-	.	ID=NIATv7_g39374.t1.5utr;Parent=NIATv7_g39374.t1
scaffold03015	NIATTr2	exon	14458	15000	.	-	.	ID=NIATv7_g39374.t1.exon1;Parent=NIATv7_g39374.t1
scaffold03015	NIATTr2	CDS	14458	14857	.	-	0	ID=NIATv7_g39374.t1.cds1;Parent=NIATv7_g39374.t1
scaffold03015	NIATTr2	exon	13072	13589	.	-	.	ID=NIATv7_g39374.t1.exon2;Parent=NIATv7_g39374.t1
scaffold03015	NIATTr2	CDS	13246	13589	.	-	2	ID=NIATv7_g39374.t1.cds2;Parent=NIATv7_g39374.t1
scaffold03015	NIATTr2	three_prime_UTR	13072	13245	.	-	.	ID=NIATv7_g39374.t1.3utr;Parent=NIATv7_g39374.t1
scaffold13660	NIATTr2	gene	5363	5793	.	+	.	ID=NIATv7_g55529;Name=NIATv7_g55529
scaffold13660	NIATTr2	mRNA	5363	5793	.	+	.	ID=NIATv7_g55529.t1;Parent=NIATv7_g55529;Name=NIATv7_g55529.t1
scaffold13660	NIATTr2	exon	5363	5449	.	+	.	ID=NIATv7_g55529.t1.exon1;Parent=NIATv7_g55529.t1
scaffold13660	NIATTr2	CDS	5363	5449	.	+	0	ID=NIATv7_g55529.t1.cds1;Parent=NIATv7_g55529.t1
scaffold13660	NIATTr2	exon	5548	5793	.	+	.	ID=NIATv7_g55529.t1.exon2;Parent=NIATv7_g55529.t1
scaffold13660	NIATTr2	CDS	5548	5793	.	+	0	ID=NIATv7_g55529.t1.cds2;Parent=NIATv7_g55529.t1
scaffold13660	NIATTr2	gene	6628	6966	.	+	.	ID=NIATv7_g55530;Name=NIATv7_g55530
scaffold13660	NIATTr2	mRNA	6628	6966	.	+	.	ID=NIATv7_g55530.t1;Parent=NIATv7_g55530;Name=NIATv7_g55530.t1
scaffold13660	NIATTr2	exon	6628	6966	.	+	.	ID=NIATv7_g55530.t1.exon1;Parent=NIATv7_g55530.t1
scaffold13660	NIATTr2	CDS	6628	6966	.	+	0	ID=NIATv7_g55530.t1.cds1;Parent=NIATv7_g55530.t1
scaffold01199	NIATTr2	gene	240313	252133	.	-	.	ID=NIATv7_g17105;Name=NIATv7_g17105
scaffold01199	NIATTr2	mRNA	240313	252133	.	-	.	ID=NIATv7_g17105.t1;Parent=NIATv7_g17105;Name=NIATv7_g17105.t1
scaffold01199	NIATTr2	five_prime_UTR	252050	252133	.	-	.	ID=NIATv7_g17105.t1.5utr;Parent=NIATv7_g17105.t1
scaffold01199	NIATTr2	exon	251933	252133	.	-	.	ID=NIATv7_g17105.t1.exon1;Parent=NIATv7_g17105.t1
scaffold01199	NIATTr2	CDS	251933	252049	.	-	0	ID=NIATv7_g17105.t1.cds1;Parent=NIATv7_g17105.t1
scaffold01199	NIATTr2	exon	251740	251815	.	-	.	ID=NIATv7_g17105.t1.exon2;Parent=NIATv7_g17105.t1
scaffold01199	NIATTr2	CDS	251740	251815	.	-	0	ID=NIATv7_g17105.t1.cds2;Parent=NIATv7_g17105.t1
scaffold01199	NIATTr2	exon	251524	251619	.	-	.	ID=NIATv7_g17105.t1.exon3;Parent=NIATv7_g17105.t1
scaffold01199	NIATTr2	CDS	251524	251619	.	-	2	ID=NIATv7_g17105.t1.cds3;Parent=NIATv7_g17105.t1
scaffold01199	NIATTr2	exon	250269	250785	.	-	.	ID=NIATv7_g17105.t1.exon4;Parent=NIATv7_g17105.t1
scaffold01199	NIATTr2	CDS	250269	250785	.	-	2	ID=NIATv7_g17105.t1.cds4;Parent=NIATv7_g17105.t1
scaffold01199	NIATTr2	exon	242178	242313	.	-	.	ID=NIATv7_g17105.t1.exon5;Parent=NIATv7_g17105.t1
scaffold01199	NIATTr2	CDS	242178	242313	.	-	1	ID=NIATv7_g17105.t1.cds5;Parent=NIATv7_g17105.t1
scaffold01199	NIATTr2	exon	240313	240863	.	-	.	ID=NIATv7_g17105.t1.exon6;Parent=NIATv7_g17105.t1
scaffold01199	NIATTr2	CDS	240669	240863	.	-	0	ID=NIATv7_g17105.t1.cds6;Parent=NIATv7_g17105.t1
scaffold01199	NIATTr2	three_prime_UTR	240313	240668	.	-	.	ID=NIATv7_g17105.t1.3utr;Parent=NIATv7_g17105.t1
scaffold01199	NIATTr2	gene	163065	190453	.	+	.	ID=NIATv7_g17109;Name=NIATv7_g17109
scaffold01199	NIATTr2	mRNA	163065	190453	.	+	.	ID=NIATv7_g17109.t1;Parent=NIATv7_g17109;Name=NIATv7_g17109.t1
scaffold01199	NIATTr2	five_prime_UTR	163065	163295	.	+	.	ID=NIATv7_g17109.t1.5utr;Parent=NIATv7_g17109.t1
scaffold01199	NIATTr2	exon	163065	163349	.	+	.	ID=NIATv7_g17109.t1.exon1;Parent=NIATv7_g17109.t1
scaffold01199	NIATTr2	CDS	163296	163349	.	+	0	ID=NIATv7_g17109.t1.cds1;Parent=NIATv7_g17109.t1
scaffold01199	NIATTr2	exon	163833	163869	.	+	.	ID=NIATv7_g17109.t1.exon2;Parent=NIATv7_g17109.t1
scaffold01199	NIATTr2	CDS	163833	163869	.	+	0	ID=NIATv7_g17109.t1.cds2;Parent=NIATv7_g17109.t1
scaffold01199	NIATTr2	exon	165679	165755	.	+	.	ID=NIATv7_g17109.t1.exon3;Parent=NIATv7_g17109.t1
scaffold01199	NIATTr2	CDS	165679	165755	.	+	2	ID=NIATv7_g17109.t1.cds3;Parent=NIATv7_g17109.t1
scaffold01199	NIATTr2	exon	171334	171404	.	+	.	ID=NIATv7_g17109.t1.exon4;Parent=NIATv7_g17109.t1
scaffold01199	NIATTr2	CDS	171334	171404	.	+	0	ID=NIATv7_g17109.t1.cds4;Parent=NIATv7_g17109.t1
scaffold01199	NIATTr2	exon	171475	171553	.	+	.	ID=NIATv7_g17109.t1.exon5;Parent=NIATv7_g17109.t1
scaffold01199	NIATTr2	CDS	171475	171553	.	+	1	ID=NIATv7_g17109.t1.cds5;Parent=NIATv7_g17109.t1
scaffold01199	NIATTr2	exon	172069	172213	.	+	.	ID=NIATv7_g17109.t1.exon6;Parent=NIATv7_g17109.t1
scaffold01199	NIATTr2	CDS	172069	172213	.	+	0	ID=NIATv7_g17109.t1.cds6;Parent=NIATv7_g17109.t1
scaffold01199	NIATTr2	exon	172339	172458	.	+	.	ID=NIATv7_g17109.t1.exon7;Parent=NIATv7_g17109.t1
scaffold01199	NIATTr2	CDS	172339	172458	.	+	2	ID=NIATv7_g17109.t1.cds7;Parent=NIATv7_g17109.t1
scaffold01199	NIATTr2	exon	173926	174003	.	+	.	ID=NIATv7_g17109.t1.exon8;Parent=NIATv7_g17109.t1
scaffold01199	NIATTr2	CDS	173926	174003	.	+	2	ID=NIATv7_g17109.t1.cds8;Parent=NIATv7_g17109.t1
scaffold01199	NIATTr2	exon	175711	175766	.	+	.	ID=NIATv7_g17109.t1.exon9;Parent=NIATv7_g17109.t1
scaffold01199	NIATTr2	CDS	175711	175766	.	+	2	ID=NIATv7_g17109.t1.cds9;Parent=NIATv7_g17109.t1
scaffold01199	NIATTr2	exon	175874	175943	.	+	.	ID=NIATv7_g17109.t1.exon10;Parent=NIATv7_g17109.t1
scaffold01199	NIATTr2	CDS	175874	175943	.	+	0	ID=NIATv7_g17109.t1.cds10;Parent=NIATv7_g17109.t1
scaffold01199	NIATTr2	exon	178749	178836	.	+	.	ID=NIATv7_g17109.t1.exon11;Parent=NIATv7_g17109.t1
scaffold01199	NIATTr2	CDS	178749	178836	.	+	2	ID=NIATv7_g17109.t1.cds11;Parent=NIATv7_g17109.t1
scaffold01199	NIATTr2	exon	180251	180494	.	+	.	ID=NIATv7_g17109.t1.exon12;Parent=NIATv7_g17109.t1
scaffold01199	NIATTr2	CDS	180251	180494	.	+	1	ID=NIATv7_g17109.t1.cds12;Parent=NIATv7_g17109.t1
scaffold01199	NIATTr2	exon	180750	180965	.	+	.	ID=NIATv7_g17109.t1.exon13;Parent=NIATv7_g17109.t1
scaffold01199	NIATTr2	CDS	180750	180965	.	+	0	ID=NIATv7_g17109.t1.cds13;Parent=NIATv7_g17109.t1
scaffold01199	NIATTr2	exon	181539	181868	.	+	.	ID=NIATv7_g17109.t1.exon14;Parent=NIATv7_g17109.t1
scaffold01199	NIATTr2	CDS	181539	181868	.	+	0	ID=NIATv7_g17109.t1.cds14;Parent=NIATv7_g17109.t1
scaffold01199	NIATTr2	exon	182087	182136	.	+	.	ID=NIATv7_g17109.t1.exon15;Parent=NIATv7_g17109.t1
scaffold01199	NIATTr2	CDS	182087	182136	.	+	0	ID=NIATv7_g17109.t1.cds15;Parent=NIATv7_g17109.t1
scaffold01199	NIATTr2	exon	184981	185041	.	+	.	ID=NIATv7_g17109.t1.exon16;Parent=NIATv7_g17109.t1
scaffold01199	NIATTr2	CDS	184981	185041	.	+	1	ID=NIATv7_g17109.t1.cds16;Parent=NIATv7_g17109.t1
scaffold01199	NIATTr2	exon	185117	185200	.	+	.	ID=NIATv7_g17109.t1.exon17;Parent=NIATv7_g17109.t1
scaffold01199	NIATTr2	CDS	185117	185200	.	+	0	ID=NIATv7_g17109.t1.cds17;Parent=NIATv7_g17109.t1
scaffold01199	NIATTr2	exon	185859	185972	.	+	.	ID=NIATv7_g17109.t1.exon18;Parent=NIATv7_g17109.t1
scaffold01199	NIATTr2	CDS	185859	185972	.	+	0	ID=NIATv7_g17109.t1.cds18;Parent=NIATv7_g17109.t1
scaffold01199	NIATTr2	exon	186054	186223	.	+	.	ID=NIATv7_g17109.t1.exon19;Parent=NIATv7_g17109.t1
scaffold01199	NIATTr2	CDS	186054	186223	.	+	0	ID=NIATv7_g17109.t1.cds19;Parent=NIATv7_g17109.t1
scaffold01199	NIATTr2	exon	186602	186671	.	+	.	ID=NIATv7_g17109.t1.exon20;Parent=NIATv7_g17109.t1
scaffold01199	NIATTr2	CDS	186602	186671	.	+	1	ID=NIATv7_g17109.t1.cds20;Parent=NIATv7_g17109.t1
scaffold01199	NIATTr2	exon	188987	189187	.	+	.	ID=NIATv7_g17109.t1.exon21;Parent=NIATv7_g17109.t1
scaffold01199	NIATTr2	CDS	188987	189187	.	+	0	ID=NIATv7_g17109.t1.cds21;Parent=NIATv7_g17109.t1
scaffold01199	NIATTr2	exon	189873	190453	.	+	.	ID=NIATv7_g17109.t1.exon22;Parent=NIATv7_g17109.t1
scaffold01199	NIATTr2	CDS	189873	190058	.	+	0	ID=NIATv7_g17109.t1.cds22;Parent=NIATv7_g17109.t1
scaffold01199	NIATTr2	three_prime_UTR	190059	190453	.	+	.	ID=NIATv7_g17109.t1.3utr;Parent=NIATv7_g17109.t1
scaffold01199	NIATTr2	gene	57194	58172	.	-	.	ID=NIATv7_g40761;Name=NIATv7_g40761
scaffold01199	NIATTr2	mRNA	57194	58172	.	-	.	ID=NIATv7_g40761.t1;Parent=NIATv7_g40761;Name=NIATv7_g40761.t1
scaffold01199	NIATTr2	five_prime_UTR	58161	58172	.	-	.	ID=NIATv7_g40761.t1.5utr;Parent=NIATv7_g40761.t1
scaffold01199	NIATTr2	exon	57194	58172	.	-	.	ID=NIATv7_g40761.t1.exon1;Parent=NIATv7_g40761.t1
scaffold01199	NIATTr2	CDS	57351	58160	.	-	0	ID=NIATv7_g40761.t1.cds1;Parent=NIATv7_g40761.t1
scaffold01199	NIATTr2	three_prime_UTR	57194	57350	.	-	.	ID=NIATv7_g40761.t1.3utr;Parent=NIATv7_g40761.t1
scaffold01199	NIATTr2	gene	18015	19669	.	-	.	ID=NIATv7_g40946;Name=NIATv7_g40946
scaffold01199	NIATTr2	mRNA	18015	19669	.	-	.	ID=NIATv7_g40946.t1;Parent=NIATv7_g40946;Name=NIATv7_g40946.t1
scaffold01199	NIATTr2	five_prime_UTR	19597	19669	.	-	.	ID=NIATv7_g40946.t1.5utr;Parent=NIATv7_g40946.t1
scaffold01199	NIATTr2	exon	19149	19669	.	-	.	ID=NIATv7_g40946.t1.exon1;Parent=NIATv7_g40946.t1
scaffold01199	NIATTr2	CDS	19149	19596	.	-	0	ID=NIATv7_g40946.t1.cds1;Parent=NIATv7_g40946.t1
scaffold01199	NIATTr2	exon	18015	18816	.	-	.	ID=NIATv7_g40946.t1.exon2;Parent=NIATv7_g40946.t1
scaffold01199	NIATTr2	CDS	18248	18816	.	-	2	ID=NIATv7_g40946.t1.cds2;Parent=NIATv7_g40946.t1
scaffold01199	NIATTr2	three_prime_UTR	18015	18247	.	-	.	ID=NIATv7_g40946.t1.3utr;Parent=NIATv7_g40946.t1
scaffold01199	NIATTr2	gene	141411	142006	.	-	.	ID=NIATv7_g51950;Name=NIATv7_g51950
scaffold01199	NIATTr2	mRNA	141411	142006	.	-	.	ID=NIATv7_g51950.t1;Parent=NIATv7_g51950;Name=NIATv7_g51950.t1
scaffold01199	NIATTr2	exon	141818	142006	.	-	.	ID=NIATv7_g51950.t1.exon1;Parent=NIATv7_g51950.t1
scaffold01199	NIATTr2	CDS	141818	142006	.	-	0	ID=NIATv7_g51950.t1.cds1;Parent=NIATv7_g51950.t1
scaffold01199	NIATTr2	exon	141411	141713	.	-	.	ID=NIATv7_g51950.t1.exon2;Parent=NIATv7_g51950.t1
scaffold01199	NIATTr2	CDS	141411	141713	.	-	0	ID=NIATv7_g51950.t1.cds2;Parent=NIATv7_g51950.t1
scaffold01199	NIATTr2	gene	262944	268173	.	-	.	ID=NIATv7_g17104;Name=NIATv7_g17104
scaffold01199	NIATTr2	mRNA	262944	268173	.	-	.	ID=NIATv7_g17104.t1;Parent=NIATv7_g17104;Name=NIATv7_g17104.t1
scaffold01199	NIATTr2	five_prime_UTR	267945	268173	.	-	.	ID=NIATv7_g17104.t1.5utr;Parent=NIATv7_g17104.t1
scaffold01199	NIATTr2	exon	267873	268173	.	-	.	ID=NIATv7_g17104.t1.exon1;Parent=NIATv7_g17104.t1
scaffold01199	NIATTr2	CDS	267873	267944	.	-	0	ID=NIATv7_g17104.t1.cds1;Parent=NIATv7_g17104.t1
scaffold01199	NIATTr2	exon	265107	265243	.	-	.	ID=NIATv7_g17104.t1.exon2;Parent=NIATv7_g17104.t1
scaffold01199	NIATTr2	CDS	265107	265243	.	-	0	ID=NIATv7_g17104.t1.cds2;Parent=NIATv7_g17104.t1
scaffold01199	NIATTr2	exon	263905	264009	.	-	.	ID=NIATv7_g17104.t1.exon3;Parent=NIATv7_g17104.t1
scaffold01199	NIATTr2	CDS	263905	264009	.	-	1	ID=NIATv7_g17104.t1.cds3;Parent=NIATv7_g17104.t1
scaffold01199	NIATTr2	exon	262944	263673	.	-	.	ID=NIATv7_g17104.t1.exon4;Parent=NIATv7_g17104.t1
scaffold01199	NIATTr2	CDS	263247	263673	.	-	1	ID=NIATv7_g17104.t1.cds4;Parent=NIATv7_g17104.t1
scaffold01199	NIATTr2	three_prime_UTR	262944	263246	.	-	.	ID=NIATv7_g17104.t1.3utr;Parent=NIATv7_g17104.t1
scaffold01199	NIATTr2	gene	222591	223850	.	+	.	ID=NIATv7_g17107;Name=NIATv7_g17107
scaffold01199	NIATTr2	mRNA	222591	223850	.	+	.	ID=NIATv7_g17107.t1;Parent=NIATv7_g17107;Name=NIATv7_g17107.t1
scaffold01199	NIATTr2	five_prime_UTR	222591	222656	.	+	.	ID=NIATv7_g17107.t1.5utr;Parent=NIATv7_g17107.t1
scaffold01199	NIATTr2	exon	222591	223251	.	+	.	ID=NIATv7_g17107.t1.exon1;Parent=NIATv7_g17107.t1
scaffold01199	NIATTr2	CDS	222657	223251	.	+	0	ID=NIATv7_g17107.t1.cds1;Parent=NIATv7_g17107.t1
scaffold01199	NIATTr2	exon	223344	223850	.	+	.	ID=NIATv7_g17107.t1.exon2;Parent=NIATv7_g17107.t1
scaffold01199	NIATTr2	CDS	223344	223486	.	+	2	ID=NIATv7_g17107.t1.cds2;Parent=NIATv7_g17107.t1
scaffold01199	NIATTr2	three_prime_UTR	223487	223850	.	+	.	ID=NIATv7_g17107.t1.3utr;Parent=NIATv7_g17107.t1
scaffold01199	NIATTr2	gene	233010	240306	.	+	.	ID=NIATv7_g17106;Name=NIATv7_g17106
scaffold01199	NIATTr2	mRNA	233010	240306	.	+	.	ID=NIATv7_g17106.t1;Parent=NIATv7_g17106;Name=NIATv7_g17106.t1
scaffold01199	NIATTr2	five_prime_UTR	233010	233070	.	+	.	ID=NIATv7_g17106.t1.5utr;Parent=NIATv7_g17106.t1
scaffold01199	NIATTr2	exon	233010	233511	.	+	.	ID=NIATv7_g17106.t1.exon1;Parent=NIATv7_g17106.t1
scaffold01199	NIATTr2	CDS	233071	233511	.	+	0	ID=NIATv7_g17106.t1.cds1;Parent=NIATv7_g17106.t1
scaffold01199	NIATTr2	exon	235421	235751	.	+	.	ID=NIATv7_g17106.t1.exon2;Parent=NIATv7_g17106.t1
scaffold01199	NIATTr2	CDS	235421	235751	.	+	0	ID=NIATv7_g17106.t1.cds2;Parent=NIATv7_g17106.t1
scaffold01199	NIATTr2	exon	236564	236884	.	+	.	ID=NIATv7_g17106.t1.exon3;Parent=NIATv7_g17106.t1
scaffold01199	NIATTr2	CDS	236564	236884	.	+	2	ID=NIATv7_g17106.t1.cds3;Parent=NIATv7_g17106.t1
scaffold01199	NIATTr2	exon	238931	239110	.	+	.	ID=NIATv7_g17106.t1.exon4;Parent=NIATv7_g17106.t1
scaffold01199	NIATTr2	CDS	238931	239110	.	+	2	ID=NIATv7_g17106.t1.cds4;Parent=NIATv7_g17106.t1
scaffold01199	NIATTr2	exon	239804	240306	.	+	.	ID=NIATv7_g17106.t1.exon5;Parent=NIATv7_g17106.t1
scaffold01199	NIATTr2	CDS	239804	240108	.	+	2	ID=NIATv7_g17106.t1.cds5;Parent=NIATv7_g17106.t1
scaffold01199	NIATTr2	three_prime_UTR	240109	240306	.	+	.	ID=NIATv7_g17106.t1.3utr;Parent=NIATv7_g17106.t1
scaffold02337	NIATTr2	gene	27926	29324	.	-	.	ID=NIATv7_g22415;Name=NIATv7_g22415
scaffold02337	NIATTr2	mRNA	27926	29324	.	-	.	ID=NIATv7_g22415.t1;Parent=NIATv7_g22415;Name=NIATv7_g22415.t1
scaffold02337	NIATTr2	five_prime_UTR	29290	29324	.	-	.	ID=NIATv7_g22415.t1.5utr;Parent=NIATv7_g22415.t1
scaffold02337	NIATTr2	exon	27926	29324	.	-	.	ID=NIATv7_g22415.t1.exon1;Parent=NIATv7_g22415.t1
scaffold02337	NIATTr2	CDS	28225	29289	.	-	0	ID=NIATv7_g22415.t1.cds1;Parent=NIATv7_g22415.t1
scaffold02337	NIATTr2	three_prime_UTR	27926	28224	.	-	.	ID=NIATv7_g22415.t1.3utr;Parent=NIATv7_g22415.t1
scaffold02337	NIATTr2	gene	39166	44284	.	-	.	ID=NIATv7_g22416;Name=NIATv7_g22416
scaffold02337	NIATTr2	mRNA	39166	44284	.	-	.	ID=NIATv7_g22416.t1;Parent=NIATv7_g22416;Name=NIATv7_g22416.t1
scaffold02337	NIATTr2	five_prime_UTR	44229	44284	.	-	.	ID=NIATv7_g22416.t1.5utr;Parent=NIATv7_g22416.t1
scaffold02337	NIATTr2	exon	44216	44284	.	-	.	ID=NIATv7_g22416.t1.exon1;Parent=NIATv7_g22416.t1
scaffold02337	NIATTr2	CDS	44216	44228	.	-	0	ID=NIATv7_g22416.t1.cds1;Parent=NIATv7_g22416.t1
scaffold02337	NIATTr2	exon	43830	43906	.	-	.	ID=NIATv7_g22416.t1.exon2;Parent=NIATv7_g22416.t1
scaffold02337	NIATTr2	CDS	43830	43906	.	-	2	ID=NIATv7_g22416.t1.cds2;Parent=NIATv7_g22416.t1
scaffold02337	NIATTr2	exon	43489	43739	.	-	.	ID=NIATv7_g22416.t1.exon3;Parent=NIATv7_g22416.t1
scaffold02337	NIATTr2	CDS	43489	43739	.	-	0	ID=NIATv7_g22416.t1.cds3;Parent=NIATv7_g22416.t1
scaffold02337	NIATTr2	exon	43125	43240	.	-	.	ID=NIATv7_g22416.t1.exon4;Parent=NIATv7_g22416.t1
scaffold02337	NIATTr2	CDS	43125	43240	.	-	1	ID=NIATv7_g22416.t1.cds4;Parent=NIATv7_g22416.t1
scaffold02337	NIATTr2	exon	41966	42119	.	-	.	ID=NIATv7_g22416.t1.exon5;Parent=NIATv7_g22416.t1
scaffold02337	NIATTr2	CDS	41966	42119	.	-	2	ID=NIATv7_g22416.t1.cds5;Parent=NIATv7_g22416.t1
scaffold02337	NIATTr2	exon	41228	41443	.	-	.	ID=NIATv7_g22416.t1.exon6;Parent=NIATv7_g22416.t1
scaffold02337	NIATTr2	CDS	41228	41443	.	-	1	ID=NIATv7_g22416.t1.cds6;Parent=NIATv7_g22416.t1
scaffold02337	NIATTr2	exon	40404	40677	.	-	.	ID=NIATv7_g22416.t1.exon7;Parent=NIATv7_g22416.t1
scaffold02337	NIATTr2	CDS	40404	40677	.	-	1	ID=NIATv7_g22416.t1.cds7;Parent=NIATv7_g22416.t1
scaffold02337	NIATTr2	exon	40230	40317	.	-	.	ID=NIATv7_g22416.t1.exon8;Parent=NIATv7_g22416.t1
scaffold02337	NIATTr2	CDS	40230	40317	.	-	0	ID=NIATv7_g22416.t1.cds8;Parent=NIATv7_g22416.t1
scaffold02337	NIATTr2	exon	39947	40139	.	-	.	ID=NIATv7_g22416.t1.exon9;Parent=NIATv7_g22416.t1
scaffold02337	NIATTr2	CDS	39947	40139	.	-	2	ID=NIATv7_g22416.t1.cds9;Parent=NIATv7_g22416.t1
scaffold02337	NIATTr2	exon	39567	39685	.	-	.	ID=NIATv7_g22416.t1.exon10;Parent=NIATv7_g22416.t1
scaffold02337	NIATTr2	CDS	39567	39685	.	-	1	ID=NIATv7_g22416.t1.cds10;Parent=NIATv7_g22416.t1
scaffold02337	NIATTr2	exon	39428	39476	.	-	.	ID=NIATv7_g22416.t1.exon11;Parent=NIATv7_g22416.t1
scaffold02337	NIATTr2	CDS	39428	39476	.	-	2	ID=NIATv7_g22416.t1.cds11;Parent=NIATv7_g22416.t1
scaffold02337	NIATTr2	exon	39166	39327	.	-	.	ID=NIATv7_g22416.t1.exon12;Parent=NIATv7_g22416.t1
scaffold02337	NIATTr2	CDS	39246	39327	.	-	1	ID=NIATv7_g22416.t1.cds12;Parent=NIATv7_g22416.t1
scaffold02337	NIATTr2	three_prime_UTR	39166	39245	.	-	.	ID=NIATv7_g22416.t1.3utr;Parent=NIATv7_g22416.t1
scaffold02337	NIATTr2	gene	20935	27459	.	+	.	ID=NIATv7_g22414;Name=NIATv7_g22414
scaffold02337	NIATTr2	mRNA	20935	27459	.	+	.	ID=NIATv7_g22414.t1;Parent=NIATv7_g22414;Name=NIATv7_g22414.t1
scaffold02337	NIATTr2	five_prime_UTR	20935	21820	.	+	.	ID=NIATv7_g22414.t1.5utr;Parent=NIATv7_g22414.t1
scaffold02337	NIATTr2	exon	20935	22489	.	+	.	ID=NIATv7_g22414.t1.exon1;Parent=NIATv7_g22414.t1
scaffold02337	NIATTr2	CDS	21821	22489	.	+	0	ID=NIATv7_g22414.t1.cds1;Parent=NIATv7_g22414.t1
scaffold02337	NIATTr2	exon	22584	22663	.	+	.	ID=NIATv7_g22414.t1.exon2;Parent=NIATv7_g22414.t1
scaffold02337	NIATTr2	CDS	22584	22663	.	+	0	ID=NIATv7_g22414.t1.cds2;Parent=NIATv7_g22414.t1
scaffold02337	NIATTr2	exon	23053	23231	.	+	.	ID=NIATv7_g22414.t1.exon3;Parent=NIATv7_g22414.t1
scaffold02337	NIATTr2	CDS	23053	23231	.	+	1	ID=NIATv7_g22414.t1.cds3;Parent=NIATv7_g22414.t1
scaffold02337	NIATTr2	exon	24454	24528	.	+	.	ID=NIATv7_g22414.t1.exon4;Parent=NIATv7_g22414.t1
scaffold02337	NIATTr2	CDS	24454	24528	.	+	2	ID=NIATv7_g22414.t1.cds4;Parent=NIATv7_g22414.t1
scaffold02337	NIATTr2	exon	26920	27459	.	+	.	ID=NIATv7_g22414.t1.exon5;Parent=NIATv7_g22414.t1
scaffold02337	NIATTr2	CDS	26920	27107	.	+	2	ID=NIATv7_g22414.t1.cds5;Parent=NIATv7_g22414.t1
scaffold02337	NIATTr2	three_prime_UTR	27108	27459	.	+	.	ID=NIATv7_g22414.t1.3utr;Parent=NIATv7_g22414.t1
scaffold02337	NIATTr2	gene	37138	37552	.	+	.	ID=NIATv7_g54198;Name=NIATv7_g54198
scaffold02337	NIATTr2	mRNA	37138	37552	.	+	.	ID=NIATv7_g54198.t1;Parent=NIATv7_g54198;Name=NIATv7_g54198.t1
scaffold02337	NIATTr2	exon	37138	37153	.	+	.	ID=NIATv7_g54198.t1.exon1;Parent=NIATv7_g54198.t1
scaffold02337	NIATTr2	CDS	37138	37153	.	+	0	ID=NIATv7_g54198.t1.cds1;Parent=NIATv7_g54198.t1
scaffold02337	NIATTr2	exon	37251	37552	.	+	.	ID=NIATv7_g54198.t1.exon2;Parent=NIATv7_g54198.t1
scaffold02337	NIATTr2	CDS	37251	37552	.	+	2	ID=NIATv7_g54198.t1.cds2;Parent=NIATv7_g54198.t1
scaffold03433	NIATTr2	gene	35621	36274	.	-	.	ID=NIATv7_g55534;Name=NIATv7_g55534
scaffold03433	NIATTr2	mRNA	35621	36274	.	-	.	ID=NIATv7_g55534.t1;Parent=NIATv7_g55534;Name=NIATv7_g55534.t1
scaffold03433	NIATTr2	exon	35621	36274	.	-	.	ID=NIATv7_g55534.t1.exon1;Parent=NIATv7_g55534.t1
scaffold03433	NIATTr2	CDS	35621	36274	.	-	0	ID=NIATv7_g55534.t1.cds1;Parent=NIATv7_g55534.t1
scaffold03092	NIATTr2	gene	104813	105613	.	+	.	ID=NIATv7_g55535;Name=NIATv7_g55535
scaffold03092	NIATTr2	mRNA	104813	105613	.	+	.	ID=NIATv7_g55535.t1;Parent=NIATv7_g55535;Name=NIATv7_g55535.t1
scaffold03092	NIATTr2	exon	104813	105160	.	+	.	ID=NIATv7_g55535.t1.exon1;Parent=NIATv7_g55535.t1
scaffold03092	NIATTr2	CDS	104813	105160	.	+	0	ID=NIATv7_g55535.t1.cds1;Parent=NIATv7_g55535.t1
scaffold03092	NIATTr2	exon	105215	105613	.	+	.	ID=NIATv7_g55535.t1.exon2;Parent=NIATv7_g55535.t1
scaffold03092	NIATTr2	CDS	105215	105613	.	+	0	ID=NIATv7_g55535.t1.cds2;Parent=NIATv7_g55535.t1
scaffold03042	NIATTr2	gene	101909	102277	.	-	.	ID=NIATv7_g55536;Name=NIATv7_g55536
scaffold03042	NIATTr2	mRNA	101909	102277	.	-	.	ID=NIATv7_g55536.t1;Parent=NIATv7_g55536;Name=NIATv7_g55536.t1
scaffold03042	NIATTr2	exon	101909	102277	.	-	.	ID=NIATv7_g55536.t1.exon1;Parent=NIATv7_g55536.t1
scaffold03042	NIATTr2	CDS	101909	102277	.	-	0	ID=NIATv7_g55536.t1.cds1;Parent=NIATv7_g55536.t1
scaffold01194	NIATTr2	gene	275788	277763	.	-	.	ID=NIATv7_g13449;Name=NIATv7_g13449
scaffold01194	NIATTr2	mRNA	275788	277763	.	-	.	ID=NIATv7_g13449.t1;Parent=NIATv7_g13449;Name=NIATv7_g13449.t1
scaffold01194	NIATTr2	five_prime_UTR	277675	277763	.	-	.	ID=NIATv7_g13449.t1.5utr;Parent=NIATv7_g13449.t1
scaffold01194	NIATTr2	exon	275788	277763	.	-	.	ID=NIATv7_g13449.t1.exon1;Parent=NIATv7_g13449.t1
scaffold01194	NIATTr2	CDS	276100	277674	.	-	0	ID=NIATv7_g13449.t1.cds1;Parent=NIATv7_g13449.t1
scaffold01194	NIATTr2	three_prime_UTR	275788	276099	.	-	.	ID=NIATv7_g13449.t1.3utr;Parent=NIATv7_g13449.t1
scaffold01194	NIATTr2	gene	135489	135710	.	+	.	ID=NIATv7_g55537;Name=NIATv7_g55537
scaffold01194	NIATTr2	mRNA	135489	135710	.	+	.	ID=NIATv7_g55537.t1;Parent=NIATv7_g55537;Name=NIATv7_g55537.t1
scaffold01194	NIATTr2	exon	135489	135710	.	+	.	ID=NIATv7_g55537.t1.exon1;Parent=NIATv7_g55537.t1
scaffold01194	NIATTr2	CDS	135489	135710	.	+	0	ID=NIATv7_g55537.t1.cds1;Parent=NIATv7_g55537.t1
scaffold01194	NIATTr2	gene	258020	267634	.	-	.	ID=NIATv7_g13450;Name=NIATv7_g13450
scaffold01194	NIATTr2	mRNA	258020	267634	.	-	.	ID=NIATv7_g13450.t1;Parent=NIATv7_g13450;Name=NIATv7_g13450.t1
scaffold01194	NIATTr2	five_prime_UTR	267615	267634	.	-	.	ID=NIATv7_g13450.t1.5utr;Parent=NIATv7_g13450.t1
scaffold01194	NIATTr2	exon	267309	267634	.	-	.	ID=NIATv7_g13450.t1.exon1;Parent=NIATv7_g13450.t1
scaffold01194	NIATTr2	CDS	267309	267614	.	-	0	ID=NIATv7_g13450.t1.cds1;Parent=NIATv7_g13450.t1
scaffold01194	NIATTr2	exon	266169	266280	.	-	.	ID=NIATv7_g13450.t1.exon2;Parent=NIATv7_g13450.t1
scaffold01194	NIATTr2	CDS	266169	266280	.	-	0	ID=NIATv7_g13450.t1.cds2;Parent=NIATv7_g13450.t1
scaffold01194	NIATTr2	exon	266015	266088	.	-	.	ID=NIATv7_g13450.t1.exon3;Parent=NIATv7_g13450.t1
scaffold01194	NIATTr2	CDS	266015	266088	.	-	2	ID=NIATv7_g13450.t1.cds3;Parent=NIATv7_g13450.t1
scaffold01194	NIATTr2	exon	263692	263760	.	-	.	ID=NIATv7_g13450.t1.exon4;Parent=NIATv7_g13450.t1
scaffold01194	NIATTr2	CDS	263692	263760	.	-	0	ID=NIATv7_g13450.t1.cds4;Parent=NIATv7_g13450.t1
scaffold01194	NIATTr2	exon	263533	263616	.	-	.	ID=NIATv7_g13450.t1.exon5;Parent=NIATv7_g13450.t1
scaffold01194	NIATTr2	CDS	263533	263616	.	-	0	ID=NIATv7_g13450.t1.cds5;Parent=NIATv7_g13450.t1
scaffold01194	NIATTr2	exon	263347	263416	.	-	.	ID=NIATv7_g13450.t1.exon6;Parent=NIATv7_g13450.t1
scaffold01194	NIATTr2	CDS	263347	263416	.	-	0	ID=NIATv7_g13450.t1.cds6;Parent=NIATv7_g13450.t1
scaffold01194	NIATTr2	exon	261415	261470	.	-	.	ID=NIATv7_g13450.t1.exon7;Parent=NIATv7_g13450.t1
scaffold01194	NIATTr2	CDS	261415	261470	.	-	2	ID=NIATv7_g13450.t1.cds7;Parent=NIATv7_g13450.t1
scaffold01194	NIATTr2	exon	260288	260409	.	-	.	ID=NIATv7_g13450.t1.exon8;Parent=NIATv7_g13450.t1
scaffold01194	NIATTr2	CDS	260288	260409	.	-	0	ID=NIATv7_g13450.t1.cds8;Parent=NIATv7_g13450.t1
scaffold01194	NIATTr2	exon	259794	259865	.	-	.	ID=NIATv7_g13450.t1.exon9;Parent=NIATv7_g13450.t1
scaffold01194	NIATTr2	CDS	259794	259865	.	-	1	ID=NIATv7_g13450.t1.cds9;Parent=NIATv7_g13450.t1
scaffold01194	NIATTr2	exon	259618	259699	.	-	.	ID=NIATv7_g13450.t1.exon10;Parent=NIATv7_g13450.t1
scaffold01194	NIATTr2	CDS	259618	259699	.	-	1	ID=NIATv7_g13450.t1.cds10;Parent=NIATv7_g13450.t1
scaffold01194	NIATTr2	exon	259459	259536	.	-	.	ID=NIATv7_g13450.t1.exon11;Parent=NIATv7_g13450.t1
scaffold01194	NIATTr2	CDS	259459	259536	.	-	0	ID=NIATv7_g13450.t1.cds11;Parent=NIATv7_g13450.t1
scaffold01194	NIATTr2	exon	258020	258451	.	-	.	ID=NIATv7_g13450.t1.exon12;Parent=NIATv7_g13450.t1
scaffold01194	NIATTr2	CDS	258284	258451	.	-	0	ID=NIATv7_g13450.t1.cds12;Parent=NIATv7_g13450.t1
scaffold01194	NIATTr2	three_prime_UTR	258020	258283	.	-	.	ID=NIATv7_g13450.t1.3utr;Parent=NIATv7_g13450.t1
scaffold01194	NIATTr2	gene	212655	223553	.	+	.	ID=NIATv7_g13453;Name=NIATv7_g13453
scaffold01194	NIATTr2	mRNA	212655	223553	.	+	.	ID=NIATv7_g13453.t1;Parent=NIATv7_g13453;Name=NIATv7_g13453.t1
scaffold01194	NIATTr2	five_prime_UTR	212655	212766	.	+	.	ID=NIATv7_g13453.t1.5utr;Parent=NIATv7_g13453.t1
scaffold01194	NIATTr2	exon	212655	213038	.	+	.	ID=NIATv7_g13453.t1.exon1;Parent=NIATv7_g13453.t1
scaffold01194	NIATTr2	CDS	212767	213038	.	+	0	ID=NIATv7_g13453.t1.cds1;Parent=NIATv7_g13453.t1
scaffold01194	NIATTr2	exon	214979	215090	.	+	.	ID=NIATv7_g13453.t1.exon2;Parent=NIATv7_g13453.t1
scaffold01194	NIATTr2	CDS	214979	215090	.	+	1	ID=NIATv7_g13453.t1.cds2;Parent=NIATv7_g13453.t1
scaffold01194	NIATTr2	exon	215171	215259	.	+	.	ID=NIATv7_g13453.t1.exon3;Parent=NIATv7_g13453.t1
scaffold01194	NIATTr2	CDS	215171	215259	.	+	0	ID=NIATv7_g13453.t1.cds3;Parent=NIATv7_g13453.t1
scaffold01194	NIATTr2	exon	215358	215443	.	+	.	ID=NIATv7_g13453.t1.exon4;Parent=NIATv7_g13453.t1
scaffold01194	NIATTr2	CDS	215358	215443	.	+	1	ID=NIATv7_g13453.t1.cds4;Parent=NIATv7_g13453.t1
scaffold01194	NIATTr2	exon	215542	215704	.	+	.	ID=NIATv7_g13453.t1.exon5;Parent=NIATv7_g13453.t1
scaffold01194	NIATTr2	CDS	215542	215704	.	+	2	ID=NIATv7_g13453.t1.cds5;Parent=NIATv7_g13453.t1
scaffold01194	NIATTr2	exon	215853	215976	.	+	.	ID=NIATv7_g13453.t1.exon6;Parent=NIATv7_g13453.t1
scaffold01194	NIATTr2	CDS	215853	215976	.	+	1	ID=NIATv7_g13453.t1.cds6;Parent=NIATv7_g13453.t1
scaffold01194	NIATTr2	exon	216170	216327	.	+	.	ID=NIATv7_g13453.t1.exon7;Parent=NIATv7_g13453.t1
scaffold01194	NIATTr2	CDS	216170	216327	.	+	0	ID=NIATv7_g13453.t1.cds7;Parent=NIATv7_g13453.t1
scaffold01194	NIATTr2	exon	218173	218257	.	+	.	ID=NIATv7_g13453.t1.exon8;Parent=NIATv7_g13453.t1
scaffold01194	NIATTr2	CDS	218173	218257	.	+	1	ID=NIATv7_g13453.t1.cds8;Parent=NIATv7_g13453.t1
scaffold01194	NIATTr2	exon	220511	220723	.	+	.	ID=NIATv7_g13453.t1.exon9;Parent=NIATv7_g13453.t1
scaffold01194	NIATTr2	CDS	220511	220723	.	+	0	ID=NIATv7_g13453.t1.cds9;Parent=NIATv7_g13453.t1
scaffold01194	NIATTr2	exon	221731	221792	.	+	.	ID=NIATv7_g13453.t1.exon10;Parent=NIATv7_g13453.t1
scaffold01194	NIATTr2	CDS	221731	221792	.	+	0	ID=NIATv7_g13453.t1.cds10;Parent=NIATv7_g13453.t1
scaffold01194	NIATTr2	exon	221908	223553	.	+	.	ID=NIATv7_g13453.t1.exon11;Parent=NIATv7_g13453.t1
scaffold01194	NIATTr2	CDS	221908	222961	.	+	1	ID=NIATv7_g13453.t1.cds11;Parent=NIATv7_g13453.t1
scaffold01194	NIATTr2	three_prime_UTR	222962	223553	.	+	.	ID=NIATv7_g13453.t1.3utr;Parent=NIATv7_g13453.t1
scaffold01194	NIATTr2	gene	169964	174598	.	-	.	ID=NIATv7_g13454;Name=NIATv7_g13454
scaffold01194	NIATTr2	mRNA	169964	174598	.	-	.	ID=NIATv7_g13454.t1;Parent=NIATv7_g13454;Name=NIATv7_g13454.t1
scaffold01194	NIATTr2	five_prime_UTR	174456	174598	.	-	.	ID=NIATv7_g13454.t1.5utr;Parent=NIATv7_g13454.t1
scaffold01194	NIATTr2	exon	174364	174598	.	-	.	ID=NIATv7_g13454.t1.exon1;Parent=NIATv7_g13454.t1
scaffold01194	NIATTr2	CDS	174364	174455	.	-	0	ID=NIATv7_g13454.t1.cds1;Parent=NIATv7_g13454.t1
scaffold01194	NIATTr2	exon	173909	174017	.	-	.	ID=NIATv7_g13454.t1.exon2;Parent=NIATv7_g13454.t1
scaffold01194	NIATTr2	CDS	173909	174017	.	-	1	ID=NIATv7_g13454.t1.cds2;Parent=NIATv7_g13454.t1
scaffold01194	NIATTr2	exon	173790	173836	.	-	.	ID=NIATv7_g13454.t1.exon3;Parent=NIATv7_g13454.t1
scaffold01194	NIATTr2	CDS	173790	173836	.	-	0	ID=NIATv7_g13454.t1.cds3;Parent=NIATv7_g13454.t1
scaffold01194	NIATTr2	exon	173321	173514	.	-	.	ID=NIATv7_g13454.t1.exon4;Parent=NIATv7_g13454.t1
scaffold01194	NIATTr2	CDS	173321	173514	.	-	1	ID=NIATv7_g13454.t1.cds4;Parent=NIATv7_g13454.t1
scaffold01194	NIATTr2	exon	173172	173235	.	-	.	ID=NIATv7_g13454.t1.exon5;Parent=NIATv7_g13454.t1
scaffold01194	NIATTr2	CDS	173172	173235	.	-	2	ID=NIATv7_g13454.t1.cds5;Parent=NIATv7_g13454.t1
scaffold01194	NIATTr2	exon	171733	171805	.	-	.	ID=NIATv7_g13454.t1.exon6;Parent=NIATv7_g13454.t1
scaffold01194	NIATTr2	CDS	171733	171805	.	-	1	ID=NIATv7_g13454.t1.cds6;Parent=NIATv7_g13454.t1
scaffold01194	NIATTr2	exon	171540	171660	.	-	.	ID=NIATv7_g13454.t1.exon7;Parent=NIATv7_g13454.t1
scaffold01194	NIATTr2	CDS	171540	171660	.	-	0	ID=NIATv7_g13454.t1.cds7;Parent=NIATv7_g13454.t1
scaffold01194	NIATTr2	exon	171331	171418	.	-	.	ID=NIATv7_g13454.t1.exon8;Parent=NIATv7_g13454.t1
scaffold01194	NIATTr2	CDS	171331	171418	.	-	2	ID=NIATv7_g13454.t1.cds8;Parent=NIATv7_g13454.t1
scaffold01194	NIATTr2	exon	171093	171218	.	-	.	ID=NIATv7_g13454.t1.exon9;Parent=NIATv7_g13454.t1
scaffold01194	NIATTr2	CDS	171093	171218	.	-	1	ID=NIATv7_g13454.t1.cds9;Parent=NIATv7_g13454.t1
scaffold01194	NIATTr2	exon	170664	170773	.	-	.	ID=NIATv7_g13454.t1.exon10;Parent=NIATv7_g13454.t1
scaffold01194	NIATTr2	CDS	170664	170773	.	-	1	ID=NIATv7_g13454.t1.cds10;Parent=NIATv7_g13454.t1
scaffold01194	NIATTr2	exon	169964	170574	.	-	.	ID=NIATv7_g13454.t1.exon11;Parent=NIATv7_g13454.t1
scaffold01194	NIATTr2	CDS	170426	170574	.	-	2	ID=NIATv7_g13454.t1.cds11;Parent=NIATv7_g13454.t1
scaffold01194	NIATTr2	three_prime_UTR	169964	170425	.	-	.	ID=NIATv7_g13454.t1.3utr;Parent=NIATv7_g13454.t1
scaffold01194	NIATTr2	gene	223580	226854	.	-	.	ID=NIATv7_g13452;Name=NIATv7_g13452
scaffold01194	NIATTr2	mRNA	223580	226854	.	-	.	ID=NIATv7_g13452.t1;Parent=NIATv7_g13452;Name=NIATv7_g13452.t1
scaffold01194	NIATTr2	five_prime_UTR	226766	226854	.	-	.	ID=NIATv7_g13452.t1.5utr;Parent=NIATv7_g13452.t1
scaffold01194	NIATTr2	exon	226553	226854	.	-	.	ID=NIATv7_g13452.t1.exon1;Parent=NIATv7_g13452.t1
scaffold01194	NIATTr2	CDS	226553	226765	.	-	0	ID=NIATv7_g13452.t1.cds1;Parent=NIATv7_g13452.t1
scaffold01194	NIATTr2	exon	225794	225994	.	-	.	ID=NIATv7_g13452.t1.exon2;Parent=NIATv7_g13452.t1
scaffold01194	NIATTr2	CDS	225794	225994	.	-	0	ID=NIATv7_g13452.t1.cds2;Parent=NIATv7_g13452.t1
scaffold01194	NIATTr2	exon	224973	225138	.	-	.	ID=NIATv7_g13452.t1.exon3;Parent=NIATv7_g13452.t1
scaffold01194	NIATTr2	CDS	224973	225138	.	-	0	ID=NIATv7_g13452.t1.cds3;Parent=NIATv7_g13452.t1
scaffold01194	NIATTr2	exon	223580	224500	.	-	.	ID=NIATv7_g13452.t1.exon4;Parent=NIATv7_g13452.t1
scaffold01194	NIATTr2	CDS	224094	224500	.	-	2	ID=NIATv7_g13452.t1.cds4;Parent=NIATv7_g13452.t1
scaffold01194	NIATTr2	three_prime_UTR	223580	224093	.	-	.	ID=NIATv7_g13452.t1.3utr;Parent=NIATv7_g13452.t1
scaffold01194	NIATTr2	gene	87960	88624	.	-	.	ID=NIATv7_g13455;Name=NIATv7_g13455
scaffold01194	NIATTr2	mRNA	87960	88624	.	-	.	ID=NIATv7_g13455.t1;Parent=NIATv7_g13455;Name=NIATv7_g13455.t1
scaffold01194	NIATTr2	five_prime_UTR	88595	88624	.	-	.	ID=NIATv7_g13455.t1.5utr;Parent=NIATv7_g13455.t1
scaffold01194	NIATTr2	exon	88367	88624	.	-	.	ID=NIATv7_g13455.t1.exon1;Parent=NIATv7_g13455.t1
scaffold01194	NIATTr2	CDS	88367	88594	.	-	0	ID=NIATv7_g13455.t1.cds1;Parent=NIATv7_g13455.t1
scaffold01194	NIATTr2	exon	87960	88277	.	-	.	ID=NIATv7_g13455.t1.exon2;Parent=NIATv7_g13455.t1
scaffold01194	NIATTr2	CDS	88011	88277	.	-	0	ID=NIATv7_g13455.t1.cds2;Parent=NIATv7_g13455.t1
scaffold01194	NIATTr2	three_prime_UTR	87960	88010	.	-	.	ID=NIATv7_g13455.t1.3utr;Parent=NIATv7_g13455.t1
scaffold01509	NIATTr2	gene	136607	151637	.	-	.	ID=NIATv7_g55540;Name=NIATv7_g55540
scaffold01509	NIATTr2	mRNA	136607	151637	.	-	.	ID=NIATv7_g55540.t1;Parent=NIATv7_g55540;Name=NIATv7_g55540.t1
scaffold01509	NIATTr2	exon	151389	151637	.	-	.	ID=NIATv7_g55540.t1.exon1;Parent=NIATv7_g55540.t1
scaffold01509	NIATTr2	CDS	151389	151637	.	-	0	ID=NIATv7_g55540.t1.cds1;Parent=NIATv7_g55540.t1
scaffold01509	NIATTr2	exon	137474	137947	.	-	.	ID=NIATv7_g55540.t1.exon2;Parent=NIATv7_g55540.t1
scaffold01509	NIATTr2	CDS	137474	137947	.	-	0	ID=NIATv7_g55540.t1.cds2;Parent=NIATv7_g55540.t1
scaffold01509	NIATTr2	exon	136607	136738	.	-	.	ID=NIATv7_g55540.t1.exon3;Parent=NIATv7_g55540.t1
scaffold01509	NIATTr2	CDS	136607	136738	.	-	0	ID=NIATv7_g55540.t1.cds3;Parent=NIATv7_g55540.t1
scaffold01509	NIATTr2	gene	217157	220731	.	-	.	ID=NIATv7_g40744;Name=NIATv7_g40744
scaffold01509	NIATTr2	mRNA	217157	220731	.	-	.	ID=NIATv7_g40744.t1;Parent=NIATv7_g40744;Name=NIATv7_g40744.t1
scaffold01509	NIATTr2	five_prime_UTR	220385	220731	.	-	.	ID=NIATv7_g40744.t1.5utr;Parent=NIATv7_g40744.t1
scaffold01509	NIATTr2	exon	219476	220731	.	-	.	ID=NIATv7_g40744.t1.exon1;Parent=NIATv7_g40744.t1
scaffold01509	NIATTr2	CDS	219476	220384	.	-	0	ID=NIATv7_g40744.t1.cds1;Parent=NIATv7_g40744.t1
scaffold01509	NIATTr2	exon	217798	218340	.	-	.	ID=NIATv7_g40744.t1.exon2;Parent=NIATv7_g40744.t1
scaffold01509	NIATTr2	CDS	217798	218340	.	-	0	ID=NIATv7_g40744.t1.cds2;Parent=NIATv7_g40744.t1
scaffold01509	NIATTr2	exon	217157	217484	.	-	.	ID=NIATv7_g40744.t1.exon3;Parent=NIATv7_g40744.t1
scaffold01509	NIATTr2	CDS	217386	217484	.	-	0	ID=NIATv7_g40744.t1.cds3;Parent=NIATv7_g40744.t1
scaffold01509	NIATTr2	three_prime_UTR	217157	217385	.	-	.	ID=NIATv7_g40744.t1.3utr;Parent=NIATv7_g40744.t1
scaffold01509	NIATTr2	gene	46587	47951	.	-	.	ID=NIATv7_g23252;Name=NIATv7_g23252
scaffold01509	NIATTr2	mRNA	46587	47951	.	-	.	ID=NIATv7_g23252.t1;Parent=NIATv7_g23252;Name=NIATv7_g23252.t1
scaffold01509	NIATTr2	five_prime_UTR	47885	47951	.	-	.	ID=NIATv7_g23252.t1.5utr;Parent=NIATv7_g23252.t1
scaffold01509	NIATTr2	exon	47368	47951	.	-	.	ID=NIATv7_g23252.t1.exon1;Parent=NIATv7_g23252.t1
scaffold01509	NIATTr2	CDS	47368	47884	.	-	0	ID=NIATv7_g23252.t1.cds1;Parent=NIATv7_g23252.t1
scaffold01509	NIATTr2	exon	46587	47038	.	-	.	ID=NIATv7_g23252.t1.exon2;Parent=NIATv7_g23252.t1
scaffold01509	NIATTr2	CDS	46959	47038	.	-	2	ID=NIATv7_g23252.t1.cds2;Parent=NIATv7_g23252.t1
scaffold01509	NIATTr2	three_prime_UTR	46587	46958	.	-	.	ID=NIATv7_g23252.t1.3utr;Parent=NIATv7_g23252.t1
scaffold03946	NIATTr2	gene	38443	42931	.	+	.	ID=NIATv7_g32745;Name=NIATv7_g32745
scaffold03946	NIATTr2	mRNA	38443	42931	.	+	.	ID=NIATv7_g32745.t1;Parent=NIATv7_g32745;Name=NIATv7_g32745.t1
scaffold03946	NIATTr2	five_prime_UTR	38443	38455	.	+	.	ID=NIATv7_g32745.t1.5utr;Parent=NIATv7_g32745.t1
scaffold03946	NIATTr2	exon	38443	38724	.	+	.	ID=NIATv7_g32745.t1.exon1;Parent=NIATv7_g32745.t1
scaffold03946	NIATTr2	CDS	38456	38724	.	+	0	ID=NIATv7_g32745.t1.cds1;Parent=NIATv7_g32745.t1
scaffold03946	NIATTr2	exon	40566	41217	.	+	.	ID=NIATv7_g32745.t1.exon2;Parent=NIATv7_g32745.t1
scaffold03946	NIATTr2	CDS	40566	41217	.	+	1	ID=NIATv7_g32745.t1.cds2;Parent=NIATv7_g32745.t1
scaffold03946	NIATTr2	exon	41300	41499	.	+	.	ID=NIATv7_g32745.t1.exon3;Parent=NIATv7_g32745.t1
scaffold03946	NIATTr2	CDS	41300	41499	.	+	0	ID=NIATv7_g32745.t1.cds3;Parent=NIATv7_g32745.t1
scaffold03946	NIATTr2	exon	41587	41831	.	+	.	ID=NIATv7_g32745.t1.exon4;Parent=NIATv7_g32745.t1
scaffold03946	NIATTr2	CDS	41587	41831	.	+	1	ID=NIATv7_g32745.t1.cds4;Parent=NIATv7_g32745.t1
scaffold03946	NIATTr2	exon	42047	42931	.	+	.	ID=NIATv7_g32745.t1.exon5;Parent=NIATv7_g32745.t1
scaffold03946	NIATTr2	CDS	42047	42837	.	+	2	ID=NIATv7_g32745.t1.cds5;Parent=NIATv7_g32745.t1
scaffold03946	NIATTr2	three_prime_UTR	42838	42931	.	+	.	ID=NIATv7_g32745.t1.3utr;Parent=NIATv7_g32745.t1
scaffold03946	NIATTr2	gene	56429	63268	.	-	.	ID=NIATv7_g32747;Name=NIATv7_g32747
scaffold03946	NIATTr2	mRNA	56429	63268	.	-	.	ID=NIATv7_g32747.t1;Parent=NIATv7_g32747;Name=NIATv7_g32747.t1
scaffold03946	NIATTr2	five_prime_UTR	63261	63268	.	-	.	ID=NIATv7_g32747.t1.5utr;Parent=NIATv7_g32747.t1
scaffold03946	NIATTr2	exon	62970	63268	.	-	.	ID=NIATv7_g32747.t1.exon1;Parent=NIATv7_g32747.t1
scaffold03946	NIATTr2	CDS	62970	63260	.	-	0	ID=NIATv7_g32747.t1.cds1;Parent=NIATv7_g32747.t1
scaffold03946	NIATTr2	exon	62829	62900	.	-	.	ID=NIATv7_g32747.t1.exon2;Parent=NIATv7_g32747.t1
scaffold03946	NIATTr2	CDS	62829	62900	.	-	0	ID=NIATv7_g32747.t1.cds2;Parent=NIATv7_g32747.t1
scaffold03946	NIATTr2	exon	62419	62496	.	-	.	ID=NIATv7_g32747.t1.exon3;Parent=NIATv7_g32747.t1
scaffold03946	NIATTr2	CDS	62419	62496	.	-	0	ID=NIATv7_g32747.t1.cds3;Parent=NIATv7_g32747.t1
scaffold03946	NIATTr2	exon	61781	62266	.	-	.	ID=NIATv7_g32747.t1.exon4;Parent=NIATv7_g32747.t1
scaffold03946	NIATTr2	CDS	61781	62266	.	-	0	ID=NIATv7_g32747.t1.cds4;Parent=NIATv7_g32747.t1
scaffold03946	NIATTr2	exon	61456	61677	.	-	.	ID=NIATv7_g32747.t1.exon5;Parent=NIATv7_g32747.t1
scaffold03946	NIATTr2	CDS	61456	61677	.	-	0	ID=NIATv7_g32747.t1.cds5;Parent=NIATv7_g32747.t1
scaffold03946	NIATTr2	exon	60638	60799	.	-	.	ID=NIATv7_g32747.t1.exon6;Parent=NIATv7_g32747.t1
scaffold03946	NIATTr2	CDS	60638	60799	.	-	0	ID=NIATv7_g32747.t1.cds6;Parent=NIATv7_g32747.t1
scaffold03946	NIATTr2	exon	59891	60259	.	-	.	ID=NIATv7_g32747.t1.exon7;Parent=NIATv7_g32747.t1
scaffold03946	NIATTr2	CDS	59891	60259	.	-	0	ID=NIATv7_g32747.t1.cds7;Parent=NIATv7_g32747.t1
scaffold03946	NIATTr2	exon	58103	59597	.	-	.	ID=NIATv7_g32747.t1.exon8;Parent=NIATv7_g32747.t1
scaffold03946	NIATTr2	CDS	58103	59597	.	-	0	ID=NIATv7_g32747.t1.cds8;Parent=NIATv7_g32747.t1
scaffold03946	NIATTr2	exon	57913	58016	.	-	.	ID=NIATv7_g32747.t1.exon9;Parent=NIATv7_g32747.t1
scaffold03946	NIATTr2	CDS	57913	58016	.	-	2	ID=NIATv7_g32747.t1.cds9;Parent=NIATv7_g32747.t1
scaffold03946	NIATTr2	exon	57167	57364	.	-	.	ID=NIATv7_g32747.t1.exon10;Parent=NIATv7_g32747.t1
scaffold03946	NIATTr2	CDS	57167	57364	.	-	0	ID=NIATv7_g32747.t1.cds10;Parent=NIATv7_g32747.t1
scaffold03946	NIATTr2	exon	56429	56954	.	-	.	ID=NIATv7_g32747.t1.exon11;Parent=NIATv7_g32747.t1
scaffold03946	NIATTr2	CDS	56667	56954	.	-	0	ID=NIATv7_g32747.t1.cds11;Parent=NIATv7_g32747.t1
scaffold03946	NIATTr2	three_prime_UTR	56429	56666	.	-	.	ID=NIATv7_g32747.t1.3utr;Parent=NIATv7_g32747.t1
scaffold03946	NIATTr2	gene	47928	49902	.	+	.	ID=NIATv7_g32746;Name=NIATv7_g32746
scaffold03946	NIATTr2	mRNA	47928	49902	.	+	.	ID=NIATv7_g32746.t1;Parent=NIATv7_g32746;Name=NIATv7_g32746.t1
scaffold03946	NIATTr2	five_prime_UTR	47928	48032	.	+	.	ID=NIATv7_g32746.t1.5utr;Parent=NIATv7_g32746.t1
scaffold03946	NIATTr2	exon	47928	48262	.	+	.	ID=NIATv7_g32746.t1.exon1;Parent=NIATv7_g32746.t1
scaffold03946	NIATTr2	CDS	48033	48262	.	+	0	ID=NIATv7_g32746.t1.cds1;Parent=NIATv7_g32746.t1
scaffold03946	NIATTr2	exon	49429	49902	.	+	.	ID=NIATv7_g32746.t1.exon2;Parent=NIATv7_g32746.t1
scaffold03946	NIATTr2	CDS	49429	49768	.	+	1	ID=NIATv7_g32746.t1.cds2;Parent=NIATv7_g32746.t1
scaffold03946	NIATTr2	three_prime_UTR	49769	49902	.	+	.	ID=NIATv7_g32746.t1.3utr;Parent=NIATv7_g32746.t1
scaffold00447	NIATTr2	gene	17253	20697	.	+	.	ID=NIATv7_g01397;Name=NIATv7_g01397
scaffold00447	NIATTr2	mRNA	17253	20697	.	+	.	ID=NIATv7_g01397.t1;Parent=NIATv7_g01397;Name=NIATv7_g01397.t1
scaffold00447	NIATTr2	five_prime_UTR	17253	17329	.	+	.	ID=NIATv7_g01397.t1.5utr;Parent=NIATv7_g01397.t1
scaffold00447	NIATTr2	exon	17253	17606	.	+	.	ID=NIATv7_g01397.t1.exon1;Parent=NIATv7_g01397.t1
scaffold00447	NIATTr2	CDS	17330	17606	.	+	0	ID=NIATv7_g01397.t1.cds1;Parent=NIATv7_g01397.t1
scaffold00447	NIATTr2	exon	17821	18038	.	+	.	ID=NIATv7_g01397.t1.exon2;Parent=NIATv7_g01397.t1
scaffold00447	NIATTr2	CDS	17821	18038	.	+	2	ID=NIATv7_g01397.t1.cds2;Parent=NIATv7_g01397.t1
scaffold00447	NIATTr2	exon	18604	18848	.	+	.	ID=NIATv7_g01397.t1.exon3;Parent=NIATv7_g01397.t1
scaffold00447	NIATTr2	CDS	18604	18848	.	+	0	ID=NIATv7_g01397.t1.cds3;Parent=NIATv7_g01397.t1
scaffold00447	NIATTr2	exon	19011	19395	.	+	.	ID=NIATv7_g01397.t1.exon4;Parent=NIATv7_g01397.t1
scaffold00447	NIATTr2	CDS	19011	19395	.	+	1	ID=NIATv7_g01397.t1.cds4;Parent=NIATv7_g01397.t1
scaffold00447	NIATTr2	exon	19748	20697	.	+	.	ID=NIATv7_g01397.t1.exon5;Parent=NIATv7_g01397.t1
scaffold00447	NIATTr2	CDS	19748	20173	.	+	0	ID=NIATv7_g01397.t1.cds5;Parent=NIATv7_g01397.t1
scaffold00447	NIATTr2	three_prime_UTR	20174	20697	.	+	.	ID=NIATv7_g01397.t1.3utr;Parent=NIATv7_g01397.t1
scaffold00447	NIATTr2	gene	132318	133524	.	+	.	ID=NIATv7_g01399;Name=NIATv7_g01399
scaffold00447	NIATTr2	mRNA	132318	133524	.	+	.	ID=NIATv7_g01399.t1;Parent=NIATv7_g01399;Name=NIATv7_g01399.t1
scaffold00447	NIATTr2	five_prime_UTR	132318	132439	.	+	.	ID=NIATv7_g01399.t1.5utr;Parent=NIATv7_g01399.t1
scaffold00447	NIATTr2	exon	132318	133524	.	+	.	ID=NIATv7_g01399.t1.exon1;Parent=NIATv7_g01399.t1
scaffold00447	NIATTr2	CDS	132440	133051	.	+	0	ID=NIATv7_g01399.t1.cds1;Parent=NIATv7_g01399.t1
scaffold00447	NIATTr2	three_prime_UTR	133052	133524	.	+	.	ID=NIATv7_g01399.t1.3utr;Parent=NIATv7_g01399.t1
scaffold00447	NIATTr2	gene	379020	379505	.	+	.	ID=NIATv7_g54867;Name=NIATv7_g54867
scaffold00447	NIATTr2	mRNA	379020	379505	.	+	.	ID=NIATv7_g54867.t1;Parent=NIATv7_g54867;Name=NIATv7_g54867.t1
scaffold00447	NIATTr2	exon	379020	379505	.	+	.	ID=NIATv7_g54867.t1.exon1;Parent=NIATv7_g54867.t1
scaffold00447	NIATTr2	CDS	379020	379505	.	+	0	ID=NIATv7_g54867.t1.cds1;Parent=NIATv7_g54867.t1
scaffold00447	NIATTr2	gene	313280	313555	.	-	.	ID=NIATv7_g55543;Name=NIATv7_g55543
scaffold00447	NIATTr2	mRNA	313280	313555	.	-	.	ID=NIATv7_g55543.t1;Parent=NIATv7_g55543;Name=NIATv7_g55543.t1
scaffold00447	NIATTr2	exon	313280	313555	.	-	.	ID=NIATv7_g55543.t1.exon1;Parent=NIATv7_g55543.t1
scaffold00447	NIATTr2	CDS	313280	313555	.	-	0	ID=NIATv7_g55543.t1.cds1;Parent=NIATv7_g55543.t1
scaffold00447	NIATTr2	gene	411677	413303	.	+	.	ID=NIATv7_g01407;Name=NIATv7_g01407
scaffold00447	NIATTr2	mRNA	411677	413303	.	+	.	ID=NIATv7_g01407.t1;Parent=NIATv7_g01407;Name=NIATv7_g01407.t1
scaffold00447	NIATTr2	five_prime_UTR	411677	411806	.	+	.	ID=NIATv7_g01407.t1.5utr;Parent=NIATv7_g01407.t1
scaffold00447	NIATTr2	exon	411677	413303	.	+	.	ID=NIATv7_g01407.t1.exon1;Parent=NIATv7_g01407.t1
scaffold00447	NIATTr2	CDS	411807	413243	.	+	0	ID=NIATv7_g01407.t1.cds1;Parent=NIATv7_g01407.t1
scaffold00447	NIATTr2	three_prime_UTR	413244	413303	.	+	.	ID=NIATv7_g01407.t1.3utr;Parent=NIATv7_g01407.t1
scaffold00447	NIATTr2	gene	324814	333195	.	-	.	ID=NIATv7_g01406;Name=NIATv7_g01406
scaffold00447	NIATTr2	mRNA	324814	333195	.	-	.	ID=NIATv7_g01406.t1;Parent=NIATv7_g01406;Name=NIATv7_g01406.t1
scaffold00447	NIATTr2	five_prime_UTR	332999	333195	.	-	.	ID=NIATv7_g01406.t1.5utr;Parent=NIATv7_g01406.t1
scaffold00447	NIATTr2	exon	332732	333195	.	-	.	ID=NIATv7_g01406.t1.exon1;Parent=NIATv7_g01406.t1
scaffold00447	NIATTr2	CDS	332732	332998	.	-	0	ID=NIATv7_g01406.t1.cds1;Parent=NIATv7_g01406.t1
scaffold00447	NIATTr2	exon	332011	332217	.	-	.	ID=NIATv7_g01406.t1.exon2;Parent=NIATv7_g01406.t1
scaffold00447	NIATTr2	CDS	332011	332217	.	-	0	ID=NIATv7_g01406.t1.cds2;Parent=NIATv7_g01406.t1
scaffold00447	NIATTr2	exon	331044	331133	.	-	.	ID=NIATv7_g01406.t1.exon3;Parent=NIATv7_g01406.t1
scaffold00447	NIATTr2	CDS	331044	331133	.	-	0	ID=NIATv7_g01406.t1.cds3;Parent=NIATv7_g01406.t1
scaffold00447	NIATTr2	exon	330799	330945	.	-	.	ID=NIATv7_g01406.t1.exon4;Parent=NIATv7_g01406.t1
scaffold00447	NIATTr2	CDS	330799	330945	.	-	0	ID=NIATv7_g01406.t1.cds4;Parent=NIATv7_g01406.t1
scaffold00447	NIATTr2	exon	330178	330342	.	-	.	ID=NIATv7_g01406.t1.exon5;Parent=NIATv7_g01406.t1
scaffold00447	NIATTr2	CDS	330178	330342	.	-	0	ID=NIATv7_g01406.t1.cds5;Parent=NIATv7_g01406.t1
scaffold00447	NIATTr2	exon	329915	330055	.	-	.	ID=NIATv7_g01406.t1.exon6;Parent=NIATv7_g01406.t1
scaffold00447	NIATTr2	CDS	329915	330055	.	-	0	ID=NIATv7_g01406.t1.cds6;Parent=NIATv7_g01406.t1
scaffold00447	NIATTr2	exon	329653	329832	.	-	.	ID=NIATv7_g01406.t1.exon7;Parent=NIATv7_g01406.t1
scaffold00447	NIATTr2	CDS	329653	329832	.	-	0	ID=NIATv7_g01406.t1.cds7;Parent=NIATv7_g01406.t1
scaffold00447	NIATTr2	exon	329195	329390	.	-	.	ID=NIATv7_g01406.t1.exon8;Parent=NIATv7_g01406.t1
scaffold00447	NIATTr2	CDS	329195	329390	.	-	0	ID=NIATv7_g01406.t1.cds8;Parent=NIATv7_g01406.t1
scaffold00447	NIATTr2	exon	327643	327770	.	-	.	ID=NIATv7_g01406.t1.exon9;Parent=NIATv7_g01406.t1
scaffold00447	NIATTr2	CDS	327643	327770	.	-	2	ID=NIATv7_g01406.t1.cds9;Parent=NIATv7_g01406.t1
scaffold00447	NIATTr2	exon	327061	327132	.	-	.	ID=NIATv7_g01406.t1.exon10;Parent=NIATv7_g01406.t1
scaffold00447	NIATTr2	CDS	327061	327132	.	-	0	ID=NIATv7_g01406.t1.cds10;Parent=NIATv7_g01406.t1
scaffold00447	NIATTr2	exon	325721	325833	.	-	.	ID=NIATv7_g01406.t1.exon11;Parent=NIATv7_g01406.t1
scaffold00447	NIATTr2	CDS	325721	325833	.	-	0	ID=NIATv7_g01406.t1.cds11;Parent=NIATv7_g01406.t1
scaffold00447	NIATTr2	exon	325491	325638	.	-	.	ID=NIATv7_g01406.t1.exon12;Parent=NIATv7_g01406.t1
scaffold00447	NIATTr2	CDS	325491	325638	.	-	1	ID=NIATv7_g01406.t1.cds12;Parent=NIATv7_g01406.t1
scaffold00447	NIATTr2	exon	325347	325416	.	-	.	ID=NIATv7_g01406.t1.exon13;Parent=NIATv7_g01406.t1
scaffold00447	NIATTr2	CDS	325347	325416	.	-	0	ID=NIATv7_g01406.t1.cds13;Parent=NIATv7_g01406.t1
scaffold00447	NIATTr2	exon	324814	325245	.	-	.	ID=NIATv7_g01406.t1.exon14;Parent=NIATv7_g01406.t1
scaffold00447	NIATTr2	CDS	325181	325245	.	-	2	ID=NIATv7_g01406.t1.cds14;Parent=NIATv7_g01406.t1
scaffold00447	NIATTr2	three_prime_UTR	324814	325180	.	-	.	ID=NIATv7_g01406.t1.3utr;Parent=NIATv7_g01406.t1
scaffold00447	NIATTr2	gene	20769	21068	.	-	.	ID=NIATv7_g55544;Name=NIATv7_g55544
scaffold00447	NIATTr2	mRNA	20769	21068	.	-	.	ID=NIATv7_g55544.t1;Parent=NIATv7_g55544;Name=NIATv7_g55544.t1
scaffold00447	NIATTr2	exon	20769	21068	.	-	.	ID=NIATv7_g55544.t1.exon1;Parent=NIATv7_g55544.t1
scaffold00447	NIATTr2	CDS	20769	21068	.	-	0	ID=NIATv7_g55544.t1.cds1;Parent=NIATv7_g55544.t1
scaffold00447	NIATTr2	gene	417323	417911	.	-	.	ID=NIATv7_g01408;Name=NIATv7_g01408
scaffold00447	NIATTr2	mRNA	417323	417911	.	-	.	ID=NIATv7_g01408.t1;Parent=NIATv7_g01408;Name=NIATv7_g01408.t1
scaffold00447	NIATTr2	exon	417864	417911	.	-	.	ID=NIATv7_g01408.t1.exon1;Parent=NIATv7_g01408.t1
scaffold00447	NIATTr2	CDS	417864	417911	.	-	0	ID=NIATv7_g01408.t1.cds1;Parent=NIATv7_g01408.t1
scaffold00447	NIATTr2	exon	417323	417484	.	-	.	ID=NIATv7_g01408.t1.exon2;Parent=NIATv7_g01408.t1
scaffold00447	NIATTr2	CDS	417323	417484	.	-	0	ID=NIATv7_g01408.t1.cds2;Parent=NIATv7_g01408.t1
scaffold00447	NIATTr2	gene	424350	459078	.	-	.	ID=NIATv7_g01410;Name=NIATv7_g01410
scaffold00447	NIATTr2	mRNA	424350	459078	.	-	.	ID=NIATv7_g01410.t1;Parent=NIATv7_g01410;Name=NIATv7_g01410.t1
scaffold00447	NIATTr2	five_prime_UTR	459070	459078	.	-	.	ID=NIATv7_g01410.t1.5utr;Parent=NIATv7_g01410.t1
scaffold00447	NIATTr2	exon	459003	459078	.	-	.	ID=NIATv7_g01410.t1.exon1;Parent=NIATv7_g01410.t1
scaffold00447	NIATTr2	CDS	459003	459069	.	-	0	ID=NIATv7_g01410.t1.cds1;Parent=NIATv7_g01410.t1
scaffold00447	NIATTr2	exon	454221	454719	.	-	.	ID=NIATv7_g01410.t1.exon2;Parent=NIATv7_g01410.t1
scaffold00447	NIATTr2	CDS	454221	454719	.	-	2	ID=NIATv7_g01410.t1.cds2;Parent=NIATv7_g01410.t1
scaffold00447	NIATTr2	exon	453848	454116	.	-	.	ID=NIATv7_g01410.t1.exon3;Parent=NIATv7_g01410.t1
scaffold00447	NIATTr2	CDS	453848	454116	.	-	1	ID=NIATv7_g01410.t1.cds3;Parent=NIATv7_g01410.t1
scaffold00447	NIATTr2	exon	453491	453594	.	-	.	ID=NIATv7_g01410.t1.exon4;Parent=NIATv7_g01410.t1
scaffold00447	NIATTr2	CDS	453491	453594	.	-	2	ID=NIATv7_g01410.t1.cds4;Parent=NIATv7_g01410.t1
scaffold00447	NIATTr2	exon	452565	453126	.	-	.	ID=NIATv7_g01410.t1.exon5;Parent=NIATv7_g01410.t1
scaffold00447	NIATTr2	CDS	452565	453126	.	-	0	ID=NIATv7_g01410.t1.cds5;Parent=NIATv7_g01410.t1
scaffold00447	NIATTr2	exon	449119	449339	.	-	.	ID=NIATv7_g01410.t1.exon6;Parent=NIATv7_g01410.t1
scaffold00447	NIATTr2	CDS	449119	449339	.	-	2	ID=NIATv7_g01410.t1.cds6;Parent=NIATv7_g01410.t1
scaffold00447	NIATTr2	exon	447379	447525	.	-	.	ID=NIATv7_g01410.t1.exon7;Parent=NIATv7_g01410.t1
scaffold00447	NIATTr2	CDS	447379	447525	.	-	0	ID=NIATv7_g01410.t1.cds7;Parent=NIATv7_g01410.t1
scaffold00447	NIATTr2	exon	447097	447312	.	-	.	ID=NIATv7_g01410.t1.exon8;Parent=NIATv7_g01410.t1
scaffold00447	NIATTr2	CDS	447097	447312	.	-	0	ID=NIATv7_g01410.t1.cds8;Parent=NIATv7_g01410.t1
scaffold00447	NIATTr2	exon	445193	445297	.	-	.	ID=NIATv7_g01410.t1.exon9;Parent=NIATv7_g01410.t1
scaffold00447	NIATTr2	CDS	445193	445297	.	-	0	ID=NIATv7_g01410.t1.cds9;Parent=NIATv7_g01410.t1
scaffold00447	NIATTr2	exon	444980	445084	.	-	.	ID=NIATv7_g01410.t1.exon10;Parent=NIATv7_g01410.t1
scaffold00447	NIATTr2	CDS	444980	445084	.	-	0	ID=NIATv7_g01410.t1.cds10;Parent=NIATv7_g01410.t1
scaffold00447	NIATTr2	exon	444769	444891	.	-	.	ID=NIATv7_g01410.t1.exon11;Parent=NIATv7_g01410.t1
scaffold00447	NIATTr2	CDS	444769	444891	.	-	0	ID=NIATv7_g01410.t1.cds11;Parent=NIATv7_g01410.t1
scaffold00447	NIATTr2	exon	442750	442838	.	-	.	ID=NIATv7_g01410.t1.exon12;Parent=NIATv7_g01410.t1
scaffold00447	NIATTr2	CDS	442750	442838	.	-	0	ID=NIATv7_g01410.t1.cds12;Parent=NIATv7_g01410.t1
scaffold00447	NIATTr2	exon	436900	436936	.	-	.	ID=NIATv7_g01410.t1.exon13;Parent=NIATv7_g01410.t1
scaffold00447	NIATTr2	CDS	436900	436936	.	-	1	ID=NIATv7_g01410.t1.cds13;Parent=NIATv7_g01410.t1
scaffold00447	NIATTr2	exon	436787	436820	.	-	.	ID=NIATv7_g01410.t1.exon14;Parent=NIATv7_g01410.t1
scaffold00447	NIATTr2	CDS	436787	436820	.	-	0	ID=NIATv7_g01410.t1.cds14;Parent=NIATv7_g01410.t1
scaffold00447	NIATTr2	exon	432117	432169	.	-	.	ID=NIATv7_g01410.t1.exon15;Parent=NIATv7_g01410.t1
scaffold00447	NIATTr2	CDS	432117	432169	.	-	2	ID=NIATv7_g01410.t1.cds15;Parent=NIATv7_g01410.t1
scaffold00447	NIATTr2	exon	431969	432046	.	-	.	ID=NIATv7_g01410.t1.exon16;Parent=NIATv7_g01410.t1
scaffold00447	NIATTr2	CDS	431969	432046	.	-	0	ID=NIATv7_g01410.t1.cds16;Parent=NIATv7_g01410.t1
scaffold00447	NIATTr2	exon	431824	431889	.	-	.	ID=NIATv7_g01410.t1.exon17;Parent=NIATv7_g01410.t1
scaffold00447	NIATTr2	CDS	431824	431889	.	-	0	ID=NIATv7_g01410.t1.cds17;Parent=NIATv7_g01410.t1
scaffold00447	NIATTr2	exon	429555	429621	.	-	.	ID=NIATv7_g01410.t1.exon18;Parent=NIATv7_g01410.t1
scaffold00447	NIATTr2	CDS	429555	429621	.	-	0	ID=NIATv7_g01410.t1.cds18;Parent=NIATv7_g01410.t1
scaffold00447	NIATTr2	exon	429406	429459	.	-	.	ID=NIATv7_g01410.t1.exon19;Parent=NIATv7_g01410.t1
scaffold00447	NIATTr2	CDS	429406	429459	.	-	2	ID=NIATv7_g01410.t1.cds19;Parent=NIATv7_g01410.t1
scaffold00447	NIATTr2	exon	427597	427704	.	-	.	ID=NIATv7_g01410.t1.exon20;Parent=NIATv7_g01410.t1
scaffold00447	NIATTr2	CDS	427597	427704	.	-	2	ID=NIATv7_g01410.t1.cds20;Parent=NIATv7_g01410.t1
scaffold00447	NIATTr2	exon	427118	427182	.	-	.	ID=NIATv7_g01410.t1.exon21;Parent=NIATv7_g01410.t1
scaffold00447	NIATTr2	CDS	427118	427182	.	-	2	ID=NIATv7_g01410.t1.cds21;Parent=NIATv7_g01410.t1
scaffold00447	NIATTr2	exon	426677	426755	.	-	.	ID=NIATv7_g01410.t1.exon22;Parent=NIATv7_g01410.t1
scaffold00447	NIATTr2	CDS	426677	426755	.	-	0	ID=NIATv7_g01410.t1.cds22;Parent=NIATv7_g01410.t1
scaffold00447	NIATTr2	exon	425674	425891	.	-	.	ID=NIATv7_g01410.t1.exon23;Parent=NIATv7_g01410.t1
scaffold00447	NIATTr2	CDS	425674	425891	.	-	2	ID=NIATv7_g01410.t1.cds23;Parent=NIATv7_g01410.t1
scaffold00447	NIATTr2	exon	424350	424839	.	-	.	ID=NIATv7_g01410.t1.exon24;Parent=NIATv7_g01410.t1
scaffold00447	NIATTr2	CDS	424651	424839	.	-	0	ID=NIATv7_g01410.t1.cds24;Parent=NIATv7_g01410.t1
scaffold00447	NIATTr2	three_prime_UTR	424350	424650	.	-	.	ID=NIATv7_g01410.t1.3utr;Parent=NIATv7_g01410.t1
scaffold01465	NIATTr2	gene	56125	56675	.	+	.	ID=NIATv7_g55545;Name=NIATv7_g55545
scaffold01465	NIATTr2	mRNA	56125	56675	.	+	.	ID=NIATv7_g55545.t1;Parent=NIATv7_g55545;Name=NIATv7_g55545.t1
scaffold01465	NIATTr2	exon	56125	56399	.	+	.	ID=NIATv7_g55545.t1.exon1;Parent=NIATv7_g55545.t1
scaffold01465	NIATTr2	CDS	56125	56399	.	+	0	ID=NIATv7_g55545.t1.cds1;Parent=NIATv7_g55545.t1
scaffold01465	NIATTr2	exon	56477	56675	.	+	.	ID=NIATv7_g55545.t1.exon2;Parent=NIATv7_g55545.t1
scaffold01465	NIATTr2	CDS	56477	56675	.	+	2	ID=NIATv7_g55545.t1.cds2;Parent=NIATv7_g55545.t1
scaffold01465	NIATTr2	gene	40873	51488	.	-	.	ID=NIATv7_g28416;Name=NIATv7_g28416
scaffold01465	NIATTr2	mRNA	40873	51488	.	-	.	ID=NIATv7_g28416.t1;Parent=NIATv7_g28416;Name=NIATv7_g28416.t1
scaffold01465	NIATTr2	five_prime_UTR	51434	51488	.	-	.	ID=NIATv7_g28416.t1.5utr;Parent=NIATv7_g28416.t1
scaffold01465	NIATTr2	exon	50381	51488	.	-	.	ID=NIATv7_g28416.t1.exon1;Parent=NIATv7_g28416.t1
scaffold01465	NIATTr2	CDS	50381	51433	.	-	0	ID=NIATv7_g28416.t1.cds1;Parent=NIATv7_g28416.t1
scaffold01465	NIATTr2	exon	50120	50238	.	-	.	ID=NIATv7_g28416.t1.exon2;Parent=NIATv7_g28416.t1
scaffold01465	NIATTr2	CDS	50120	50238	.	-	0	ID=NIATv7_g28416.t1.cds2;Parent=NIATv7_g28416.t1
scaffold01465	NIATTr2	exon	49954	50028	.	-	.	ID=NIATv7_g28416.t1.exon3;Parent=NIATv7_g28416.t1
scaffold01465	NIATTr2	CDS	49954	50028	.	-	1	ID=NIATv7_g28416.t1.cds3;Parent=NIATv7_g28416.t1
scaffold01465	NIATTr2	exon	49787	49865	.	-	.	ID=NIATv7_g28416.t1.exon4;Parent=NIATv7_g28416.t1
scaffold01465	NIATTr2	CDS	49787	49865	.	-	1	ID=NIATv7_g28416.t1.cds4;Parent=NIATv7_g28416.t1
scaffold01465	NIATTr2	exon	49593	49655	.	-	.	ID=NIATv7_g28416.t1.exon5;Parent=NIATv7_g28416.t1
scaffold01465	NIATTr2	CDS	49593	49655	.	-	0	ID=NIATv7_g28416.t1.cds5;Parent=NIATv7_g28416.t1
scaffold01465	NIATTr2	exon	49436	49513	.	-	.	ID=NIATv7_g28416.t1.exon6;Parent=NIATv7_g28416.t1
scaffold01465	NIATTr2	CDS	49436	49513	.	-	0	ID=NIATv7_g28416.t1.cds6;Parent=NIATv7_g28416.t1
scaffold01465	NIATTr2	exon	49089	49289	.	-	.	ID=NIATv7_g28416.t1.exon7;Parent=NIATv7_g28416.t1
scaffold01465	NIATTr2	CDS	49089	49289	.	-	0	ID=NIATv7_g28416.t1.cds7;Parent=NIATv7_g28416.t1
scaffold01465	NIATTr2	exon	47145	47249	.	-	.	ID=NIATv7_g28416.t1.exon8;Parent=NIATv7_g28416.t1
scaffold01465	NIATTr2	CDS	47145	47249	.	-	0	ID=NIATv7_g28416.t1.cds8;Parent=NIATv7_g28416.t1
scaffold01465	NIATTr2	exon	46717	46995	.	-	.	ID=NIATv7_g28416.t1.exon9;Parent=NIATv7_g28416.t1
scaffold01465	NIATTr2	CDS	46717	46995	.	-	0	ID=NIATv7_g28416.t1.cds9;Parent=NIATv7_g28416.t1
scaffold01465	NIATTr2	exon	46150	46638	.	-	.	ID=NIATv7_g28416.t1.exon10;Parent=NIATv7_g28416.t1
scaffold01465	NIATTr2	CDS	46150	46638	.	-	0	ID=NIATv7_g28416.t1.cds10;Parent=NIATv7_g28416.t1
scaffold01465	NIATTr2	exon	45468	46046	.	-	.	ID=NIATv7_g28416.t1.exon11;Parent=NIATv7_g28416.t1
scaffold01465	NIATTr2	CDS	45468	46046	.	-	0	ID=NIATv7_g28416.t1.cds11;Parent=NIATv7_g28416.t1
scaffold01465	NIATTr2	exon	45268	45359	.	-	.	ID=NIATv7_g28416.t1.exon12;Parent=NIATv7_g28416.t1
scaffold01465	NIATTr2	CDS	45268	45359	.	-	0	ID=NIATv7_g28416.t1.cds12;Parent=NIATv7_g28416.t1
scaffold01465	NIATTr2	exon	44467	44674	.	-	.	ID=NIATv7_g28416.t1.exon13;Parent=NIATv7_g28416.t1
scaffold01465	NIATTr2	CDS	44467	44674	.	-	1	ID=NIATv7_g28416.t1.cds13;Parent=NIATv7_g28416.t1
scaffold01465	NIATTr2	exon	43441	43561	.	-	.	ID=NIATv7_g28416.t1.exon14;Parent=NIATv7_g28416.t1
scaffold01465	NIATTr2	CDS	43441	43561	.	-	0	ID=NIATv7_g28416.t1.cds14;Parent=NIATv7_g28416.t1
scaffold01465	NIATTr2	exon	42562	42899	.	-	.	ID=NIATv7_g28416.t1.exon15;Parent=NIATv7_g28416.t1
scaffold01465	NIATTr2	CDS	42562	42899	.	-	2	ID=NIATv7_g28416.t1.cds15;Parent=NIATv7_g28416.t1
scaffold01465	NIATTr2	exon	40873	41445	.	-	.	ID=NIATv7_g28416.t1.exon16;Parent=NIATv7_g28416.t1
scaffold01465	NIATTr2	CDS	41275	41445	.	-	0	ID=NIATv7_g28416.t1.cds16;Parent=NIATv7_g28416.t1
scaffold01465	NIATTr2	three_prime_UTR	40873	41274	.	-	.	ID=NIATv7_g28416.t1.3utr;Parent=NIATv7_g28416.t1
scaffold01465	NIATTr2	gene	203514	205688	.	+	.	ID=NIATv7_g28421;Name=NIATv7_g28421
scaffold01465	NIATTr2	mRNA	203514	205688	.	+	.	ID=NIATv7_g28421.t1;Parent=NIATv7_g28421;Name=NIATv7_g28421.t1
scaffold01465	NIATTr2	five_prime_UTR	203514	203632	.	+	.	ID=NIATv7_g28421.t1.5utr;Parent=NIATv7_g28421.t1
scaffold01465	NIATTr2	exon	203514	203701	.	+	.	ID=NIATv7_g28421.t1.exon1;Parent=NIATv7_g28421.t1
scaffold01465	NIATTr2	CDS	203633	203701	.	+	0	ID=NIATv7_g28421.t1.cds1;Parent=NIATv7_g28421.t1
scaffold01465	NIATTr2	exon	203857	204178	.	+	.	ID=NIATv7_g28421.t1.exon2;Parent=NIATv7_g28421.t1
scaffold01465	NIATTr2	CDS	203857	204178	.	+	0	ID=NIATv7_g28421.t1.cds2;Parent=NIATv7_g28421.t1
scaffold01465	NIATTr2	exon	204812	204921	.	+	.	ID=NIATv7_g28421.t1.exon3;Parent=NIATv7_g28421.t1
scaffold01465	NIATTr2	CDS	204812	204921	.	+	2	ID=NIATv7_g28421.t1.cds3;Parent=NIATv7_g28421.t1
scaffold01465	NIATTr2	exon	205034	205688	.	+	.	ID=NIATv7_g28421.t1.exon4;Parent=NIATv7_g28421.t1
scaffold01465	NIATTr2	CDS	205034	205291	.	+	0	ID=NIATv7_g28421.t1.cds4;Parent=NIATv7_g28421.t1
scaffold01465	NIATTr2	three_prime_UTR	205292	205688	.	+	.	ID=NIATv7_g28421.t1.3utr;Parent=NIATv7_g28421.t1
scaffold01465	NIATTr2	gene	209965	211863	.	-	.	ID=NIATv7_g28422;Name=NIATv7_g28422
scaffold01465	NIATTr2	mRNA	209965	211863	.	-	.	ID=NIATv7_g28422.t1;Parent=NIATv7_g28422;Name=NIATv7_g28422.t1
scaffold01465	NIATTr2	five_prime_UTR	211691	211863	.	-	.	ID=NIATv7_g28422.t1.5utr;Parent=NIATv7_g28422.t1
scaffold01465	NIATTr2	exon	210986	211863	.	-	.	ID=NIATv7_g28422.t1.exon1;Parent=NIATv7_g28422.t1
scaffold01465	NIATTr2	CDS	210986	211690	.	-	0	ID=NIATv7_g28422.t1.cds1;Parent=NIATv7_g28422.t1
scaffold01465	NIATTr2	exon	209965	210824	.	-	.	ID=NIATv7_g28422.t1.exon2;Parent=NIATv7_g28422.t1
scaffold01465	NIATTr2	CDS	210183	210824	.	-	0	ID=NIATv7_g28422.t1.cds2;Parent=NIATv7_g28422.t1
scaffold01465	NIATTr2	three_prime_UTR	209965	210182	.	-	.	ID=NIATv7_g28422.t1.3utr;Parent=NIATv7_g28422.t1
scaffold24453	NIATTr2	gene	708	2362	.	+	.	ID=NIATv7_g44153;Name=NIATv7_g44153
scaffold24453	NIATTr2	mRNA	708	2362	.	+	.	ID=NIATv7_g44153.t1;Parent=NIATv7_g44153;Name=NIATv7_g44153.t1
scaffold24453	NIATTr2	exon	708	896	.	+	.	ID=NIATv7_g44153.t1.exon1;Parent=NIATv7_g44153.t1
scaffold24453	NIATTr2	CDS	708	896	.	+	0	ID=NIATv7_g44153.t1.cds1;Parent=NIATv7_g44153.t1
scaffold24453	NIATTr2	exon	1438	1563	.	+	.	ID=NIATv7_g44153.t1.exon2;Parent=NIATv7_g44153.t1
scaffold24453	NIATTr2	CDS	1438	1563	.	+	0	ID=NIATv7_g44153.t1.cds2;Parent=NIATv7_g44153.t1
scaffold24453	NIATTr2	exon	1984	2362	.	+	.	ID=NIATv7_g44153.t1.exon3;Parent=NIATv7_g44153.t1
scaffold24453	NIATTr2	CDS	1984	2145	.	+	0	ID=NIATv7_g44153.t1.cds3;Parent=NIATv7_g44153.t1
scaffold24453	NIATTr2	three_prime_UTR	2146	2362	.	+	.	ID=NIATv7_g44153.t1.3utr;Parent=NIATv7_g44153.t1
scaffold01384	NIATTr2	gene	174368	179256	.	+	.	ID=NIATv7_g21070;Name=NIATv7_g21070
scaffold01384	NIATTr2	mRNA	174368	179256	.	+	.	ID=NIATv7_g21070.t1;Parent=NIATv7_g21070;Name=NIATv7_g21070.t1
scaffold01384	NIATTr2	five_prime_UTR	174368	174529	.	+	.	ID=NIATv7_g21070.t1.5utr;Parent=NIATv7_g21070.t1
scaffold01384	NIATTr2	exon	174368	174590	.	+	.	ID=NIATv7_g21070.t1.exon1;Parent=NIATv7_g21070.t1
scaffold01384	NIATTr2	CDS	174530	174590	.	+	0	ID=NIATv7_g21070.t1.cds1;Parent=NIATv7_g21070.t1
scaffold01384	NIATTr2	exon	176542	176861	.	+	.	ID=NIATv7_g21070.t1.exon2;Parent=NIATv7_g21070.t1
scaffold01384	NIATTr2	CDS	176542	176861	.	+	2	ID=NIATv7_g21070.t1.cds2;Parent=NIATv7_g21070.t1
scaffold01384	NIATTr2	exon	176961	177096	.	+	.	ID=NIATv7_g21070.t1.exon3;Parent=NIATv7_g21070.t1
scaffold01384	NIATTr2	CDS	176961	177096	.	+	0	ID=NIATv7_g21070.t1.cds3;Parent=NIATv7_g21070.t1
scaffold01384	NIATTr2	exon	178015	178151	.	+	.	ID=NIATv7_g21070.t1.exon4;Parent=NIATv7_g21070.t1
scaffold01384	NIATTr2	CDS	178015	178151	.	+	2	ID=NIATv7_g21070.t1.cds4;Parent=NIATv7_g21070.t1
scaffold01384	NIATTr2	exon	178257	178380	.	+	.	ID=NIATv7_g21070.t1.exon5;Parent=NIATv7_g21070.t1
scaffold01384	NIATTr2	CDS	178257	178380	.	+	0	ID=NIATv7_g21070.t1.cds5;Parent=NIATv7_g21070.t1
scaffold01384	NIATTr2	exon	178505	179256	.	+	.	ID=NIATv7_g21070.t1.exon6;Parent=NIATv7_g21070.t1
scaffold01384	NIATTr2	CDS	178505	178911	.	+	2	ID=NIATv7_g21070.t1.cds6;Parent=NIATv7_g21070.t1
scaffold01384	NIATTr2	three_prime_UTR	178912	179256	.	+	.	ID=NIATv7_g21070.t1.3utr;Parent=NIATv7_g21070.t1
scaffold01384	NIATTr2	gene	49562	49897	.	+	.	ID=NIATv7_g55546;Name=NIATv7_g55546
scaffold01384	NIATTr2	mRNA	49562	49897	.	+	.	ID=NIATv7_g55546.t1;Parent=NIATv7_g55546;Name=NIATv7_g55546.t1
scaffold01384	NIATTr2	exon	49562	49897	.	+	.	ID=NIATv7_g55546.t1.exon1;Parent=NIATv7_g55546.t1
scaffold01384	NIATTr2	CDS	49562	49897	.	+	0	ID=NIATv7_g55546.t1.cds1;Parent=NIATv7_g55546.t1
scaffold01384	NIATTr2	gene	180833	187082	.	-	.	ID=NIATv7_g21069;Name=NIATv7_g21069
scaffold01384	NIATTr2	mRNA	180833	187082	.	-	.	ID=NIATv7_g21069.t1;Parent=NIATv7_g21069;Name=NIATv7_g21069.t1
scaffold01384	NIATTr2	five_prime_UTR	187020	187082	.	-	.	ID=NIATv7_g21069.t1.5utr;Parent=NIATv7_g21069.t1
scaffold01384	NIATTr2	exon	186849	187082	.	-	.	ID=NIATv7_g21069.t1.exon1;Parent=NIATv7_g21069.t1
scaffold01384	NIATTr2	CDS	186849	187019	.	-	0	ID=NIATv7_g21069.t1.cds1;Parent=NIATv7_g21069.t1
scaffold01384	NIATTr2	exon	186535	186597	.	-	.	ID=NIATv7_g21069.t1.exon2;Parent=NIATv7_g21069.t1
scaffold01384	NIATTr2	CDS	186535	186597	.	-	0	ID=NIATv7_g21069.t1.cds2;Parent=NIATv7_g21069.t1
scaffold01384	NIATTr2	exon	185605	185676	.	-	.	ID=NIATv7_g21069.t1.exon3;Parent=NIATv7_g21069.t1
scaffold01384	NIATTr2	CDS	185605	185676	.	-	0	ID=NIATv7_g21069.t1.cds3;Parent=NIATv7_g21069.t1
scaffold01384	NIATTr2	exon	185290	185397	.	-	.	ID=NIATv7_g21069.t1.exon4;Parent=NIATv7_g21069.t1
scaffold01384	NIATTr2	CDS	185290	185397	.	-	0	ID=NIATv7_g21069.t1.cds4;Parent=NIATv7_g21069.t1
scaffold01384	NIATTr2	exon	185095	185175	.	-	.	ID=NIATv7_g21069.t1.exon5;Parent=NIATv7_g21069.t1
scaffold01384	NIATTr2	CDS	185095	185175	.	-	0	ID=NIATv7_g21069.t1.cds5;Parent=NIATv7_g21069.t1
scaffold01384	NIATTr2	exon	184361	184414	.	-	.	ID=NIATv7_g21069.t1.exon6;Parent=NIATv7_g21069.t1
scaffold01384	NIATTr2	CDS	184361	184414	.	-	0	ID=NIATv7_g21069.t1.cds6;Parent=NIATv7_g21069.t1
scaffold01384	NIATTr2	exon	184114	184239	.	-	.	ID=NIATv7_g21069.t1.exon7;Parent=NIATv7_g21069.t1
scaffold01384	NIATTr2	CDS	184114	184239	.	-	0	ID=NIATv7_g21069.t1.cds7;Parent=NIATv7_g21069.t1
scaffold01384	NIATTr2	exon	183937	184026	.	-	.	ID=NIATv7_g21069.t1.exon8;Parent=NIATv7_g21069.t1
scaffold01384	NIATTr2	CDS	183937	184026	.	-	0	ID=NIATv7_g21069.t1.cds8;Parent=NIATv7_g21069.t1
scaffold01384	NIATTr2	exon	183721	183843	.	-	.	ID=NIATv7_g21069.t1.exon9;Parent=NIATv7_g21069.t1
scaffold01384	NIATTr2	CDS	183721	183843	.	-	0	ID=NIATv7_g21069.t1.cds9;Parent=NIATv7_g21069.t1
scaffold01384	NIATTr2	exon	183504	183614	.	-	.	ID=NIATv7_g21069.t1.exon10;Parent=NIATv7_g21069.t1
scaffold01384	NIATTr2	CDS	183504	183614	.	-	0	ID=NIATv7_g21069.t1.cds10;Parent=NIATv7_g21069.t1
scaffold01384	NIATTr2	exon	182585	182698	.	-	.	ID=NIATv7_g21069.t1.exon11;Parent=NIATv7_g21069.t1
scaffold01384	NIATTr2	CDS	182585	182698	.	-	0	ID=NIATv7_g21069.t1.cds11;Parent=NIATv7_g21069.t1
scaffold01384	NIATTr2	exon	182412	182468	.	-	.	ID=NIATv7_g21069.t1.exon12;Parent=NIATv7_g21069.t1
scaffold01384	NIATTr2	CDS	182412	182468	.	-	0	ID=NIATv7_g21069.t1.cds12;Parent=NIATv7_g21069.t1
scaffold01384	NIATTr2	exon	182194	182268	.	-	.	ID=NIATv7_g21069.t1.exon13;Parent=NIATv7_g21069.t1
scaffold01384	NIATTr2	CDS	182194	182268	.	-	0	ID=NIATv7_g21069.t1.cds13;Parent=NIATv7_g21069.t1
scaffold01384	NIATTr2	exon	180833	181325	.	-	.	ID=NIATv7_g21069.t1.exon14;Parent=NIATv7_g21069.t1
scaffold01384	NIATTr2	CDS	181254	181325	.	-	0	ID=NIATv7_g21069.t1.cds14;Parent=NIATv7_g21069.t1
scaffold01384	NIATTr2	three_prime_UTR	180833	181253	.	-	.	ID=NIATv7_g21069.t1.3utr;Parent=NIATv7_g21069.t1
scaffold01384	NIATTr2	gene	40535	40720	.	-	.	ID=NIATv7_g55547;Name=NIATv7_g55547
scaffold01384	NIATTr2	mRNA	40535	40720	.	-	.	ID=NIATv7_g55547.t1;Parent=NIATv7_g55547;Name=NIATv7_g55547.t1
scaffold01384	NIATTr2	exon	40535	40720	.	-	.	ID=NIATv7_g55547.t1.exon1;Parent=NIATv7_g55547.t1
scaffold01384	NIATTr2	CDS	40535	40720	.	-	0	ID=NIATv7_g55547.t1.cds1;Parent=NIATv7_g55547.t1
scaffold01384	NIATTr2	gene	193792	195906	.	-	.	ID=NIATv7_g55548;Name=NIATv7_g55548
scaffold01384	NIATTr2	mRNA	193792	195906	.	-	.	ID=NIATv7_g55548.t1;Parent=NIATv7_g55548;Name=NIATv7_g55548.t1
scaffold01384	NIATTr2	five_prime_UTR	195897	195906	.	-	.	ID=NIATv7_g55548.t1.5utr;Parent=NIATv7_g55548.t1
scaffold01384	NIATTr2	exon	195793	195906	.	-	.	ID=NIATv7_g55548.t1.exon1;Parent=NIATv7_g55548.t1
scaffold01384	NIATTr2	CDS	195793	195896	.	-	0	ID=NIATv7_g55548.t1.cds1;Parent=NIATv7_g55548.t1
scaffold01384	NIATTr2	exon	193792	195088	.	-	.	ID=NIATv7_g55548.t1.exon2;Parent=NIATv7_g55548.t1
scaffold01384	NIATTr2	CDS	194209	195088	.	-	1	ID=NIATv7_g55548.t1.cds2;Parent=NIATv7_g55548.t1
scaffold01384	NIATTr2	three_prime_UTR	193792	194208	.	-	.	ID=NIATv7_g55548.t1.3utr;Parent=NIATv7_g55548.t1
scaffold01768	NIATTr2	gene	90839	93957	.	+	.	ID=NIATv7_g20521;Name=NIATv7_g20521
scaffold01768	NIATTr2	mRNA	90839	93957	.	+	.	ID=NIATv7_g20521.t1;Parent=NIATv7_g20521;Name=NIATv7_g20521.t1
scaffold01768	NIATTr2	five_prime_UTR	90839	90872	.	+	.	ID=NIATv7_g20521.t1.5utr;Parent=NIATv7_g20521.t1
scaffold01768	NIATTr2	exon	90839	91638	.	+	.	ID=NIATv7_g20521.t1.exon1;Parent=NIATv7_g20521.t1
scaffold01768	NIATTr2	CDS	90873	91638	.	+	0	ID=NIATv7_g20521.t1.cds1;Parent=NIATv7_g20521.t1
scaffold01768	NIATTr2	exon	91713	91826	.	+	.	ID=NIATv7_g20521.t1.exon2;Parent=NIATv7_g20521.t1
scaffold01768	NIATTr2	CDS	91713	91826	.	+	2	ID=NIATv7_g20521.t1.cds2;Parent=NIATv7_g20521.t1
scaffold01768	NIATTr2	exon	91905	92044	.	+	.	ID=NIATv7_g20521.t1.exon3;Parent=NIATv7_g20521.t1
scaffold01768	NIATTr2	CDS	91905	92044	.	+	2	ID=NIATv7_g20521.t1.cds3;Parent=NIATv7_g20521.t1
scaffold01768	NIATTr2	exon	92177	92387	.	+	.	ID=NIATv7_g20521.t1.exon4;Parent=NIATv7_g20521.t1
scaffold01768	NIATTr2	CDS	92177	92387	.	+	0	ID=NIATv7_g20521.t1.cds4;Parent=NIATv7_g20521.t1
scaffold01768	NIATTr2	exon	92521	92755	.	+	.	ID=NIATv7_g20521.t1.exon5;Parent=NIATv7_g20521.t1
scaffold01768	NIATTr2	CDS	92521	92755	.	+	2	ID=NIATv7_g20521.t1.cds5;Parent=NIATv7_g20521.t1
scaffold01768	NIATTr2	exon	92883	93033	.	+	.	ID=NIATv7_g20521.t1.exon6;Parent=NIATv7_g20521.t1
scaffold01768	NIATTr2	CDS	92883	93033	.	+	1	ID=NIATv7_g20521.t1.cds6;Parent=NIATv7_g20521.t1
scaffold01768	NIATTr2	exon	93128	93957	.	+	.	ID=NIATv7_g20521.t1.exon7;Parent=NIATv7_g20521.t1
scaffold01768	NIATTr2	CDS	93128	93469	.	+	0	ID=NIATv7_g20521.t1.cds7;Parent=NIATv7_g20521.t1
scaffold01768	NIATTr2	three_prime_UTR	93470	93957	.	+	.	ID=NIATv7_g20521.t1.3utr;Parent=NIATv7_g20521.t1
scaffold01768	NIATTr2	gene	48166	51900	.	+	.	ID=NIATv7_g20520;Name=NIATv7_g20520
scaffold01768	NIATTr2	mRNA	48166	51900	.	+	.	ID=NIATv7_g20520.t1;Parent=NIATv7_g20520;Name=NIATv7_g20520.t1
scaffold01768	NIATTr2	five_prime_UTR	48166	48233	.	+	.	ID=NIATv7_g20520.t1.5utr;Parent=NIATv7_g20520.t1
scaffold01768	NIATTr2	exon	48166	49002	.	+	.	ID=NIATv7_g20520.t1.exon1;Parent=NIATv7_g20520.t1
scaffold01768	NIATTr2	CDS	48234	49002	.	+	0	ID=NIATv7_g20520.t1.cds1;Parent=NIATv7_g20520.t1
scaffold01768	NIATTr2	exon	49611	49727	.	+	.	ID=NIATv7_g20520.t1.exon2;Parent=NIATv7_g20520.t1
scaffold01768	NIATTr2	CDS	49611	49727	.	+	2	ID=NIATv7_g20520.t1.cds2;Parent=NIATv7_g20520.t1
scaffold01768	NIATTr2	exon	49810	49949	.	+	.	ID=NIATv7_g20520.t1.exon3;Parent=NIATv7_g20520.t1
scaffold01768	NIATTr2	CDS	49810	49949	.	+	2	ID=NIATv7_g20520.t1.cds3;Parent=NIATv7_g20520.t1
scaffold01768	NIATTr2	exon	50026	50236	.	+	.	ID=NIATv7_g20520.t1.exon4;Parent=NIATv7_g20520.t1
scaffold01768	NIATTr2	CDS	50026	50236	.	+	0	ID=NIATv7_g20520.t1.cds4;Parent=NIATv7_g20520.t1
scaffold01768	NIATTr2	exon	50352	50586	.	+	.	ID=NIATv7_g20520.t1.exon5;Parent=NIATv7_g20520.t1
scaffold01768	NIATTr2	CDS	50352	50586	.	+	2	ID=NIATv7_g20520.t1.cds5;Parent=NIATv7_g20520.t1
scaffold01768	NIATTr2	exon	50989	51133	.	+	.	ID=NIATv7_g20520.t1.exon6;Parent=NIATv7_g20520.t1
scaffold01768	NIATTr2	CDS	50989	51133	.	+	1	ID=NIATv7_g20520.t1.cds6;Parent=NIATv7_g20520.t1
scaffold01768	NIATTr2	exon	51212	51900	.	+	.	ID=NIATv7_g20520.t1.exon7;Parent=NIATv7_g20520.t1
scaffold01768	NIATTr2	CDS	51212	51544	.	+	0	ID=NIATv7_g20520.t1.cds7;Parent=NIATv7_g20520.t1
scaffold01768	NIATTr2	three_prime_UTR	51545	51900	.	+	.	ID=NIATv7_g20520.t1.3utr;Parent=NIATv7_g20520.t1
scaffold01768	NIATTr2	gene	134174	134674	.	-	.	ID=NIATv7_g55551;Name=NIATv7_g55551
scaffold01768	NIATTr2	mRNA	134174	134674	.	-	.	ID=NIATv7_g55551.t1;Parent=NIATv7_g55551;Name=NIATv7_g55551.t1
scaffold01768	NIATTr2	exon	134440	134674	.	-	.	ID=NIATv7_g55551.t1.exon1;Parent=NIATv7_g55551.t1
scaffold01768	NIATTr2	CDS	134440	134674	.	-	0	ID=NIATv7_g55551.t1.cds1;Parent=NIATv7_g55551.t1
scaffold01768	NIATTr2	exon	134174	134397	.	-	.	ID=NIATv7_g55551.t1.exon2;Parent=NIATv7_g55551.t1
scaffold01768	NIATTr2	CDS	134174	134397	.	-	1	ID=NIATv7_g55551.t1.cds2;Parent=NIATv7_g55551.t1
scaffold01768	NIATTr2	gene	136884	138093	.	-	.	ID=NIATv7_g20524;Name=NIATv7_g20524
scaffold01768	NIATTr2	mRNA	136884	138093	.	-	.	ID=NIATv7_g20524.t1;Parent=NIATv7_g20524;Name=NIATv7_g20524.t1
scaffold01768	NIATTr2	exon	137784	138093	.	-	.	ID=NIATv7_g20524.t1.exon1;Parent=NIATv7_g20524.t1
scaffold01768	NIATTr2	CDS	137784	138093	.	-	0	ID=NIATv7_g20524.t1.cds1;Parent=NIATv7_g20524.t1
scaffold01768	NIATTr2	exon	136884	137506	.	-	.	ID=NIATv7_g20524.t1.exon2;Parent=NIATv7_g20524.t1
scaffold01768	NIATTr2	CDS	136884	137506	.	-	1	ID=NIATv7_g20524.t1.cds2;Parent=NIATv7_g20524.t1
scaffold26169	NIATTr2	gene	2013	2213	.	-	.	ID=NIATv7_g55555;Name=NIATv7_g55555
scaffold26169	NIATTr2	mRNA	2013	2213	.	-	.	ID=NIATv7_g55555.t1;Parent=NIATv7_g55555;Name=NIATv7_g55555.t1
scaffold26169	NIATTr2	exon	2013	2213	.	-	.	ID=NIATv7_g55555.t1.exon1;Parent=NIATv7_g55555.t1
scaffold26169	NIATTr2	CDS	2013	2213	.	-	0	ID=NIATv7_g55555.t1.cds1;Parent=NIATv7_g55555.t1
scaffold06237	NIATTr2	gene	30310	30564	.	+	.	ID=NIATv7_g55556;Name=NIATv7_g55556
scaffold06237	NIATTr2	mRNA	30310	30564	.	+	.	ID=NIATv7_g55556.t1;Parent=NIATv7_g55556;Name=NIATv7_g55556.t1
scaffold06237	NIATTr2	exon	30310	30564	.	+	.	ID=NIATv7_g55556.t1.exon1;Parent=NIATv7_g55556.t1
scaffold06237	NIATTr2	CDS	30310	30564	.	+	0	ID=NIATv7_g55556.t1.cds1;Parent=NIATv7_g55556.t1
scaffold06237	NIATTr2	gene	14538	22260	.	+	.	ID=NIATv7_g55557;Name=NIATv7_g55557
scaffold06237	NIATTr2	mRNA	14538	22260	.	+	.	ID=NIATv7_g55557.t1;Parent=NIATv7_g55557;Name=NIATv7_g55557.t1
scaffold06237	NIATTr2	exon	14538	14998	.	+	.	ID=NIATv7_g55557.t1.exon1;Parent=NIATv7_g55557.t1
scaffold06237	NIATTr2	CDS	14538	14998	.	+	0	ID=NIATv7_g55557.t1.cds1;Parent=NIATv7_g55557.t1
scaffold06237	NIATTr2	exon	20573	20681	.	+	.	ID=NIATv7_g55557.t1.exon2;Parent=NIATv7_g55557.t1
scaffold06237	NIATTr2	CDS	20573	20681	.	+	2	ID=NIATv7_g55557.t1.cds2;Parent=NIATv7_g55557.t1
scaffold06237	NIATTr2	exon	21661	22260	.	+	.	ID=NIATv7_g55557.t1.exon3;Parent=NIATv7_g55557.t1
scaffold06237	NIATTr2	CDS	21661	22260	.	+	0	ID=NIATv7_g55557.t1.cds3;Parent=NIATv7_g55557.t1
scaffold06261	NIATTr2	gene	41509	41910	.	+	.	ID=NIATv7_g55558;Name=NIATv7_g55558
scaffold06261	NIATTr2	mRNA	41509	41910	.	+	.	ID=NIATv7_g55558.t1;Parent=NIATv7_g55558;Name=NIATv7_g55558.t1
scaffold06261	NIATTr2	exon	41509	41910	.	+	.	ID=NIATv7_g55558.t1.exon1;Parent=NIATv7_g55558.t1
scaffold06261	NIATTr2	CDS	41509	41910	.	+	0	ID=NIATv7_g55558.t1.cds1;Parent=NIATv7_g55558.t1
scaffold10390	NIATTr2	gene	8906	11516	.	+	.	ID=NIATv7_g43060;Name=NIATv7_g43060
scaffold10390	NIATTr2	mRNA	8906	11516	.	+	.	ID=NIATv7_g43060.t1;Parent=NIATv7_g43060;Name=NIATv7_g43060.t1
scaffold10390	NIATTr2	five_prime_UTR	8906	8936	.	+	.	ID=NIATv7_g43060.t1.5utr;Parent=NIATv7_g43060.t1
scaffold10390	NIATTr2	exon	8906	9600	.	+	.	ID=NIATv7_g43060.t1.exon1;Parent=NIATv7_g43060.t1
scaffold10390	NIATTr2	CDS	8937	9600	.	+	0	ID=NIATv7_g43060.t1.cds1;Parent=NIATv7_g43060.t1
scaffold10390	NIATTr2	exon	9887	11516	.	+	.	ID=NIATv7_g43060.t1.exon2;Parent=NIATv7_g43060.t1
scaffold10390	NIATTr2	CDS	9887	11415	.	+	2	ID=NIATv7_g43060.t1.cds2;Parent=NIATv7_g43060.t1
scaffold10390	NIATTr2	three_prime_UTR	11416	11516	.	+	.	ID=NIATv7_g43060.t1.3utr;Parent=NIATv7_g43060.t1
scaffold09565	NIATTr2	gene	854	6034	.	+	.	ID=NIATv7_g55559;Name=NIATv7_g55559
scaffold09565	NIATTr2	mRNA	854	6034	.	+	.	ID=NIATv7_g55559.t1;Parent=NIATv7_g55559;Name=NIATv7_g55559.t1
scaffold09565	NIATTr2	exon	854	922	.	+	.	ID=NIATv7_g55559.t1.exon1;Parent=NIATv7_g55559.t1
scaffold09565	NIATTr2	CDS	854	922	.	+	0	ID=NIATv7_g55559.t1.cds1;Parent=NIATv7_g55559.t1
scaffold09565	NIATTr2	exon	992	1129	.	+	.	ID=NIATv7_g55559.t1.exon2;Parent=NIATv7_g55559.t1
scaffold09565	NIATTr2	CDS	992	1129	.	+	0	ID=NIATv7_g55559.t1.cds2;Parent=NIATv7_g55559.t1
scaffold09565	NIATTr2	exon	4148	4225	.	+	.	ID=NIATv7_g55559.t1.exon3;Parent=NIATv7_g55559.t1
scaffold09565	NIATTr2	CDS	4148	4225	.	+	0	ID=NIATv7_g55559.t1.cds3;Parent=NIATv7_g55559.t1
scaffold09565	NIATTr2	exon	4350	4400	.	+	.	ID=NIATv7_g55559.t1.exon4;Parent=NIATv7_g55559.t1
scaffold09565	NIATTr2	CDS	4350	4400	.	+	0	ID=NIATv7_g55559.t1.cds4;Parent=NIATv7_g55559.t1
scaffold09565	NIATTr2	exon	4517	4554	.	+	.	ID=NIATv7_g55559.t1.exon5;Parent=NIATv7_g55559.t1
scaffold09565	NIATTr2	CDS	4517	4554	.	+	0	ID=NIATv7_g55559.t1.cds5;Parent=NIATv7_g55559.t1
scaffold09565	NIATTr2	exon	4719	4827	.	+	.	ID=NIATv7_g55559.t1.exon6;Parent=NIATv7_g55559.t1
scaffold09565	NIATTr2	CDS	4719	4827	.	+	2	ID=NIATv7_g55559.t1.cds6;Parent=NIATv7_g55559.t1
scaffold09565	NIATTr2	exon	5837	6034	.	+	.	ID=NIATv7_g55559.t1.exon7;Parent=NIATv7_g55559.t1
scaffold09565	NIATTr2	CDS	5837	6034	.	+	0	ID=NIATv7_g55559.t1.cds7;Parent=NIATv7_g55559.t1
scaffold04635	NIATTr2	gene	40418	45538	.	-	.	ID=NIATv7_g40501;Name=NIATv7_g40501
scaffold04635	NIATTr2	mRNA	40418	45538	.	-	.	ID=NIATv7_g40501.t1;Parent=NIATv7_g40501;Name=NIATv7_g40501.t1
scaffold04635	NIATTr2	five_prime_UTR	45319	45538	.	-	.	ID=NIATv7_g40501.t1.5utr;Parent=NIATv7_g40501.t1
scaffold04635	NIATTr2	exon	43693	45538	.	-	.	ID=NIATv7_g40501.t1.exon1;Parent=NIATv7_g40501.t1
scaffold04635	NIATTr2	CDS	43693	45318	.	-	0	ID=NIATv7_g40501.t1.cds1;Parent=NIATv7_g40501.t1
scaffold04635	NIATTr2	exon	42738	42828	.	-	.	ID=NIATv7_g40501.t1.exon2;Parent=NIATv7_g40501.t1
scaffold04635	NIATTr2	CDS	42738	42828	.	-	0	ID=NIATv7_g40501.t1.cds2;Parent=NIATv7_g40501.t1
scaffold04635	NIATTr2	exon	42485	42642	.	-	.	ID=NIATv7_g40501.t1.exon3;Parent=NIATv7_g40501.t1
scaffold04635	NIATTr2	CDS	42485	42642	.	-	2	ID=NIATv7_g40501.t1.cds3;Parent=NIATv7_g40501.t1
scaffold04635	NIATTr2	exon	41881	41932	.	-	.	ID=NIATv7_g40501.t1.exon4;Parent=NIATv7_g40501.t1
scaffold04635	NIATTr2	CDS	41881	41932	.	-	0	ID=NIATv7_g40501.t1.cds4;Parent=NIATv7_g40501.t1
scaffold04635	NIATTr2	exon	41711	41790	.	-	.	ID=NIATv7_g40501.t1.exon5;Parent=NIATv7_g40501.t1
scaffold04635	NIATTr2	CDS	41711	41790	.	-	2	ID=NIATv7_g40501.t1.cds5;Parent=NIATv7_g40501.t1
scaffold04635	NIATTr2	exon	41529	41622	.	-	.	ID=NIATv7_g40501.t1.exon6;Parent=NIATv7_g40501.t1
scaffold04635	NIATTr2	CDS	41529	41622	.	-	0	ID=NIATv7_g40501.t1.cds6;Parent=NIATv7_g40501.t1
scaffold04635	NIATTr2	exon	40418	41446	.	-	.	ID=NIATv7_g40501.t1.exon7;Parent=NIATv7_g40501.t1
scaffold04635	NIATTr2	CDS	40731	41446	.	-	2	ID=NIATv7_g40501.t1.cds7;Parent=NIATv7_g40501.t1
scaffold04635	NIATTr2	three_prime_UTR	40418	40730	.	-	.	ID=NIATv7_g40501.t1.3utr;Parent=NIATv7_g40501.t1
scaffold04635	NIATTr2	gene	78509	81789	.	-	.	ID=NIATv7_g42503;Name=NIATv7_g42503
scaffold04635	NIATTr2	mRNA	78509	81789	.	-	.	ID=NIATv7_g42503.t1;Parent=NIATv7_g42503;Name=NIATv7_g42503.t1
scaffold04635	NIATTr2	exon	81690	81789	.	-	.	ID=NIATv7_g42503.t1.exon1;Parent=NIATv7_g42503.t1
scaffold04635	NIATTr2	CDS	81690	81789	.	-	0	ID=NIATv7_g42503.t1.cds1;Parent=NIATv7_g42503.t1
scaffold04635	NIATTr2	exon	80879	81397	.	-	.	ID=NIATv7_g42503.t1.exon2;Parent=NIATv7_g42503.t1
scaffold04635	NIATTr2	CDS	80879	81397	.	-	2	ID=NIATv7_g42503.t1.cds2;Parent=NIATv7_g42503.t1
scaffold04635	NIATTr2	exon	80215	80552	.	-	.	ID=NIATv7_g42503.t1.exon3;Parent=NIATv7_g42503.t1
scaffold04635	NIATTr2	CDS	80215	80552	.	-	2	ID=NIATv7_g42503.t1.cds3;Parent=NIATv7_g42503.t1
scaffold04635	NIATTr2	exon	78509	79503	.	-	.	ID=NIATv7_g42503.t1.exon4;Parent=NIATv7_g42503.t1
scaffold04635	NIATTr2	CDS	79345	79503	.	-	0	ID=NIATv7_g42503.t1.cds4;Parent=NIATv7_g42503.t1
scaffold04635	NIATTr2	three_prime_UTR	78509	79344	.	-	.	ID=NIATv7_g42503.t1.3utr;Parent=NIATv7_g42503.t1
scaffold00063	NIATTr2	gene	176452	179725	.	+	.	ID=NIATv7_g24284;Name=NIATv7_g24284
scaffold00063	NIATTr2	mRNA	176452	179725	.	+	.	ID=NIATv7_g24284.t1;Parent=NIATv7_g24284;Name=NIATv7_g24284.t1
scaffold00063	NIATTr2	five_prime_UTR	176452	176456	.	+	.	ID=NIATv7_g24284.t1.5utr;Parent=NIATv7_g24284.t1
scaffold00063	NIATTr2	exon	176452	176727	.	+	.	ID=NIATv7_g24284.t1.exon1;Parent=NIATv7_g24284.t1
scaffold00063	NIATTr2	CDS	176457	176727	.	+	0	ID=NIATv7_g24284.t1.cds1;Parent=NIATv7_g24284.t1
scaffold00063	NIATTr2	exon	177277	177335	.	+	.	ID=NIATv7_g24284.t1.exon2;Parent=NIATv7_g24284.t1
scaffold00063	NIATTr2	CDS	177277	177335	.	+	2	ID=NIATv7_g24284.t1.cds2;Parent=NIATv7_g24284.t1
scaffold00063	NIATTr2	exon	177666	178640	.	+	.	ID=NIATv7_g24284.t1.exon3;Parent=NIATv7_g24284.t1
scaffold00063	NIATTr2	CDS	177666	178640	.	+	0	ID=NIATv7_g24284.t1.cds3;Parent=NIATv7_g24284.t1
scaffold00063	NIATTr2	exon	178730	178873	.	+	.	ID=NIATv7_g24284.t1.exon4;Parent=NIATv7_g24284.t1
scaffold00063	NIATTr2	CDS	178730	178873	.	+	0	ID=NIATv7_g24284.t1.cds4;Parent=NIATv7_g24284.t1
scaffold00063	NIATTr2	exon	179228	179725	.	+	.	ID=NIATv7_g24284.t1.exon5;Parent=NIATv7_g24284.t1
scaffold00063	NIATTr2	CDS	179228	179326	.	+	0	ID=NIATv7_g24284.t1.cds5;Parent=NIATv7_g24284.t1
scaffold00063	NIATTr2	three_prime_UTR	179327	179725	.	+	.	ID=NIATv7_g24284.t1.3utr;Parent=NIATv7_g24284.t1
scaffold00063	NIATTr2	gene	1083166	1083652	.	-	.	ID=NIATv7_g24567;Name=NIATv7_g24567
scaffold00063	NIATTr2	mRNA	1083166	1083652	.	-	.	ID=NIATv7_g24567.t1;Parent=NIATv7_g24567;Name=NIATv7_g24567.t1
scaffold00063	NIATTr2	five_prime_UTR	1083620	1083652	.	-	.	ID=NIATv7_g24567.t1.5utr;Parent=NIATv7_g24567.t1
scaffold00063	NIATTr2	exon	1083166	1083652	.	-	.	ID=NIATv7_g24567.t1.exon1;Parent=NIATv7_g24567.t1
scaffold00063	NIATTr2	CDS	1083374	1083619	.	-	0	ID=NIATv7_g24567.t1.cds1;Parent=NIATv7_g24567.t1
scaffold00063	NIATTr2	three_prime_UTR	1083166	1083373	.	-	.	ID=NIATv7_g24567.t1.3utr;Parent=NIATv7_g24567.t1
scaffold00063	NIATTr2	gene	1098576	1099910	.	+	.	ID=NIATv7_g24569;Name=NIATv7_g24569
scaffold00063	NIATTr2	mRNA	1098576	1099910	.	+	.	ID=NIATv7_g24569.t1;Parent=NIATv7_g24569;Name=NIATv7_g24569.t1
scaffold00063	NIATTr2	five_prime_UTR	1098576	1098604	.	+	.	ID=NIATv7_g24569.t1.5utr;Parent=NIATv7_g24569.t1
scaffold00063	NIATTr2	exon	1098576	1098964	.	+	.	ID=NIATv7_g24569.t1.exon1;Parent=NIATv7_g24569.t1
scaffold00063	NIATTr2	CDS	1098605	1098964	.	+	0	ID=NIATv7_g24569.t1.cds1;Parent=NIATv7_g24569.t1
scaffold00063	NIATTr2	exon	1099407	1099910	.	+	.	ID=NIATv7_g24569.t1.exon2;Parent=NIATv7_g24569.t1
scaffold00063	NIATTr2	CDS	1099407	1099592	.	+	0	ID=NIATv7_g24569.t1.cds2;Parent=NIATv7_g24569.t1
scaffold00063	NIATTr2	three_prime_UTR	1099593	1099910	.	+	.	ID=NIATv7_g24569.t1.3utr;Parent=NIATv7_g24569.t1
scaffold00063	NIATTr2	gene	272312	274090	.	+	.	ID=NIATv7_g41315;Name=NIATv7_g41315
scaffold00063	NIATTr2	mRNA	272312	274090	.	+	.	ID=NIATv7_g41315.t1;Parent=NIATv7_g41315;Name=NIATv7_g41315.t1
scaffold00063	NIATTr2	five_prime_UTR	272312	272359	.	+	.	ID=NIATv7_g41315.t1.5utr;Parent=NIATv7_g41315.t1
scaffold00063	NIATTr2	exon	272312	272506	.	+	.	ID=NIATv7_g41315.t1.exon1;Parent=NIATv7_g41315.t1
scaffold00063	NIATTr2	CDS	272360	272506	.	+	0	ID=NIATv7_g41315.t1.cds1;Parent=NIATv7_g41315.t1
scaffold00063	NIATTr2	exon	273033	273081	.	+	.	ID=NIATv7_g41315.t1.exon2;Parent=NIATv7_g41315.t1
scaffold00063	NIATTr2	CDS	273033	273081	.	+	0	ID=NIATv7_g41315.t1.cds2;Parent=NIATv7_g41315.t1
scaffold00063	NIATTr2	exon	273505	274090	.	+	.	ID=NIATv7_g41315.t1.exon3;Parent=NIATv7_g41315.t1
scaffold00063	NIATTr2	CDS	273505	274019	.	+	2	ID=NIATv7_g41315.t1.cds3;Parent=NIATv7_g41315.t1
scaffold00063	NIATTr2	three_prime_UTR	274020	274090	.	+	.	ID=NIATv7_g41315.t1.3utr;Parent=NIATv7_g41315.t1
scaffold00063	NIATTr2	gene	1080555	1081999	.	+	.	ID=NIATv7_g24566;Name=NIATv7_g24566
scaffold00063	NIATTr2	mRNA	1080555	1081999	.	+	.	ID=NIATv7_g24566.t1;Parent=NIATv7_g24566;Name=NIATv7_g24566.t1
scaffold00063	NIATTr2	five_prime_UTR	1080555	1080603	.	+	.	ID=NIATv7_g24566.t1.5utr;Parent=NIATv7_g24566.t1
scaffold00063	NIATTr2	exon	1080555	1080774	.	+	.	ID=NIATv7_g24566.t1.exon1;Parent=NIATv7_g24566.t1
scaffold00063	NIATTr2	CDS	1080604	1080774	.	+	0	ID=NIATv7_g24566.t1.cds1;Parent=NIATv7_g24566.t1
scaffold00063	NIATTr2	exon	1080879	1080982	.	+	.	ID=NIATv7_g24566.t1.exon2;Parent=NIATv7_g24566.t1
scaffold00063	NIATTr2	CDS	1080879	1080982	.	+	0	ID=NIATv7_g24566.t1.cds2;Parent=NIATv7_g24566.t1
scaffold00063	NIATTr2	exon	1081110	1081281	.	+	.	ID=NIATv7_g24566.t1.exon3;Parent=NIATv7_g24566.t1
scaffold00063	NIATTr2	CDS	1081110	1081281	.	+	1	ID=NIATv7_g24566.t1.cds3;Parent=NIATv7_g24566.t1
scaffold00063	NIATTr2	exon	1081369	1081531	.	+	.	ID=NIATv7_g24566.t1.exon4;Parent=NIATv7_g24566.t1
scaffold00063	NIATTr2	CDS	1081369	1081531	.	+	0	ID=NIATv7_g24566.t1.cds4;Parent=NIATv7_g24566.t1
scaffold00063	NIATTr2	exon	1081623	1081999	.	+	.	ID=NIATv7_g24566.t1.exon5;Parent=NIATv7_g24566.t1
scaffold00063	NIATTr2	CDS	1081623	1081684	.	+	2	ID=NIATv7_g24566.t1.cds5;Parent=NIATv7_g24566.t1
scaffold00063	NIATTr2	three_prime_UTR	1081685	1081999	.	+	.	ID=NIATv7_g24566.t1.3utr;Parent=NIATv7_g24566.t1
scaffold00063	NIATTr2	gene	284184	286119	.	-	.	ID=NIATv7_g24828;Name=NIATv7_g24828
scaffold00063	NIATTr2	mRNA	284184	286119	.	-	.	ID=NIATv7_g24828.t1;Parent=NIATv7_g24828;Name=NIATv7_g24828.t1
scaffold00063	NIATTr2	five_prime_UTR	285994	286119	.	-	.	ID=NIATv7_g24828.t1.5utr;Parent=NIATv7_g24828.t1
scaffold00063	NIATTr2	exon	285814	286119	.	-	.	ID=NIATv7_g24828.t1.exon1;Parent=NIATv7_g24828.t1
scaffold00063	NIATTr2	CDS	285814	285993	.	-	0	ID=NIATv7_g24828.t1.cds1;Parent=NIATv7_g24828.t1
scaffold00063	NIATTr2	exon	285345	285440	.	-	.	ID=NIATv7_g24828.t1.exon2;Parent=NIATv7_g24828.t1
scaffold00063	NIATTr2	CDS	285345	285440	.	-	0	ID=NIATv7_g24828.t1.cds2;Parent=NIATv7_g24828.t1
scaffold00063	NIATTr2	exon	284184	284858	.	-	.	ID=NIATv7_g24828.t1.exon3;Parent=NIATv7_g24828.t1
scaffold00063	NIATTr2	CDS	284568	284858	.	-	0	ID=NIATv7_g24828.t1.cds3;Parent=NIATv7_g24828.t1
scaffold00063	NIATTr2	three_prime_UTR	284184	284567	.	-	.	ID=NIATv7_g24828.t1.3utr;Parent=NIATv7_g24828.t1
scaffold00063	NIATTr2	gene	794975	801397	.	+	.	ID=NIATv7_g14963;Name=NIATv7_g14963
scaffold00063	NIATTr2	mRNA	794975	801397	.	+	.	ID=NIATv7_g14963.t1;Parent=NIATv7_g14963;Name=NIATv7_g14963.t1
scaffold00063	NIATTr2	exon	794975	795254	.	+	.	ID=NIATv7_g14963.t1.exon1;Parent=NIATv7_g14963.t1
scaffold00063	NIATTr2	CDS	794975	795254	.	+	0	ID=NIATv7_g14963.t1.cds1;Parent=NIATv7_g14963.t1
scaffold00063	NIATTr2	exon	797040	797398	.	+	.	ID=NIATv7_g14963.t1.exon2;Parent=NIATv7_g14963.t1
scaffold00063	NIATTr2	CDS	797040	797398	.	+	1	ID=NIATv7_g14963.t1.cds2;Parent=NIATv7_g14963.t1
scaffold00063	NIATTr2	exon	798002	798249	.	+	.	ID=NIATv7_g14963.t1.exon3;Parent=NIATv7_g14963.t1
scaffold00063	NIATTr2	CDS	798002	798249	.	+	0	ID=NIATv7_g14963.t1.cds3;Parent=NIATv7_g14963.t1
scaffold00063	NIATTr2	exon	798368	798573	.	+	.	ID=NIATv7_g14963.t1.exon4;Parent=NIATv7_g14963.t1
scaffold00063	NIATTr2	CDS	798368	798573	.	+	2	ID=NIATv7_g14963.t1.cds4;Parent=NIATv7_g14963.t1
scaffold00063	NIATTr2	exon	800832	801397	.	+	.	ID=NIATv7_g14963.t1.exon5;Parent=NIATv7_g14963.t1
scaffold00063	NIATTr2	CDS	800832	801397	.	+	1	ID=NIATv7_g14963.t1.cds5;Parent=NIATv7_g14963.t1
scaffold00063	NIATTr2	gene	294187	298080	.	-	.	ID=NIATv7_g55560;Name=NIATv7_g55560
scaffold00063	NIATTr2	mRNA	294187	298080	.	-	.	ID=NIATv7_g55560.t1;Parent=NIATv7_g55560;Name=NIATv7_g55560.t1
scaffold00063	NIATTr2	exon	298027	298080	.	-	.	ID=NIATv7_g55560.t1.exon1;Parent=NIATv7_g55560.t1
scaffold00063	NIATTr2	CDS	298027	298080	.	-	0	ID=NIATv7_g55560.t1.cds1;Parent=NIATv7_g55560.t1
scaffold00063	NIATTr2	exon	297276	297426	.	-	.	ID=NIATv7_g55560.t1.exon2;Parent=NIATv7_g55560.t1
scaffold00063	NIATTr2	CDS	297276	297426	.	-	0	ID=NIATv7_g55560.t1.cds2;Parent=NIATv7_g55560.t1
scaffold00063	NIATTr2	exon	296940	297056	.	-	.	ID=NIATv7_g55560.t1.exon3;Parent=NIATv7_g55560.t1
scaffold00063	NIATTr2	CDS	296940	297056	.	-	1	ID=NIATv7_g55560.t1.cds3;Parent=NIATv7_g55560.t1
scaffold00063	NIATTr2	exon	296570	296636	.	-	.	ID=NIATv7_g55560.t1.exon4;Parent=NIATv7_g55560.t1
scaffold00063	NIATTr2	CDS	296570	296636	.	-	1	ID=NIATv7_g55560.t1.cds4;Parent=NIATv7_g55560.t1
scaffold00063	NIATTr2	exon	296231	296379	.	-	.	ID=NIATv7_g55560.t1.exon5;Parent=NIATv7_g55560.t1
scaffold00063	NIATTr2	CDS	296231	296379	.	-	2	ID=NIATv7_g55560.t1.cds5;Parent=NIATv7_g55560.t1
scaffold00063	NIATTr2	exon	295315	295448	.	-	.	ID=NIATv7_g55560.t1.exon6;Parent=NIATv7_g55560.t1
scaffold00063	NIATTr2	CDS	295315	295448	.	-	1	ID=NIATv7_g55560.t1.cds6;Parent=NIATv7_g55560.t1
scaffold00063	NIATTr2	exon	295195	295242	.	-	.	ID=NIATv7_g55560.t1.exon7;Parent=NIATv7_g55560.t1
scaffold00063	NIATTr2	CDS	295195	295242	.	-	0	ID=NIATv7_g55560.t1.cds7;Parent=NIATv7_g55560.t1
scaffold00063	NIATTr2	exon	294187	294453	.	-	.	ID=NIATv7_g55560.t1.exon8;Parent=NIATv7_g55560.t1
scaffold00063	NIATTr2	CDS	294187	294453	.	-	0	ID=NIATv7_g55560.t1.cds8;Parent=NIATv7_g55560.t1
scaffold00063	NIATTr2	gene	545263	547669	.	-	.	ID=NIATv7_g14966;Name=NIATv7_g14966
scaffold00063	NIATTr2	mRNA	545263	547669	.	-	.	ID=NIATv7_g14966.t1;Parent=NIATv7_g14966;Name=NIATv7_g14966.t1
scaffold00063	NIATTr2	five_prime_UTR	547608	547669	.	-	.	ID=NIATv7_g14966.t1.5utr;Parent=NIATv7_g14966.t1
scaffold00063	NIATTr2	exon	547522	547669	.	-	.	ID=NIATv7_g14966.t1.exon1;Parent=NIATv7_g14966.t1
scaffold00063	NIATTr2	CDS	547522	547607	.	-	0	ID=NIATv7_g14966.t1.cds1;Parent=NIATv7_g14966.t1
scaffold00063	NIATTr2	exon	547097	547217	.	-	.	ID=NIATv7_g14966.t1.exon2;Parent=NIATv7_g14966.t1
scaffold00063	NIATTr2	CDS	547097	547217	.	-	1	ID=NIATv7_g14966.t1.cds2;Parent=NIATv7_g14966.t1
scaffold00063	NIATTr2	exon	546878	546967	.	-	.	ID=NIATv7_g14966.t1.exon3;Parent=NIATv7_g14966.t1
scaffold00063	NIATTr2	CDS	546878	546967	.	-	0	ID=NIATv7_g14966.t1.cds3;Parent=NIATv7_g14966.t1
scaffold00063	NIATTr2	exon	546437	546565	.	-	.	ID=NIATv7_g14966.t1.exon4;Parent=NIATv7_g14966.t1
scaffold00063	NIATTr2	CDS	546437	546565	.	-	0	ID=NIATv7_g14966.t1.cds4;Parent=NIATv7_g14966.t1
scaffold00063	NIATTr2	exon	545263	546154	.	-	.	ID=NIATv7_g14966.t1.exon5;Parent=NIATv7_g14966.t1
scaffold00063	NIATTr2	CDS	546005	546154	.	-	0	ID=NIATv7_g14966.t1.cds5;Parent=NIATv7_g14966.t1
scaffold00063	NIATTr2	three_prime_UTR	545263	546004	.	-	.	ID=NIATv7_g14966.t1.3utr;Parent=NIATv7_g14966.t1
scaffold00063	NIATTr2	gene	1117961	1119075	.	+	.	ID=NIATv7_g24570;Name=NIATv7_g24570
scaffold00063	NIATTr2	mRNA	1117961	1119075	.	+	.	ID=NIATv7_g24570.t1;Parent=NIATv7_g24570;Name=NIATv7_g24570.t1
scaffold00063	NIATTr2	five_prime_UTR	1117961	1118057	.	+	.	ID=NIATv7_g24570.t1.5utr;Parent=NIATv7_g24570.t1
scaffold00063	NIATTr2	exon	1117961	1119075	.	+	.	ID=NIATv7_g24570.t1.exon1;Parent=NIATv7_g24570.t1
scaffold00063	NIATTr2	CDS	1118058	1119032	.	+	0	ID=NIATv7_g24570.t1.cds1;Parent=NIATv7_g24570.t1
scaffold00063	NIATTr2	three_prime_UTR	1119033	1119075	.	+	.	ID=NIATv7_g24570.t1.3utr;Parent=NIATv7_g24570.t1
scaffold00063	NIATTr2	gene	181044	187398	.	-	.	ID=NIATv7_g55561;Name=NIATv7_g55561
scaffold00063	NIATTr2	mRNA	181044	187398	.	-	.	ID=NIATv7_g55561.t1;Parent=NIATv7_g55561;Name=NIATv7_g55561.t1
scaffold00063	NIATTr2	five_prime_UTR	187045	187398	.	-	.	ID=NIATv7_g55561.t1.5utr;Parent=NIATv7_g55561.t1
scaffold00063	NIATTr2	exon	186999	187398	.	-	.	ID=NIATv7_g55561.t1.exon1;Parent=NIATv7_g55561.t1
scaffold00063	NIATTr2	CDS	186999	187044	.	-	0	ID=NIATv7_g55561.t1.cds1;Parent=NIATv7_g55561.t1
scaffold00063	NIATTr2	exon	186752	186867	.	-	.	ID=NIATv7_g55561.t1.exon2;Parent=NIATv7_g55561.t1
scaffold00063	NIATTr2	CDS	186752	186867	.	-	2	ID=NIATv7_g55561.t1.cds2;Parent=NIATv7_g55561.t1
scaffold00063	NIATTr2	exon	184618	184755	.	-	.	ID=NIATv7_g55561.t1.exon3;Parent=NIATv7_g55561.t1
scaffold00063	NIATTr2	CDS	184618	184755	.	-	0	ID=NIATv7_g55561.t1.cds3;Parent=NIATv7_g55561.t1
scaffold00063	NIATTr2	exon	184334	184471	.	-	.	ID=NIATv7_g55561.t1.exon4;Parent=NIATv7_g55561.t1
scaffold00063	NIATTr2	CDS	184334	184471	.	-	0	ID=NIATv7_g55561.t1.cds4;Parent=NIATv7_g55561.t1
scaffold00063	NIATTr2	exon	183389	183532	.	-	.	ID=NIATv7_g55561.t1.exon5;Parent=NIATv7_g55561.t1
scaffold00063	NIATTr2	CDS	183389	183532	.	-	0	ID=NIATv7_g55561.t1.cds5;Parent=NIATv7_g55561.t1
scaffold00063	NIATTr2	exon	182856	182966	.	-	.	ID=NIATv7_g55561.t1.exon6;Parent=NIATv7_g55561.t1
scaffold00063	NIATTr2	CDS	182856	182966	.	-	0	ID=NIATv7_g55561.t1.cds6;Parent=NIATv7_g55561.t1
scaffold00063	NIATTr2	exon	182621	182762	.	-	.	ID=NIATv7_g55561.t1.exon7;Parent=NIATv7_g55561.t1
scaffold00063	NIATTr2	CDS	182621	182762	.	-	0	ID=NIATv7_g55561.t1.cds7;Parent=NIATv7_g55561.t1
scaffold00063	NIATTr2	exon	182178	182458	.	-	.	ID=NIATv7_g55561.t1.exon8;Parent=NIATv7_g55561.t1
scaffold00063	NIATTr2	CDS	182178	182458	.	-	2	ID=NIATv7_g55561.t1.cds8;Parent=NIATv7_g55561.t1
scaffold00063	NIATTr2	exon	181904	182065	.	-	.	ID=NIATv7_g55561.t1.exon9;Parent=NIATv7_g55561.t1
scaffold00063	NIATTr2	CDS	181904	182065	.	-	0	ID=NIATv7_g55561.t1.cds9;Parent=NIATv7_g55561.t1
scaffold00063	NIATTr2	exon	181765	181818	.	-	.	ID=NIATv7_g55561.t1.exon10;Parent=NIATv7_g55561.t1
scaffold00063	NIATTr2	CDS	181765	181818	.	-	0	ID=NIATv7_g55561.t1.cds10;Parent=NIATv7_g55561.t1
scaffold00063	NIATTr2	exon	181605	181679	.	-	.	ID=NIATv7_g55561.t1.exon11;Parent=NIATv7_g55561.t1
scaffold00063	NIATTr2	CDS	181605	181679	.	-	0	ID=NIATv7_g55561.t1.cds11;Parent=NIATv7_g55561.t1
scaffold00063	NIATTr2	exon	181044	181355	.	-	.	ID=NIATv7_g55561.t1.exon12;Parent=NIATv7_g55561.t1
scaffold00063	NIATTr2	CDS	181257	181355	.	-	0	ID=NIATv7_g55561.t1.cds12;Parent=NIATv7_g55561.t1
scaffold00063	NIATTr2	three_prime_UTR	181044	181256	.	-	.	ID=NIATv7_g55561.t1.3utr;Parent=NIATv7_g55561.t1
scaffold00063	NIATTr2	gene	1072965	1079019	.	+	.	ID=NIATv7_g24565;Name=NIATv7_g24565
scaffold00063	NIATTr2	mRNA	1072965	1079019	.	+	.	ID=NIATv7_g24565.t1;Parent=NIATv7_g24565;Name=NIATv7_g24565.t1
scaffold00063	NIATTr2	five_prime_UTR	1072965	1073219	.	+	.	ID=NIATv7_g24565.t1.5utr;Parent=NIATv7_g24565.t1
scaffold00063	NIATTr2	exon	1072965	1073285	.	+	.	ID=NIATv7_g24565.t1.exon1;Parent=NIATv7_g24565.t1
scaffold00063	NIATTr2	CDS	1073220	1073285	.	+	0	ID=NIATv7_g24565.t1.cds1;Parent=NIATv7_g24565.t1
scaffold00063	NIATTr2	exon	1074123	1074284	.	+	.	ID=NIATv7_g24565.t1.exon2;Parent=NIATv7_g24565.t1
scaffold00063	NIATTr2	CDS	1074123	1074284	.	+	0	ID=NIATv7_g24565.t1.cds2;Parent=NIATv7_g24565.t1
scaffold00063	NIATTr2	exon	1074719	1074772	.	+	.	ID=NIATv7_g24565.t1.exon3;Parent=NIATv7_g24565.t1
scaffold00063	NIATTr2	CDS	1074719	1074772	.	+	0	ID=NIATv7_g24565.t1.cds3;Parent=NIATv7_g24565.t1
scaffold00063	NIATTr2	exon	1075864	1075946	.	+	.	ID=NIATv7_g24565.t1.exon4;Parent=NIATv7_g24565.t1
scaffold00063	NIATTr2	CDS	1075864	1075946	.	+	0	ID=NIATv7_g24565.t1.cds4;Parent=NIATv7_g24565.t1
scaffold00063	NIATTr2	exon	1076060	1076110	.	+	.	ID=NIATv7_g24565.t1.exon5;Parent=NIATv7_g24565.t1
scaffold00063	NIATTr2	CDS	1076060	1076110	.	+	1	ID=NIATv7_g24565.t1.cds5;Parent=NIATv7_g24565.t1
scaffold00063	NIATTr2	exon	1076221	1076398	.	+	.	ID=NIATv7_g24565.t1.exon6;Parent=NIATv7_g24565.t1
scaffold00063	NIATTr2	CDS	1076221	1076398	.	+	1	ID=NIATv7_g24565.t1.cds6;Parent=NIATv7_g24565.t1
scaffold00063	NIATTr2	exon	1077519	1077671	.	+	.	ID=NIATv7_g24565.t1.exon7;Parent=NIATv7_g24565.t1
scaffold00063	NIATTr2	CDS	1077519	1077671	.	+	0	ID=NIATv7_g24565.t1.cds7;Parent=NIATv7_g24565.t1
scaffold00063	NIATTr2	exon	1077754	1077819	.	+	.	ID=NIATv7_g24565.t1.exon8;Parent=NIATv7_g24565.t1
scaffold00063	NIATTr2	CDS	1077754	1077819	.	+	0	ID=NIATv7_g24565.t1.cds8;Parent=NIATv7_g24565.t1
scaffold00063	NIATTr2	exon	1077894	1077941	.	+	.	ID=NIATv7_g24565.t1.exon9;Parent=NIATv7_g24565.t1
scaffold00063	NIATTr2	CDS	1077894	1077941	.	+	0	ID=NIATv7_g24565.t1.cds9;Parent=NIATv7_g24565.t1
scaffold00063	NIATTr2	exon	1078030	1078136	.	+	.	ID=NIATv7_g24565.t1.exon10;Parent=NIATv7_g24565.t1
scaffold00063	NIATTr2	CDS	1078030	1078136	.	+	0	ID=NIATv7_g24565.t1.cds10;Parent=NIATv7_g24565.t1
scaffold00063	NIATTr2	exon	1078286	1078364	.	+	.	ID=NIATv7_g24565.t1.exon11;Parent=NIATv7_g24565.t1
scaffold00063	NIATTr2	CDS	1078286	1078364	.	+	1	ID=NIATv7_g24565.t1.cds11;Parent=NIATv7_g24565.t1
scaffold00063	NIATTr2	exon	1078699	1079019	.	+	.	ID=NIATv7_g24565.t1.exon12;Parent=NIATv7_g24565.t1
scaffold00063	NIATTr2	CDS	1078699	1078815	.	+	0	ID=NIATv7_g24565.t1.cds12;Parent=NIATv7_g24565.t1
scaffold00063	NIATTr2	three_prime_UTR	1078816	1079019	.	+	.	ID=NIATv7_g24565.t1.3utr;Parent=NIATv7_g24565.t1
scaffold00063	NIATTr2	gene	102965	104089	.	-	.	ID=NIATv7_g52500;Name=NIATv7_g52500
scaffold00063	NIATTr2	mRNA	102965	104089	.	-	.	ID=NIATv7_g52500.t1;Parent=NIATv7_g52500;Name=NIATv7_g52500.t1
scaffold00063	NIATTr2	exon	104050	104089	.	-	.	ID=NIATv7_g52500.t1.exon1;Parent=NIATv7_g52500.t1
scaffold00063	NIATTr2	CDS	104050	104089	.	-	0	ID=NIATv7_g52500.t1.cds1;Parent=NIATv7_g52500.t1
scaffold00063	NIATTr2	exon	103526	103778	.	-	.	ID=NIATv7_g52500.t1.exon2;Parent=NIATv7_g52500.t1
scaffold00063	NIATTr2	CDS	103526	103778	.	-	2	ID=NIATv7_g52500.t1.cds2;Parent=NIATv7_g52500.t1
scaffold00063	NIATTr2	exon	102965	103033	.	-	.	ID=NIATv7_g52500.t1.exon3;Parent=NIATv7_g52500.t1
scaffold00063	NIATTr2	CDS	103033	103033	.	-	1	ID=NIATv7_g52500.t1.cds3;Parent=NIATv7_g52500.t1
scaffold00063	NIATTr2	three_prime_UTR	102965	103032	.	-	.	ID=NIATv7_g52500.t1.3utr;Parent=NIATv7_g52500.t1
scaffold00063	NIATTr2	gene	1084813	1097258	.	-	.	ID=NIATv7_g24568;Name=NIATv7_g24568
scaffold00063	NIATTr2	mRNA	1084813	1097258	.	-	.	ID=NIATv7_g24568.t1;Parent=NIATv7_g24568;Name=NIATv7_g24568.t1
scaffold00063	NIATTr2	five_prime_UTR	1097179	1097258	.	-	.	ID=NIATv7_g24568.t1.5utr;Parent=NIATv7_g24568.t1
scaffold00063	NIATTr2	exon	1097032	1097258	.	-	.	ID=NIATv7_g24568.t1.exon1;Parent=NIATv7_g24568.t1
scaffold00063	NIATTr2	CDS	1097032	1097178	.	-	0	ID=NIATv7_g24568.t1.cds1;Parent=NIATv7_g24568.t1
scaffold00063	NIATTr2	exon	1096736	1096813	.	-	.	ID=NIATv7_g24568.t1.exon2;Parent=NIATv7_g24568.t1
scaffold00063	NIATTr2	CDS	1096736	1096813	.	-	0	ID=NIATv7_g24568.t1.cds2;Parent=NIATv7_g24568.t1
scaffold00063	NIATTr2	exon	1096529	1096633	.	-	.	ID=NIATv7_g24568.t1.exon3;Parent=NIATv7_g24568.t1
scaffold00063	NIATTr2	CDS	1096529	1096633	.	-	0	ID=NIATv7_g24568.t1.cds3;Parent=NIATv7_g24568.t1
scaffold00063	NIATTr2	exon	1095988	1096079	.	-	.	ID=NIATv7_g24568.t1.exon4;Parent=NIATv7_g24568.t1
scaffold00063	NIATTr2	CDS	1095988	1096079	.	-	0	ID=NIATv7_g24568.t1.cds4;Parent=NIATv7_g24568.t1
scaffold00063	NIATTr2	exon	1094869	1095053	.	-	.	ID=NIATv7_g24568.t1.exon5;Parent=NIATv7_g24568.t1
scaffold00063	NIATTr2	CDS	1094869	1095053	.	-	1	ID=NIATv7_g24568.t1.cds5;Parent=NIATv7_g24568.t1
scaffold00063	NIATTr2	exon	1094331	1094425	.	-	.	ID=NIATv7_g24568.t1.exon6;Parent=NIATv7_g24568.t1
scaffold00063	NIATTr2	CDS	1094331	1094425	.	-	2	ID=NIATv7_g24568.t1.cds6;Parent=NIATv7_g24568.t1
scaffold00063	NIATTr2	exon	1093764	1093838	.	-	.	ID=NIATv7_g24568.t1.exon7;Parent=NIATv7_g24568.t1
scaffold00063	NIATTr2	CDS	1093764	1093838	.	-	0	ID=NIATv7_g24568.t1.cds7;Parent=NIATv7_g24568.t1
scaffold00063	NIATTr2	exon	1093571	1093681	.	-	.	ID=NIATv7_g24568.t1.exon8;Parent=NIATv7_g24568.t1
scaffold00063	NIATTr2	CDS	1093571	1093681	.	-	0	ID=NIATv7_g24568.t1.cds8;Parent=NIATv7_g24568.t1
scaffold00063	NIATTr2	exon	1087304	1087441	.	-	.	ID=NIATv7_g24568.t1.exon9;Parent=NIATv7_g24568.t1
scaffold00063	NIATTr2	CDS	1087304	1087441	.	-	0	ID=NIATv7_g24568.t1.cds9;Parent=NIATv7_g24568.t1
scaffold00063	NIATTr2	exon	1086971	1087090	.	-	.	ID=NIATv7_g24568.t1.exon10;Parent=NIATv7_g24568.t1
scaffold00063	NIATTr2	CDS	1086971	1087090	.	-	0	ID=NIATv7_g24568.t1.cds10;Parent=NIATv7_g24568.t1
scaffold00063	NIATTr2	exon	1086110	1086326	.	-	.	ID=NIATv7_g24568.t1.exon11;Parent=NIATv7_g24568.t1
scaffold00063	NIATTr2	CDS	1086110	1086326	.	-	0	ID=NIATv7_g24568.t1.cds11;Parent=NIATv7_g24568.t1
scaffold00063	NIATTr2	exon	1084813	1086011	.	-	.	ID=NIATv7_g24568.t1.exon12;Parent=NIATv7_g24568.t1
scaffold00063	NIATTr2	CDS	1085482	1086011	.	-	2	ID=NIATv7_g24568.t1.cds12;Parent=NIATv7_g24568.t1
scaffold00063	NIATTr2	three_prime_UTR	1084813	1085481	.	-	.	ID=NIATv7_g24568.t1.3utr;Parent=NIATv7_g24568.t1
scaffold00063	NIATTr2	gene	69155	69385	.	-	.	ID=NIATv7_g55562;Name=NIATv7_g55562
scaffold00063	NIATTr2	mRNA	69155	69385	.	-	.	ID=NIATv7_g55562.t1;Parent=NIATv7_g55562;Name=NIATv7_g55562.t1
scaffold00063	NIATTr2	exon	69155	69385	.	-	.	ID=NIATv7_g55562.t1.exon1;Parent=NIATv7_g55562.t1
scaffold00063	NIATTr2	CDS	69155	69385	.	-	0	ID=NIATv7_g55562.t1.cds1;Parent=NIATv7_g55562.t1
scaffold00063	NIATTr2	gene	189639	189959	.	-	.	ID=NIATv7_g55563;Name=NIATv7_g55563
scaffold00063	NIATTr2	mRNA	189639	189959	.	-	.	ID=NIATv7_g55563.t1;Parent=NIATv7_g55563;Name=NIATv7_g55563.t1
scaffold00063	NIATTr2	exon	189639	189959	.	-	.	ID=NIATv7_g55563.t1.exon1;Parent=NIATv7_g55563.t1
scaffold00063	NIATTr2	CDS	189639	189959	.	-	0	ID=NIATv7_g55563.t1.cds1;Parent=NIATv7_g55563.t1
scaffold00063	NIATTr2	gene	1119629	1120276	.	+	.	ID=NIATv7_g54926;Name=NIATv7_g54926
scaffold00063	NIATTr2	mRNA	1119629	1120276	.	+	.	ID=NIATv7_g54926.t1;Parent=NIATv7_g54926;Name=NIATv7_g54926.t1
scaffold00063	NIATTr2	exon	1119629	1120276	.	+	.	ID=NIATv7_g54926.t1.exon1;Parent=NIATv7_g54926.t1
scaffold00063	NIATTr2	CDS	1119629	1120276	.	+	0	ID=NIATv7_g54926.t1.cds1;Parent=NIATv7_g54926.t1
scaffold16034	NIATTr2	gene	4345	4971	.	+	.	ID=NIATv7_g55564;Name=NIATv7_g55564
scaffold16034	NIATTr2	mRNA	4345	4971	.	+	.	ID=NIATv7_g55564.t1;Parent=NIATv7_g55564;Name=NIATv7_g55564.t1
scaffold16034	NIATTr2	exon	4345	4385	.	+	.	ID=NIATv7_g55564.t1.exon1;Parent=NIATv7_g55564.t1
scaffold16034	NIATTr2	CDS	4345	4385	.	+	0	ID=NIATv7_g55564.t1.cds1;Parent=NIATv7_g55564.t1
scaffold16034	NIATTr2	exon	4770	4971	.	+	.	ID=NIATv7_g55564.t1.exon2;Parent=NIATv7_g55564.t1
scaffold16034	NIATTr2	CDS	4770	4971	.	+	2	ID=NIATv7_g55564.t1.cds2;Parent=NIATv7_g55564.t1
scaffold01169	NIATTr2	gene	262844	266492	.	-	.	ID=NIATv7_g39714;Name=NIATv7_g39714
scaffold01169	NIATTr2	mRNA	262844	266492	.	-	.	ID=NIATv7_g39714.t1;Parent=NIATv7_g39714;Name=NIATv7_g39714.t1
scaffold01169	NIATTr2	five_prime_UTR	266444	266492	.	-	.	ID=NIATv7_g39714.t1.5utr;Parent=NIATv7_g39714.t1
scaffold01169	NIATTr2	exon	263389	266492	.	-	.	ID=NIATv7_g39714.t1.exon1;Parent=NIATv7_g39714.t1
scaffold01169	NIATTr2	CDS	263389	266443	.	-	0	ID=NIATv7_g39714.t1.cds1;Parent=NIATv7_g39714.t1
scaffold01169	NIATTr2	exon	262844	263227	.	-	.	ID=NIATv7_g39714.t1.exon2;Parent=NIATv7_g39714.t1
scaffold01169	NIATTr2	CDS	262881	263227	.	-	2	ID=NIATv7_g39714.t1.cds2;Parent=NIATv7_g39714.t1
scaffold01169	NIATTr2	three_prime_UTR	262844	262880	.	-	.	ID=NIATv7_g39714.t1.3utr;Parent=NIATv7_g39714.t1
scaffold01169	NIATTr2	gene	277025	277579	.	+	.	ID=NIATv7_g53562;Name=NIATv7_g53562
scaffold01169	NIATTr2	mRNA	277025	277579	.	+	.	ID=NIATv7_g53562.t1;Parent=NIATv7_g53562;Name=NIATv7_g53562.t1
scaffold01169	NIATTr2	exon	277025	277205	.	+	.	ID=NIATv7_g53562.t1.exon1;Parent=NIATv7_g53562.t1
scaffold01169	NIATTr2	CDS	277025	277205	.	+	0	ID=NIATv7_g53562.t1.cds1;Parent=NIATv7_g53562.t1
scaffold01169	NIATTr2	exon	277317	277579	.	+	.	ID=NIATv7_g53562.t1.exon2;Parent=NIATv7_g53562.t1
scaffold01169	NIATTr2	CDS	277317	277579	.	+	2	ID=NIATv7_g53562.t1.cds2;Parent=NIATv7_g53562.t1
scaffold01169	NIATTr2	gene	171201	173235	.	-	.	ID=NIATv7_g18827;Name=NIATv7_g18827
scaffold01169	NIATTr2	mRNA	171201	173235	.	-	.	ID=NIATv7_g18827.t1;Parent=NIATv7_g18827;Name=NIATv7_g18827.t1
scaffold01169	NIATTr2	five_prime_UTR	172765	173235	.	-	.	ID=NIATv7_g18827.t1.5utr;Parent=NIATv7_g18827.t1
scaffold01169	NIATTr2	exon	171201	173235	.	-	.	ID=NIATv7_g18827.t1.exon1;Parent=NIATv7_g18827.t1
scaffold01169	NIATTr2	CDS	171439	172764	.	-	0	ID=NIATv7_g18827.t1.cds1;Parent=NIATv7_g18827.t1
scaffold01169	NIATTr2	three_prime_UTR	171201	171438	.	-	.	ID=NIATv7_g18827.t1.3utr;Parent=NIATv7_g18827.t1
scaffold01169	NIATTr2	gene	40061	43679	.	+	.	ID=NIATv7_g18833;Name=NIATv7_g18833
scaffold01169	NIATTr2	mRNA	40061	43679	.	+	.	ID=NIATv7_g18833.t1;Parent=NIATv7_g18833;Name=NIATv7_g18833.t1
scaffold01169	NIATTr2	five_prime_UTR	40061	40149	.	+	.	ID=NIATv7_g18833.t1.5utr;Parent=NIATv7_g18833.t1
scaffold01169	NIATTr2	exon	40061	40335	.	+	.	ID=NIATv7_g18833.t1.exon1;Parent=NIATv7_g18833.t1
scaffold01169	NIATTr2	CDS	40150	40335	.	+	0	ID=NIATv7_g18833.t1.cds1;Parent=NIATv7_g18833.t1
scaffold01169	NIATTr2	exon	41052	41107	.	+	.	ID=NIATv7_g18833.t1.exon2;Parent=NIATv7_g18833.t1
scaffold01169	NIATTr2	CDS	41052	41107	.	+	0	ID=NIATv7_g18833.t1.cds2;Parent=NIATv7_g18833.t1
scaffold01169	NIATTr2	exon	41473	41592	.	+	.	ID=NIATv7_g18833.t1.exon3;Parent=NIATv7_g18833.t1
scaffold01169	NIATTr2	CDS	41473	41592	.	+	1	ID=NIATv7_g18833.t1.cds3;Parent=NIATv7_g18833.t1
scaffold01169	NIATTr2	exon	41866	41914	.	+	.	ID=NIATv7_g18833.t1.exon4;Parent=NIATv7_g18833.t1
scaffold01169	NIATTr2	CDS	41866	41914	.	+	1	ID=NIATv7_g18833.t1.cds4;Parent=NIATv7_g18833.t1
scaffold01169	NIATTr2	exon	41986	42038	.	+	.	ID=NIATv7_g18833.t1.exon5;Parent=NIATv7_g18833.t1
scaffold01169	NIATTr2	CDS	41986	42038	.	+	0	ID=NIATv7_g18833.t1.cds5;Parent=NIATv7_g18833.t1
scaffold01169	NIATTr2	exon	42404	43107	.	+	.	ID=NIATv7_g18833.t1.exon6;Parent=NIATv7_g18833.t1
scaffold01169	NIATTr2	CDS	42404	43107	.	+	1	ID=NIATv7_g18833.t1.cds6;Parent=NIATv7_g18833.t1
scaffold01169	NIATTr2	exon	43346	43389	.	+	.	ID=NIATv7_g18833.t1.exon7;Parent=NIATv7_g18833.t1
scaffold01169	NIATTr2	CDS	43346	43389	.	+	2	ID=NIATv7_g18833.t1.cds7;Parent=NIATv7_g18833.t1
scaffold01169	NIATTr2	exon	43495	43679	.	+	.	ID=NIATv7_g18833.t1.exon8;Parent=NIATv7_g18833.t1
scaffold01169	NIATTr2	CDS	43495	43557	.	+	0	ID=NIATv7_g18833.t1.cds8;Parent=NIATv7_g18833.t1
scaffold01169	NIATTr2	three_prime_UTR	43558	43679	.	+	.	ID=NIATv7_g18833.t1.3utr;Parent=NIATv7_g18833.t1
scaffold01169	NIATTr2	gene	180484	181299	.	-	.	ID=NIATv7_g55565;Name=NIATv7_g55565
scaffold01169	NIATTr2	mRNA	180484	181299	.	-	.	ID=NIATv7_g55565.t1;Parent=NIATv7_g55565;Name=NIATv7_g55565.t1
scaffold01169	NIATTr2	exon	180484	181299	.	-	.	ID=NIATv7_g55565.t1.exon1;Parent=NIATv7_g55565.t1
scaffold01169	NIATTr2	CDS	180484	181299	.	-	0	ID=NIATv7_g55565.t1.cds1;Parent=NIATv7_g55565.t1
scaffold01169	NIATTr2	gene	185307	185961	.	-	.	ID=NIATv7_g18824;Name=NIATv7_g18824
scaffold01169	NIATTr2	mRNA	185307	185961	.	-	.	ID=NIATv7_g18824.t1;Parent=NIATv7_g18824;Name=NIATv7_g18824.t1
scaffold01169	NIATTr2	five_prime_UTR	185933	185961	.	-	.	ID=NIATv7_g18824.t1.5utr;Parent=NIATv7_g18824.t1
scaffold01169	NIATTr2	exon	185307	185961	.	-	.	ID=NIATv7_g18824.t1.exon1;Parent=NIATv7_g18824.t1
scaffold01169	NIATTr2	CDS	185405	185932	.	-	0	ID=NIATv7_g18824.t1.cds1;Parent=NIATv7_g18824.t1
scaffold01169	NIATTr2	three_prime_UTR	185307	185404	.	-	.	ID=NIATv7_g18824.t1.3utr;Parent=NIATv7_g18824.t1
scaffold01169	NIATTr2	gene	182626	184214	.	+	.	ID=NIATv7_g18825;Name=NIATv7_g18825
scaffold01169	NIATTr2	mRNA	182626	184214	.	+	.	ID=NIATv7_g18825.t1;Parent=NIATv7_g18825;Name=NIATv7_g18825.t1
scaffold01169	NIATTr2	five_prime_UTR	182626	182705	.	+	.	ID=NIATv7_g18825.t1.5utr;Parent=NIATv7_g18825.t1
scaffold01169	NIATTr2	exon	182626	182943	.	+	.	ID=NIATv7_g18825.t1.exon1;Parent=NIATv7_g18825.t1
scaffold01169	NIATTr2	CDS	182706	182943	.	+	0	ID=NIATv7_g18825.t1.cds1;Parent=NIATv7_g18825.t1
scaffold01169	NIATTr2	exon	183671	184214	.	+	.	ID=NIATv7_g18825.t1.exon2;Parent=NIATv7_g18825.t1
scaffold01169	NIATTr2	CDS	183671	184125	.	+	2	ID=NIATv7_g18825.t1.cds2;Parent=NIATv7_g18825.t1
scaffold01169	NIATTr2	three_prime_UTR	184126	184214	.	+	.	ID=NIATv7_g18825.t1.3utr;Parent=NIATv7_g18825.t1
scaffold01169	NIATTr2	gene	246524	248438	.	+	.	ID=NIATv7_g55566;Name=NIATv7_g55566
scaffold01169	NIATTr2	mRNA	246524	248438	.	+	.	ID=NIATv7_g55566.t1;Parent=NIATv7_g55566;Name=NIATv7_g55566.t1
scaffold01169	NIATTr2	five_prime_UTR	246524	246639	.	+	.	ID=NIATv7_g55566.t1.5utr;Parent=NIATv7_g55566.t1
scaffold01169	NIATTr2	exon	246524	247113	.	+	.	ID=NIATv7_g55566.t1.exon1;Parent=NIATv7_g55566.t1
scaffold01169	NIATTr2	CDS	246640	247113	.	+	0	ID=NIATv7_g55566.t1.cds1;Parent=NIATv7_g55566.t1
scaffold01169	NIATTr2	exon	247618	247740	.	+	.	ID=NIATv7_g55566.t1.exon2;Parent=NIATv7_g55566.t1
scaffold01169	NIATTr2	CDS	247618	247740	.	+	0	ID=NIATv7_g55566.t1.cds2;Parent=NIATv7_g55566.t1
scaffold01169	NIATTr2	exon	247847	247963	.	+	.	ID=NIATv7_g55566.t1.exon3;Parent=NIATv7_g55566.t1
scaffold01169	NIATTr2	CDS	247847	247963	.	+	0	ID=NIATv7_g55566.t1.cds3;Parent=NIATv7_g55566.t1
scaffold01169	NIATTr2	exon	248058	248438	.	+	.	ID=NIATv7_g55566.t1.exon4;Parent=NIATv7_g55566.t1
scaffold01169	NIATTr2	CDS	248058	248111	.	+	0	ID=NIATv7_g55566.t1.cds4;Parent=NIATv7_g55566.t1
scaffold01169	NIATTr2	three_prime_UTR	248112	248438	.	+	.	ID=NIATv7_g55566.t1.3utr;Parent=NIATv7_g55566.t1
scaffold01169	NIATTr2	gene	57584	66350	.	-	.	ID=NIATv7_g18830;Name=NIATv7_g18830
scaffold01169	NIATTr2	mRNA	57584	66350	.	-	.	ID=NIATv7_g18830.t1;Parent=NIATv7_g18830;Name=NIATv7_g18830.t1
scaffold01169	NIATTr2	five_prime_UTR	66151	66350	.	-	.	ID=NIATv7_g18830.t1.5utr;Parent=NIATv7_g18830.t1
scaffold01169	NIATTr2	exon	65937	66350	.	-	.	ID=NIATv7_g18830.t1.exon1;Parent=NIATv7_g18830.t1
scaffold01169	NIATTr2	CDS	65937	66150	.	-	0	ID=NIATv7_g18830.t1.cds1;Parent=NIATv7_g18830.t1
scaffold01169	NIATTr2	exon	62046	62176	.	-	.	ID=NIATv7_g18830.t1.exon2;Parent=NIATv7_g18830.t1
scaffold01169	NIATTr2	CDS	62046	62176	.	-	2	ID=NIATv7_g18830.t1.cds2;Parent=NIATv7_g18830.t1
scaffold01169	NIATTr2	exon	60735	60857	.	-	.	ID=NIATv7_g18830.t1.exon3;Parent=NIATv7_g18830.t1
scaffold01169	NIATTr2	CDS	60735	60857	.	-	0	ID=NIATv7_g18830.t1.cds3;Parent=NIATv7_g18830.t1
scaffold01169	NIATTr2	exon	59934	60061	.	-	.	ID=NIATv7_g18830.t1.exon4;Parent=NIATv7_g18830.t1
scaffold01169	NIATTr2	CDS	59934	60061	.	-	0	ID=NIATv7_g18830.t1.cds4;Parent=NIATv7_g18830.t1
scaffold01169	NIATTr2	exon	57584	58118	.	-	.	ID=NIATv7_g18830.t1.exon5;Parent=NIATv7_g18830.t1
scaffold01169	NIATTr2	CDS	57806	58118	.	-	1	ID=NIATv7_g18830.t1.cds5;Parent=NIATv7_g18830.t1
scaffold01169	NIATTr2	three_prime_UTR	57584	57805	.	-	.	ID=NIATv7_g18830.t1.3utr;Parent=NIATv7_g18830.t1
scaffold01169	NIATTr2	gene	163291	168114	.	+	.	ID=NIATv7_g18828;Name=NIATv7_g18828
scaffold01169	NIATTr2	mRNA	163291	168114	.	+	.	ID=NIATv7_g18828.t1;Parent=NIATv7_g18828;Name=NIATv7_g18828.t1
scaffold01169	NIATTr2	five_prime_UTR	163291	163375	.	+	.	ID=NIATv7_g18828.t1.5utr;Parent=NIATv7_g18828.t1
scaffold01169	NIATTr2	exon	163291	163502	.	+	.	ID=NIATv7_g18828.t1.exon1;Parent=NIATv7_g18828.t1
scaffold01169	NIATTr2	CDS	163376	163502	.	+	0	ID=NIATv7_g18828.t1.cds1;Parent=NIATv7_g18828.t1
scaffold01169	NIATTr2	exon	164170	164226	.	+	.	ID=NIATv7_g18828.t1.exon2;Parent=NIATv7_g18828.t1
scaffold01169	NIATTr2	CDS	164170	164226	.	+	2	ID=NIATv7_g18828.t1.cds2;Parent=NIATv7_g18828.t1
scaffold01169	NIATTr2	exon	165291	165381	.	+	.	ID=NIATv7_g18828.t1.exon3;Parent=NIATv7_g18828.t1
scaffold01169	NIATTr2	CDS	165291	165381	.	+	2	ID=NIATv7_g18828.t1.cds3;Parent=NIATv7_g18828.t1
scaffold01169	NIATTr2	exon	165470	165630	.	+	.	ID=NIATv7_g18828.t1.exon4;Parent=NIATv7_g18828.t1
scaffold01169	NIATTr2	CDS	165470	165630	.	+	1	ID=NIATv7_g18828.t1.cds4;Parent=NIATv7_g18828.t1
scaffold01169	NIATTr2	exon	166021	166148	.	+	.	ID=NIATv7_g18828.t1.exon5;Parent=NIATv7_g18828.t1
scaffold01169	NIATTr2	CDS	166021	166148	.	+	2	ID=NIATv7_g18828.t1.cds5;Parent=NIATv7_g18828.t1
scaffold01169	NIATTr2	exon	166246	166383	.	+	.	ID=NIATv7_g18828.t1.exon6;Parent=NIATv7_g18828.t1
scaffold01169	NIATTr2	CDS	166246	166383	.	+	0	ID=NIATv7_g18828.t1.cds6;Parent=NIATv7_g18828.t1
scaffold01169	NIATTr2	exon	167085	167177	.	+	.	ID=NIATv7_g18828.t1.exon7;Parent=NIATv7_g18828.t1
scaffold01169	NIATTr2	CDS	167085	167177	.	+	0	ID=NIATv7_g18828.t1.cds7;Parent=NIATv7_g18828.t1
scaffold01169	NIATTr2	exon	167461	168114	.	+	.	ID=NIATv7_g18828.t1.exon8;Parent=NIATv7_g18828.t1
scaffold01169	NIATTr2	CDS	167461	167658	.	+	0	ID=NIATv7_g18828.t1.cds8;Parent=NIATv7_g18828.t1
scaffold01169	NIATTr2	three_prime_UTR	167659	168114	.	+	.	ID=NIATv7_g18828.t1.3utr;Parent=NIATv7_g18828.t1
scaffold01169	NIATTr2	gene	174681	176605	.	-	.	ID=NIATv7_g18826;Name=NIATv7_g18826
scaffold01169	NIATTr2	mRNA	174681	176605	.	-	.	ID=NIATv7_g18826.t1;Parent=NIATv7_g18826;Name=NIATv7_g18826.t1
scaffold01169	NIATTr2	five_prime_UTR	176541	176605	.	-	.	ID=NIATv7_g18826.t1.5utr;Parent=NIATv7_g18826.t1
scaffold01169	NIATTr2	exon	176201	176605	.	-	.	ID=NIATv7_g18826.t1.exon1;Parent=NIATv7_g18826.t1
scaffold01169	NIATTr2	CDS	176201	176540	.	-	0	ID=NIATv7_g18826.t1.cds1;Parent=NIATv7_g18826.t1
scaffold01169	NIATTr2	exon	174681	175369	.	-	.	ID=NIATv7_g18826.t1.exon2;Parent=NIATv7_g18826.t1
scaffold01169	NIATTr2	CDS	174960	175369	.	-	2	ID=NIATv7_g18826.t1.cds2;Parent=NIATv7_g18826.t1
scaffold01169	NIATTr2	three_prime_UTR	174681	174959	.	-	.	ID=NIATv7_g18826.t1.3utr;Parent=NIATv7_g18826.t1
scaffold01169	NIATTr2	gene	2108	5006	.	+	.	ID=NIATv7_g18835;Name=NIATv7_g18835
scaffold01169	NIATTr2	mRNA	2108	5006	.	+	.	ID=NIATv7_g18835.t1;Parent=NIATv7_g18835;Name=NIATv7_g18835.t1
scaffold01169	NIATTr2	five_prime_UTR	2108	2219	.	+	.	ID=NIATv7_g18835.t1.5utr;Parent=NIATv7_g18835.t1
scaffold01169	NIATTr2	exon	2108	5006	.	+	.	ID=NIATv7_g18835.t1.exon1;Parent=NIATv7_g18835.t1
scaffold01169	NIATTr2	CDS	2220	4751	.	+	0	ID=NIATv7_g18835.t1.cds1;Parent=NIATv7_g18835.t1
scaffold01169	NIATTr2	three_prime_UTR	4752	5006	.	+	.	ID=NIATv7_g18835.t1.3utr;Parent=NIATv7_g18835.t1
scaffold01169	NIATTr2	gene	260124	260537	.	-	.	ID=NIATv7_g55567;Name=NIATv7_g55567
scaffold01169	NIATTr2	mRNA	260124	260537	.	-	.	ID=NIATv7_g55567.t1;Parent=NIATv7_g55567;Name=NIATv7_g55567.t1
scaffold01169	NIATTr2	exon	260124	260537	.	-	.	ID=NIATv7_g55567.t1.exon1;Parent=NIATv7_g55567.t1
scaffold01169	NIATTr2	CDS	260124	260537	.	-	0	ID=NIATv7_g55567.t1.cds1;Parent=NIATv7_g55567.t1
scaffold01169	NIATTr2	gene	55313	56629	.	+	.	ID=NIATv7_g18831;Name=NIATv7_g18831
scaffold01169	NIATTr2	mRNA	55313	56629	.	+	.	ID=NIATv7_g18831.t1;Parent=NIATv7_g18831;Name=NIATv7_g18831.t1
scaffold01169	NIATTr2	five_prime_UTR	55313	55313	.	+	.	ID=NIATv7_g18831.t1.5utr;Parent=NIATv7_g18831.t1
scaffold01169	NIATTr2	exon	55313	55441	.	+	.	ID=NIATv7_g18831.t1.exon1;Parent=NIATv7_g18831.t1
scaffold01169	NIATTr2	CDS	55314	55441	.	+	0	ID=NIATv7_g18831.t1.cds1;Parent=NIATv7_g18831.t1
scaffold01169	NIATTr2	exon	56296	56629	.	+	.	ID=NIATv7_g18831.t1.exon2;Parent=NIATv7_g18831.t1
scaffold01169	NIATTr2	CDS	56296	56419	.	+	1	ID=NIATv7_g18831.t1.cds2;Parent=NIATv7_g18831.t1
scaffold01169	NIATTr2	three_prime_UTR	56420	56629	.	+	.	ID=NIATv7_g18831.t1.3utr;Parent=NIATv7_g18831.t1
scaffold00613	NIATTr2	gene	221068	235908	.	+	.	ID=NIATv7_g07478;Name=NIATv7_g07478
scaffold00613	NIATTr2	mRNA	221068	235908	.	+	.	ID=NIATv7_g07478.t1;Parent=NIATv7_g07478;Name=NIATv7_g07478.t1
scaffold00613	NIATTr2	five_prime_UTR	221068	221194	.	+	.	ID=NIATv7_g07478.t1.5utr;Parent=NIATv7_g07478.t1
scaffold00613	NIATTr2	exon	221068	221269	.	+	.	ID=NIATv7_g07478.t1.exon1;Parent=NIATv7_g07478.t1
scaffold00613	NIATTr2	CDS	221195	221269	.	+	0	ID=NIATv7_g07478.t1.cds1;Parent=NIATv7_g07478.t1
scaffold00613	NIATTr2	exon	222427	222477	.	+	.	ID=NIATv7_g07478.t1.exon2;Parent=NIATv7_g07478.t1
scaffold00613	NIATTr2	CDS	222427	222477	.	+	0	ID=NIATv7_g07478.t1.cds2;Parent=NIATv7_g07478.t1
scaffold00613	NIATTr2	exon	222814	222901	.	+	.	ID=NIATv7_g07478.t1.exon3;Parent=NIATv7_g07478.t1
scaffold00613	NIATTr2	CDS	222814	222901	.	+	0	ID=NIATv7_g07478.t1.cds3;Parent=NIATv7_g07478.t1
scaffold00613	NIATTr2	exon	224804	224866	.	+	.	ID=NIATv7_g07478.t1.exon4;Parent=NIATv7_g07478.t1
scaffold00613	NIATTr2	CDS	224804	224866	.	+	2	ID=NIATv7_g07478.t1.cds4;Parent=NIATv7_g07478.t1
scaffold00613	NIATTr2	exon	225117	225151	.	+	.	ID=NIATv7_g07478.t1.exon5;Parent=NIATv7_g07478.t1
scaffold00613	NIATTr2	CDS	225117	225151	.	+	2	ID=NIATv7_g07478.t1.cds5;Parent=NIATv7_g07478.t1
scaffold00613	NIATTr2	exon	225254	225330	.	+	.	ID=NIATv7_g07478.t1.exon6;Parent=NIATv7_g07478.t1
scaffold00613	NIATTr2	CDS	225254	225330	.	+	0	ID=NIATv7_g07478.t1.cds6;Parent=NIATv7_g07478.t1
scaffold00613	NIATTr2	exon	225422	225467	.	+	.	ID=NIATv7_g07478.t1.exon7;Parent=NIATv7_g07478.t1
scaffold00613	NIATTr2	CDS	225422	225467	.	+	1	ID=NIATv7_g07478.t1.cds7;Parent=NIATv7_g07478.t1
scaffold00613	NIATTr2	exon	225559	225621	.	+	.	ID=NIATv7_g07478.t1.exon8;Parent=NIATv7_g07478.t1
scaffold00613	NIATTr2	CDS	225559	225621	.	+	0	ID=NIATv7_g07478.t1.cds8;Parent=NIATv7_g07478.t1
scaffold00613	NIATTr2	exon	226424	226490	.	+	.	ID=NIATv7_g07478.t1.exon9;Parent=NIATv7_g07478.t1
scaffold00613	NIATTr2	CDS	226424	226490	.	+	0	ID=NIATv7_g07478.t1.cds9;Parent=NIATv7_g07478.t1
scaffold00613	NIATTr2	exon	226595	226663	.	+	.	ID=NIATv7_g07478.t1.exon10;Parent=NIATv7_g07478.t1
scaffold00613	NIATTr2	CDS	226595	226663	.	+	2	ID=NIATv7_g07478.t1.cds10;Parent=NIATv7_g07478.t1
scaffold00613	NIATTr2	exon	226746	226815	.	+	.	ID=NIATv7_g07478.t1.exon11;Parent=NIATv7_g07478.t1
scaffold00613	NIATTr2	CDS	226746	226815	.	+	2	ID=NIATv7_g07478.t1.cds11;Parent=NIATv7_g07478.t1
scaffold00613	NIATTr2	exon	227451	227512	.	+	.	ID=NIATv7_g07478.t1.exon12;Parent=NIATv7_g07478.t1
scaffold00613	NIATTr2	CDS	227451	227512	.	+	1	ID=NIATv7_g07478.t1.cds12;Parent=NIATv7_g07478.t1
scaffold00613	NIATTr2	exon	228678	228786	.	+	.	ID=NIATv7_g07478.t1.exon13;Parent=NIATv7_g07478.t1
scaffold00613	NIATTr2	CDS	228678	228786	.	+	2	ID=NIATv7_g07478.t1.cds13;Parent=NIATv7_g07478.t1
scaffold00613	NIATTr2	exon	228875	228947	.	+	.	ID=NIATv7_g07478.t1.exon14;Parent=NIATv7_g07478.t1
scaffold00613	NIATTr2	CDS	228875	228947	.	+	1	ID=NIATv7_g07478.t1.cds14;Parent=NIATv7_g07478.t1
scaffold00613	NIATTr2	exon	229258	229320	.	+	.	ID=NIATv7_g07478.t1.exon15;Parent=NIATv7_g07478.t1
scaffold00613	NIATTr2	CDS	229258	229320	.	+	0	ID=NIATv7_g07478.t1.cds15;Parent=NIATv7_g07478.t1
scaffold00613	NIATTr2	exon	229416	229454	.	+	.	ID=NIATv7_g07478.t1.exon16;Parent=NIATv7_g07478.t1
scaffold00613	NIATTr2	CDS	229416	229454	.	+	0	ID=NIATv7_g07478.t1.cds16;Parent=NIATv7_g07478.t1
scaffold00613	NIATTr2	exon	229590	229760	.	+	.	ID=NIATv7_g07478.t1.exon17;Parent=NIATv7_g07478.t1
scaffold00613	NIATTr2	CDS	229590	229760	.	+	0	ID=NIATv7_g07478.t1.cds17;Parent=NIATv7_g07478.t1
scaffold00613	NIATTr2	exon	235778	235908	.	+	.	ID=NIATv7_g07478.t1.exon18;Parent=NIATv7_g07478.t1
scaffold00613	NIATTr2	CDS	235778	235894	.	+	0	ID=NIATv7_g07478.t1.cds18;Parent=NIATv7_g07478.t1
scaffold00613	NIATTr2	three_prime_UTR	235895	235908	.	+	.	ID=NIATv7_g07478.t1.3utr;Parent=NIATv7_g07478.t1
scaffold00613	NIATTr2	gene	405250	409158	.	-	.	ID=NIATv7_g07490;Name=NIATv7_g07490
scaffold00613	NIATTr2	mRNA	405250	409158	.	-	.	ID=NIATv7_g07490.t1;Parent=NIATv7_g07490;Name=NIATv7_g07490.t1
scaffold00613	NIATTr2	five_prime_UTR	409123	409158	.	-	.	ID=NIATv7_g07490.t1.5utr;Parent=NIATv7_g07490.t1
scaffold00613	NIATTr2	exon	409021	409158	.	-	.	ID=NIATv7_g07490.t1.exon1;Parent=NIATv7_g07490.t1
scaffold00613	NIATTr2	CDS	409021	409122	.	-	0	ID=NIATv7_g07490.t1.cds1;Parent=NIATv7_g07490.t1
scaffold00613	NIATTr2	exon	408164	408244	.	-	.	ID=NIATv7_g07490.t1.exon2;Parent=NIATv7_g07490.t1
scaffold00613	NIATTr2	CDS	408164	408244	.	-	0	ID=NIATv7_g07490.t1.cds2;Parent=NIATv7_g07490.t1
scaffold00613	NIATTr2	exon	407023	407151	.	-	.	ID=NIATv7_g07490.t1.exon3;Parent=NIATv7_g07490.t1
scaffold00613	NIATTr2	CDS	407023	407151	.	-	0	ID=NIATv7_g07490.t1.cds3;Parent=NIATv7_g07490.t1
scaffold00613	NIATTr2	exon	406235	406297	.	-	.	ID=NIATv7_g07490.t1.exon4;Parent=NIATv7_g07490.t1
scaffold00613	NIATTr2	CDS	406235	406297	.	-	0	ID=NIATv7_g07490.t1.cds4;Parent=NIATv7_g07490.t1
scaffold00613	NIATTr2	exon	406001	406125	.	-	.	ID=NIATv7_g07490.t1.exon5;Parent=NIATv7_g07490.t1
scaffold00613	NIATTr2	CDS	406001	406125	.	-	0	ID=NIATv7_g07490.t1.cds5;Parent=NIATv7_g07490.t1
scaffold00613	NIATTr2	exon	405250	405741	.	-	.	ID=NIATv7_g07490.t1.exon6;Parent=NIATv7_g07490.t1
scaffold00613	NIATTr2	CDS	405549	405741	.	-	1	ID=NIATv7_g07490.t1.cds6;Parent=NIATv7_g07490.t1
scaffold00613	NIATTr2	three_prime_UTR	405250	405548	.	-	.	ID=NIATv7_g07490.t1.3utr;Parent=NIATv7_g07490.t1
scaffold00613	NIATTr2	gene	370420	374273	.	-	.	ID=NIATv7_g07486;Name=NIATv7_g07486
scaffold00613	NIATTr2	mRNA	370420	374273	.	-	.	ID=NIATv7_g07486.t1;Parent=NIATv7_g07486;Name=NIATv7_g07486.t1
scaffold00613	NIATTr2	five_prime_UTR	374168	374273	.	-	.	ID=NIATv7_g07486.t1.5utr;Parent=NIATv7_g07486.t1
scaffold00613	NIATTr2	exon	371883	372591	.	-	.	ID=NIATv7_g07486.t1.exon1;Parent=NIATv7_g07486.t1
scaffold00613	NIATTr2	CDS	371883	372591	.	-	0	ID=NIATv7_g07486.t1.cds1;Parent=NIATv7_g07486.t1
scaffold00613	NIATTr2	exon	371702	371785	.	-	.	ID=NIATv7_g07486.t1.exon2;Parent=NIATv7_g07486.t1
scaffold00613	NIATTr2	CDS	371702	371785	.	-	2	ID=NIATv7_g07486.t1.cds2;Parent=NIATv7_g07486.t1
scaffold00613	NIATTr2	exon	370420	370812	.	-	.	ID=NIATv7_g07486.t1.exon3;Parent=NIATv7_g07486.t1
scaffold00613	NIATTr2	CDS	370736	370812	.	-	2	ID=NIATv7_g07486.t1.cds3;Parent=NIATv7_g07486.t1
scaffold00613	NIATTr2	three_prime_UTR	370420	370735	.	-	.	ID=NIATv7_g07486.t1.3utr;Parent=NIATv7_g07486.t1
scaffold00613	NIATTr2	gene	34677	36665	.	-	.	ID=NIATv7_g07472;Name=NIATv7_g07472
scaffold00613	NIATTr2	mRNA	34677	36665	.	-	.	ID=NIATv7_g07472.t1;Parent=NIATv7_g07472;Name=NIATv7_g07472.t1
scaffold00613	NIATTr2	five_prime_UTR	36553	36665	.	-	.	ID=NIATv7_g07472.t1.5utr;Parent=NIATv7_g07472.t1
scaffold00613	NIATTr2	exon	36397	36665	.	-	.	ID=NIATv7_g07472.t1.exon1;Parent=NIATv7_g07472.t1
scaffold00613	NIATTr2	CDS	36397	36552	.	-	0	ID=NIATv7_g07472.t1.cds1;Parent=NIATv7_g07472.t1
scaffold00613	NIATTr2	exon	34677	35342	.	-	.	ID=NIATv7_g07472.t1.exon2;Parent=NIATv7_g07472.t1
scaffold00613	NIATTr2	CDS	34848	35342	.	-	0	ID=NIATv7_g07472.t1.cds2;Parent=NIATv7_g07472.t1
scaffold00613	NIATTr2	three_prime_UTR	34677	34847	.	-	.	ID=NIATv7_g07472.t1.3utr;Parent=NIATv7_g07472.t1
scaffold00613	NIATTr2	gene	343809	348633	.	+	.	ID=NIATv7_g07483;Name=NIATv7_g07483
scaffold00613	NIATTr2	mRNA	343809	348633	.	+	.	ID=NIATv7_g07483.t1;Parent=NIATv7_g07483;Name=NIATv7_g07483.t1
scaffold00613	NIATTr2	five_prime_UTR	343809	343942	.	+	.	ID=NIATv7_g07483.t1.5utr;Parent=NIATv7_g07483.t1
scaffold00613	NIATTr2	exon	343809	343999	.	+	.	ID=NIATv7_g07483.t1.exon1;Parent=NIATv7_g07483.t1
scaffold00613	NIATTr2	CDS	343943	343999	.	+	0	ID=NIATv7_g07483.t1.cds1;Parent=NIATv7_g07483.t1
scaffold00613	NIATTr2	exon	344292	344341	.	+	.	ID=NIATv7_g07483.t1.exon2;Parent=NIATv7_g07483.t1
scaffold00613	NIATTr2	CDS	344292	344341	.	+	0	ID=NIATv7_g07483.t1.cds2;Parent=NIATv7_g07483.t1
scaffold00613	NIATTr2	exon	344488	344548	.	+	.	ID=NIATv7_g07483.t1.exon3;Parent=NIATv7_g07483.t1
scaffold00613	NIATTr2	CDS	344488	344548	.	+	1	ID=NIATv7_g07483.t1.cds3;Parent=NIATv7_g07483.t1
scaffold00613	NIATTr2	exon	344686	344724	.	+	.	ID=NIATv7_g07483.t1.exon4;Parent=NIATv7_g07483.t1
scaffold00613	NIATTr2	CDS	344686	344724	.	+	0	ID=NIATv7_g07483.t1.cds4;Parent=NIATv7_g07483.t1
scaffold00613	NIATTr2	exon	344854	344991	.	+	.	ID=NIATv7_g07483.t1.exon5;Parent=NIATv7_g07483.t1
scaffold00613	NIATTr2	CDS	344854	344991	.	+	0	ID=NIATv7_g07483.t1.cds5;Parent=NIATv7_g07483.t1
scaffold00613	NIATTr2	exon	345113	345250	.	+	.	ID=NIATv7_g07483.t1.exon6;Parent=NIATv7_g07483.t1
scaffold00613	NIATTr2	CDS	345113	345250	.	+	0	ID=NIATv7_g07483.t1.cds6;Parent=NIATv7_g07483.t1
scaffold00613	NIATTr2	exon	345333	345667	.	+	.	ID=NIATv7_g07483.t1.exon7;Parent=NIATv7_g07483.t1
scaffold00613	NIATTr2	CDS	345333	345667	.	+	0	ID=NIATv7_g07483.t1.cds7;Parent=NIATv7_g07483.t1
scaffold00613	NIATTr2	exon	345741	346686	.	+	.	ID=NIATv7_g07483.t1.exon8;Parent=NIATv7_g07483.t1
scaffold00613	NIATTr2	CDS	345741	346686	.	+	1	ID=NIATv7_g07483.t1.cds8;Parent=NIATv7_g07483.t1
scaffold00613	NIATTr2	exon	348006	348633	.	+	.	ID=NIATv7_g07483.t1.exon9;Parent=NIATv7_g07483.t1
scaffold00613	NIATTr2	CDS	348006	348281	.	+	0	ID=NIATv7_g07483.t1.cds9;Parent=NIATv7_g07483.t1
scaffold00613	NIATTr2	three_prime_UTR	348282	348633	.	+	.	ID=NIATv7_g07483.t1.3utr;Parent=NIATv7_g07483.t1
scaffold00613	NIATTr2	gene	307781	311225	.	+	.	ID=NIATv7_g07482;Name=NIATv7_g07482
scaffold00613	NIATTr2	mRNA	307781	311225	.	+	.	ID=NIATv7_g07482.t1;Parent=NIATv7_g07482;Name=NIATv7_g07482.t1
scaffold00613	NIATTr2	five_prime_UTR	307781	308005	.	+	.	ID=NIATv7_g07482.t1.5utr;Parent=NIATv7_g07482.t1
scaffold00613	NIATTr2	exon	307781	308072	.	+	.	ID=NIATv7_g07482.t1.exon1;Parent=NIATv7_g07482.t1
scaffold00613	NIATTr2	CDS	308006	308072	.	+	0	ID=NIATv7_g07482.t1.cds1;Parent=NIATv7_g07482.t1
scaffold00613	NIATTr2	exon	308265	308596	.	+	.	ID=NIATv7_g07482.t1.exon2;Parent=NIATv7_g07482.t1
scaffold00613	NIATTr2	CDS	308265	308596	.	+	2	ID=NIATv7_g07482.t1.cds2;Parent=NIATv7_g07482.t1
scaffold00613	NIATTr2	exon	309595	309730	.	+	.	ID=NIATv7_g07482.t1.exon3;Parent=NIATv7_g07482.t1
scaffold00613	NIATTr2	CDS	309595	309730	.	+	0	ID=NIATv7_g07482.t1.cds3;Parent=NIATv7_g07482.t1
scaffold00613	NIATTr2	exon	309848	309990	.	+	.	ID=NIATv7_g07482.t1.exon4;Parent=NIATv7_g07482.t1
scaffold00613	NIATTr2	CDS	309848	309990	.	+	2	ID=NIATv7_g07482.t1.cds4;Parent=NIATv7_g07482.t1
scaffold00613	NIATTr2	exon	310263	310386	.	+	.	ID=NIATv7_g07482.t1.exon5;Parent=NIATv7_g07482.t1
scaffold00613	NIATTr2	CDS	310263	310386	.	+	0	ID=NIATv7_g07482.t1.cds5;Parent=NIATv7_g07482.t1
scaffold00613	NIATTr2	exon	310525	311225	.	+	.	ID=NIATv7_g07482.t1.exon6;Parent=NIATv7_g07482.t1
scaffold00613	NIATTr2	CDS	310525	310973	.	+	2	ID=NIATv7_g07482.t1.cds6;Parent=NIATv7_g07482.t1
scaffold00613	NIATTr2	three_prime_UTR	310974	311225	.	+	.	ID=NIATv7_g07482.t1.3utr;Parent=NIATv7_g07482.t1
scaffold00613	NIATTr2	gene	349029	351613	.	+	.	ID=NIATv7_g07484;Name=NIATv7_g07484
scaffold00613	NIATTr2	mRNA	349029	351613	.	+	.	ID=NIATv7_g07484.t1;Parent=NIATv7_g07484;Name=NIATv7_g07484.t1
scaffold00613	NIATTr2	five_prime_UTR	349029	349182	.	+	.	ID=NIATv7_g07484.t1.5utr;Parent=NIATv7_g07484.t1
scaffold00613	NIATTr2	exon	349029	351613	.	+	.	ID=NIATv7_g07484.t1.exon1;Parent=NIATv7_g07484.t1
scaffold00613	NIATTr2	CDS	349183	351399	.	+	0	ID=NIATv7_g07484.t1.cds1;Parent=NIATv7_g07484.t1
scaffold00613	NIATTr2	three_prime_UTR	351400	351613	.	+	.	ID=NIATv7_g07484.t1.3utr;Parent=NIATv7_g07484.t1
scaffold00613	NIATTr2	gene	231682	233385	.	-	.	ID=NIATv7_g07479;Name=NIATv7_g07479
scaffold00613	NIATTr2	mRNA	231682	233385	.	-	.	ID=NIATv7_g07479.t1;Parent=NIATv7_g07479;Name=NIATv7_g07479.t1
scaffold00613	NIATTr2	five_prime_UTR	232966	232966	.	-	.	ID=NIATv7_g07479.t1.5utr;Parent=NIATv7_g07479.t1
scaffold00613	NIATTr2	exon	231682	232966	.	-	.	ID=NIATv7_g07479.t1.exon1;Parent=NIATv7_g07479.t1
scaffold00613	NIATTr2	CDS	231682	232965	.	-	0	ID=NIATv7_g07479.t1.cds1;Parent=NIATv7_g07479.t1
scaffold00613	NIATTr2	gene	417092	419816	.	+	.	ID=NIATv7_g07491;Name=NIATv7_g07491
scaffold00613	NIATTr2	mRNA	417092	419816	.	+	.	ID=NIATv7_g07491.t1;Parent=NIATv7_g07491;Name=NIATv7_g07491.t1
scaffold00613	NIATTr2	five_prime_UTR	417092	417195	.	+	.	ID=NIATv7_g07491.t1.5utr;Parent=NIATv7_g07491.t1
scaffold00613	NIATTr2	exon	417092	417226	.	+	.	ID=NIATv7_g07491.t1.exon1;Parent=NIATv7_g07491.t1
scaffold00613	NIATTr2	CDS	417196	417226	.	+	0	ID=NIATv7_g07491.t1.cds1;Parent=NIATv7_g07491.t1
scaffold00613	NIATTr2	exon	417335	417673	.	+	.	ID=NIATv7_g07491.t1.exon2;Parent=NIATv7_g07491.t1
scaffold00613	NIATTr2	CDS	417335	417673	.	+	2	ID=NIATv7_g07491.t1.cds2;Parent=NIATv7_g07491.t1
scaffold00613	NIATTr2	exon	418023	419816	.	+	.	ID=NIATv7_g07491.t1.exon3;Parent=NIATv7_g07491.t1
scaffold00613	NIATTr2	CDS	418023	419515	.	+	2	ID=NIATv7_g07491.t1.cds3;Parent=NIATv7_g07491.t1
scaffold00613	NIATTr2	three_prime_UTR	419516	419816	.	+	.	ID=NIATv7_g07491.t1.3utr;Parent=NIATv7_g07491.t1
scaffold00613	NIATTr2	gene	25178	26076	.	-	.	ID=NIATv7_g07471;Name=NIATv7_g07471
scaffold00613	NIATTr2	mRNA	25178	26076	.	-	.	ID=NIATv7_g07471.t1;Parent=NIATv7_g07471;Name=NIATv7_g07471.t1
scaffold00613	NIATTr2	five_prime_UTR	25833	26076	.	-	.	ID=NIATv7_g07471.t1.5utr;Parent=NIATv7_g07471.t1
scaffold00613	NIATTr2	exon	25178	26076	.	-	.	ID=NIATv7_g07471.t1.exon1;Parent=NIATv7_g07471.t1
scaffold00613	NIATTr2	CDS	25305	25832	.	-	0	ID=NIATv7_g07471.t1.cds1;Parent=NIATv7_g07471.t1
scaffold00613	NIATTr2	three_prime_UTR	25178	25304	.	-	.	ID=NIATv7_g07471.t1.3utr;Parent=NIATv7_g07471.t1
scaffold00613	NIATTr2	gene	353150	357766	.	-	.	ID=NIATv7_g07485;Name=NIATv7_g07485
scaffold00613	NIATTr2	mRNA	353150	357766	.	-	.	ID=NIATv7_g07485.t1;Parent=NIATv7_g07485;Name=NIATv7_g07485.t1
scaffold00613	NIATTr2	five_prime_UTR	357535	357766	.	-	.	ID=NIATv7_g07485.t1.5utr;Parent=NIATv7_g07485.t1
scaffold00613	NIATTr2	exon	356722	357766	.	-	.	ID=NIATv7_g07485.t1.exon1;Parent=NIATv7_g07485.t1
scaffold00613	NIATTr2	CDS	356722	357534	.	-	0	ID=NIATv7_g07485.t1.cds1;Parent=NIATv7_g07485.t1
scaffold00613	NIATTr2	exon	356311	356358	.	-	.	ID=NIATv7_g07485.t1.exon2;Parent=NIATv7_g07485.t1
scaffold00613	NIATTr2	CDS	356311	356358	.	-	0	ID=NIATv7_g07485.t1.cds2;Parent=NIATv7_g07485.t1
scaffold00613	NIATTr2	exon	355238	356222	.	-	.	ID=NIATv7_g07485.t1.exon3;Parent=NIATv7_g07485.t1
scaffold00613	NIATTr2	CDS	355238	356222	.	-	0	ID=NIATv7_g07485.t1.cds3;Parent=NIATv7_g07485.t1
scaffold00613	NIATTr2	exon	353150	354628	.	-	.	ID=NIATv7_g07485.t1.exon4;Parent=NIATv7_g07485.t1
scaffold00613	NIATTr2	CDS	353742	354628	.	-	2	ID=NIATv7_g07485.t1.cds4;Parent=NIATv7_g07485.t1
scaffold00613	NIATTr2	three_prime_UTR	353150	353741	.	-	.	ID=NIATv7_g07485.t1.3utr;Parent=NIATv7_g07485.t1
scaffold00613	NIATTr2	gene	45546	49590	.	+	.	ID=NIATv7_g07473;Name=NIATv7_g07473
scaffold00613	NIATTr2	mRNA	45546	49590	.	+	.	ID=NIATv7_g07473.t1;Parent=NIATv7_g07473;Name=NIATv7_g07473.t1
scaffold00613	NIATTr2	five_prime_UTR	45546	45717	.	+	.	ID=NIATv7_g07473.t1.5utr;Parent=NIATv7_g07473.t1
scaffold00613	NIATTr2	exon	45546	45720	.	+	.	ID=NIATv7_g07473.t1.exon1;Parent=NIATv7_g07473.t1
scaffold00613	NIATTr2	CDS	45718	45720	.	+	0	ID=NIATv7_g07473.t1.cds1;Parent=NIATv7_g07473.t1
scaffold00613	NIATTr2	exon	45798	45896	.	+	.	ID=NIATv7_g07473.t1.exon2;Parent=NIATv7_g07473.t1
scaffold00613	NIATTr2	CDS	45798	45896	.	+	0	ID=NIATv7_g07473.t1.cds2;Parent=NIATv7_g07473.t1
scaffold00613	NIATTr2	exon	45987	46037	.	+	.	ID=NIATv7_g07473.t1.exon3;Parent=NIATv7_g07473.t1
scaffold00613	NIATTr2	CDS	45987	46037	.	+	0	ID=NIATv7_g07473.t1.cds3;Parent=NIATv7_g07473.t1
scaffold00613	NIATTr2	exon	47124	47297	.	+	.	ID=NIATv7_g07473.t1.exon4;Parent=NIATv7_g07473.t1
scaffold00613	NIATTr2	CDS	47124	47297	.	+	0	ID=NIATv7_g07473.t1.cds4;Parent=NIATv7_g07473.t1
scaffold00613	NIATTr2	exon	48778	48837	.	+	.	ID=NIATv7_g07473.t1.exon5;Parent=NIATv7_g07473.t1
scaffold00613	NIATTr2	CDS	48778	48837	.	+	0	ID=NIATv7_g07473.t1.cds5;Parent=NIATv7_g07473.t1
scaffold00613	NIATTr2	exon	49165	49590	.	+	.	ID=NIATv7_g07473.t1.exon6;Parent=NIATv7_g07473.t1
scaffold00613	NIATTr2	CDS	49165	49206	.	+	0	ID=NIATv7_g07473.t1.cds6;Parent=NIATv7_g07473.t1
scaffold00613	NIATTr2	three_prime_UTR	49207	49590	.	+	.	ID=NIATv7_g07473.t1.3utr;Parent=NIATv7_g07473.t1
scaffold00613	NIATTr2	gene	239336	240330	.	+	.	ID=NIATv7_g07480;Name=NIATv7_g07480
scaffold00613	NIATTr2	mRNA	239336	240330	.	+	.	ID=NIATv7_g07480.t1;Parent=NIATv7_g07480;Name=NIATv7_g07480.t1
scaffold00613	NIATTr2	five_prime_UTR	239336	239614	.	+	.	ID=NIATv7_g07480.t1.5utr;Parent=NIATv7_g07480.t1
scaffold00613	NIATTr2	exon	239336	239700	.	+	.	ID=NIATv7_g07480.t1.exon1;Parent=NIATv7_g07480.t1
scaffold00613	NIATTr2	CDS	239615	239700	.	+	0	ID=NIATv7_g07480.t1.cds1;Parent=NIATv7_g07480.t1
scaffold00613	NIATTr2	exon	239818	240330	.	+	.	ID=NIATv7_g07480.t1.exon2;Parent=NIATv7_g07480.t1
scaffold00613	NIATTr2	CDS	239818	239995	.	+	1	ID=NIATv7_g07480.t1.cds2;Parent=NIATv7_g07480.t1
scaffold00613	NIATTr2	three_prime_UTR	239996	240330	.	+	.	ID=NIATv7_g07480.t1.3utr;Parent=NIATv7_g07480.t1
scaffold15773	NIATTr2	gene	4438	4677	.	-	.	ID=NIATv7_g43298;Name=NIATv7_g43298
scaffold15773	NIATTr2	mRNA	4438	4677	.	-	.	ID=NIATv7_g43298.t1;Parent=NIATv7_g43298;Name=NIATv7_g43298.t1
scaffold15773	NIATTr2	exon	4438	4677	.	-	.	ID=NIATv7_g43298.t1.exon1;Parent=NIATv7_g43298.t1
scaffold15773	NIATTr2	CDS	4438	4677	.	-	0	ID=NIATv7_g43298.t1.cds1;Parent=NIATv7_g43298.t1
scaffold27275	NIATTr2	gene	1381	2589	.	-	.	ID=NIATv7_g55571;Name=NIATv7_g55571
scaffold27275	NIATTr2	mRNA	1381	2589	.	-	.	ID=NIATv7_g55571.t1;Parent=NIATv7_g55571;Name=NIATv7_g55571.t1
scaffold27275	NIATTr2	exon	2374	2589	.	-	.	ID=NIATv7_g55571.t1.exon1;Parent=NIATv7_g55571.t1
scaffold27275	NIATTr2	CDS	2374	2589	.	-	0	ID=NIATv7_g55571.t1.cds1;Parent=NIATv7_g55571.t1
scaffold27275	NIATTr2	exon	1381	1785	.	-	.	ID=NIATv7_g55571.t1.exon2;Parent=NIATv7_g55571.t1
scaffold27275	NIATTr2	CDS	1450	1785	.	-	0	ID=NIATv7_g55571.t1.cds2;Parent=NIATv7_g55571.t1
scaffold27275	NIATTr2	three_prime_UTR	1381	1449	.	-	.	ID=NIATv7_g55571.t1.3utr;Parent=NIATv7_g55571.t1
scaffold08227	NIATTr2	gene	11654	12238	.	-	.	ID=NIATv7_g55572;Name=NIATv7_g55572
scaffold08227	NIATTr2	mRNA	11654	12238	.	-	.	ID=NIATv7_g55572.t1;Parent=NIATv7_g55572;Name=NIATv7_g55572.t1
scaffold08227	NIATTr2	five_prime_UTR	12234	12238	.	-	.	ID=NIATv7_g55572.t1.5utr;Parent=NIATv7_g55572.t1
scaffold08227	NIATTr2	exon	11654	12238	.	-	.	ID=NIATv7_g55572.t1.exon1;Parent=NIATv7_g55572.t1
scaffold08227	NIATTr2	CDS	11654	12233	.	-	0	ID=NIATv7_g55572.t1.cds1;Parent=NIATv7_g55572.t1
scaffold02390	NIATTr2	gene	152439	163965	.	+	.	ID=NIATv7_g35133;Name=NIATv7_g35133
scaffold02390	NIATTr2	mRNA	152439	163965	.	+	.	ID=NIATv7_g35133.t1;Parent=NIATv7_g35133;Name=NIATv7_g35133.t1
scaffold02390	NIATTr2	five_prime_UTR	152439	152555	.	+	.	ID=NIATv7_g35133.t1.5utr;Parent=NIATv7_g35133.t1
scaffold02390	NIATTr2	exon	152439	152562	.	+	.	ID=NIATv7_g35133.t1.exon1;Parent=NIATv7_g35133.t1
scaffold02390	NIATTr2	CDS	152556	152562	.	+	0	ID=NIATv7_g35133.t1.cds1;Parent=NIATv7_g35133.t1
scaffold02390	NIATTr2	exon	154671	154710	.	+	.	ID=NIATv7_g35133.t1.exon2;Parent=NIATv7_g35133.t1
scaffold02390	NIATTr2	CDS	154671	154710	.	+	2	ID=NIATv7_g35133.t1.cds2;Parent=NIATv7_g35133.t1
scaffold02390	NIATTr2	exon	163234	163332	.	+	.	ID=NIATv7_g35133.t1.exon3;Parent=NIATv7_g35133.t1
scaffold02390	NIATTr2	CDS	163234	163332	.	+	1	ID=NIATv7_g35133.t1.cds3;Parent=NIATv7_g35133.t1
scaffold02390	NIATTr2	exon	163419	163502	.	+	.	ID=NIATv7_g35133.t1.exon4;Parent=NIATv7_g35133.t1
scaffold02390	NIATTr2	CDS	163419	163502	.	+	1	ID=NIATv7_g35133.t1.cds4;Parent=NIATv7_g35133.t1
scaffold02390	NIATTr2	exon	163799	163965	.	+	.	ID=NIATv7_g35133.t1.exon5;Parent=NIATv7_g35133.t1
scaffold02390	NIATTr2	CDS	163799	163877	.	+	1	ID=NIATv7_g35133.t1.cds5;Parent=NIATv7_g35133.t1
scaffold02390	NIATTr2	three_prime_UTR	163878	163965	.	+	.	ID=NIATv7_g35133.t1.3utr;Parent=NIATv7_g35133.t1
scaffold02390	NIATTr2	gene	105374	110207	.	+	.	ID=NIATv7_g35137;Name=NIATv7_g35137
scaffold02390	NIATTr2	mRNA	105374	110207	.	+	.	ID=NIATv7_g35137.t1;Parent=NIATv7_g35137;Name=NIATv7_g35137.t1
scaffold02390	NIATTr2	five_prime_UTR	105374	105374	.	+	.	ID=NIATv7_g35137.t1.5utr;Parent=NIATv7_g35137.t1
scaffold02390	NIATTr2	exon	105374	105402	.	+	.	ID=NIATv7_g35137.t1.exon1;Parent=NIATv7_g35137.t1
scaffold02390	NIATTr2	CDS	105375	105402	.	+	0	ID=NIATv7_g35137.t1.cds1;Parent=NIATv7_g35137.t1
scaffold02390	NIATTr2	exon	105677	105681	.	+	.	ID=NIATv7_g35137.t1.exon2;Parent=NIATv7_g35137.t1
scaffold02390	NIATTr2	CDS	105677	105681	.	+	2	ID=NIATv7_g35137.t1.cds2;Parent=NIATv7_g35137.t1
scaffold02390	NIATTr2	exon	105875	106050	.	+	.	ID=NIATv7_g35137.t1.exon3;Parent=NIATv7_g35137.t1
scaffold02390	NIATTr2	CDS	105875	106050	.	+	0	ID=NIATv7_g35137.t1.cds3;Parent=NIATv7_g35137.t1
scaffold02390	NIATTr2	exon	106123	106215	.	+	.	ID=NIATv7_g35137.t1.exon4;Parent=NIATv7_g35137.t1
scaffold02390	NIATTr2	CDS	106123	106215	.	+	1	ID=NIATv7_g35137.t1.cds4;Parent=NIATv7_g35137.t1
scaffold02390	NIATTr2	exon	106325	106471	.	+	.	ID=NIATv7_g35137.t1.exon5;Parent=NIATv7_g35137.t1
scaffold02390	NIATTr2	CDS	106325	106471	.	+	1	ID=NIATv7_g35137.t1.cds5;Parent=NIATv7_g35137.t1
scaffold02390	NIATTr2	exon	106605	106702	.	+	.	ID=NIATv7_g35137.t1.exon6;Parent=NIATv7_g35137.t1
scaffold02390	NIATTr2	CDS	106605	106702	.	+	1	ID=NIATv7_g35137.t1.cds6;Parent=NIATv7_g35137.t1
scaffold02390	NIATTr2	exon	106993	107077	.	+	.	ID=NIATv7_g35137.t1.exon7;Parent=NIATv7_g35137.t1
scaffold02390	NIATTr2	CDS	106993	107077	.	+	2	ID=NIATv7_g35137.t1.cds7;Parent=NIATv7_g35137.t1
scaffold02390	NIATTr2	exon	108483	108541	.	+	.	ID=NIATv7_g35137.t1.exon8;Parent=NIATv7_g35137.t1
scaffold02390	NIATTr2	CDS	108483	108541	.	+	1	ID=NIATv7_g35137.t1.cds8;Parent=NIATv7_g35137.t1
scaffold02390	NIATTr2	exon	110121	110207	.	+	.	ID=NIATv7_g35137.t1.exon9;Parent=NIATv7_g35137.t1
scaffold02390	NIATTr2	CDS	110121	110137	.	+	2	ID=NIATv7_g35137.t1.cds9;Parent=NIATv7_g35137.t1
scaffold02390	NIATTr2	three_prime_UTR	110138	110207	.	+	.	ID=NIATv7_g35137.t1.3utr;Parent=NIATv7_g35137.t1
scaffold02390	NIATTr2	gene	110633	116964	.	-	.	ID=NIATv7_g55574;Name=NIATv7_g55574
scaffold02390	NIATTr2	mRNA	110633	116964	.	-	.	ID=NIATv7_g55574.t1;Parent=NIATv7_g55574;Name=NIATv7_g55574.t1
scaffold02390	NIATTr2	exon	116316	116964	.	-	.	ID=NIATv7_g55574.t1.exon1;Parent=NIATv7_g55574.t1
scaffold02390	NIATTr2	CDS	116316	116964	.	-	0	ID=NIATv7_g55574.t1.cds1;Parent=NIATv7_g55574.t1
scaffold02390	NIATTr2	exon	110633	110871	.	-	.	ID=NIATv7_g55574.t1.exon2;Parent=NIATv7_g55574.t1
scaffold02390	NIATTr2	CDS	110633	110871	.	-	1	ID=NIATv7_g55574.t1.cds2;Parent=NIATv7_g55574.t1
scaffold02390	NIATTr2	gene	133849	143561	.	+	.	ID=NIATv7_g35134;Name=NIATv7_g35134
scaffold02390	NIATTr2	mRNA	133849	143561	.	+	.	ID=NIATv7_g35134.t1;Parent=NIATv7_g35134;Name=NIATv7_g35134.t1
scaffold02390	NIATTr2	exon	133849	133993	.	+	.	ID=NIATv7_g35134.t1.exon1;Parent=NIATv7_g35134.t1
scaffold02390	NIATTr2	CDS	133849	133993	.	+	0	ID=NIATv7_g35134.t1.cds1;Parent=NIATv7_g35134.t1
scaffold02390	NIATTr2	exon	134079	134155	.	+	.	ID=NIATv7_g35134.t1.exon2;Parent=NIATv7_g35134.t1
scaffold02390	NIATTr2	CDS	134079	134155	.	+	1	ID=NIATv7_g35134.t1.cds2;Parent=NIATv7_g35134.t1
scaffold02390	NIATTr2	exon	134481	134579	.	+	.	ID=NIATv7_g35134.t1.exon3;Parent=NIATv7_g35134.t1
scaffold02390	NIATTr2	CDS	134481	134579	.	+	0	ID=NIATv7_g35134.t1.cds3;Parent=NIATv7_g35134.t1
scaffold02390	NIATTr2	exon	134679	134769	.	+	.	ID=NIATv7_g35134.t1.exon4;Parent=NIATv7_g35134.t1
scaffold02390	NIATTr2	CDS	134679	134769	.	+	0	ID=NIATv7_g35134.t1.cds4;Parent=NIATv7_g35134.t1
scaffold02390	NIATTr2	exon	136905	136990	.	+	.	ID=NIATv7_g35134.t1.exon5;Parent=NIATv7_g35134.t1
scaffold02390	NIATTr2	CDS	136905	136990	.	+	1	ID=NIATv7_g35134.t1.cds5;Parent=NIATv7_g35134.t1
scaffold02390	NIATTr2	exon	137556	137756	.	+	.	ID=NIATv7_g35134.t1.exon6;Parent=NIATv7_g35134.t1
scaffold02390	NIATTr2	CDS	137556	137756	.	+	0	ID=NIATv7_g35134.t1.cds6;Parent=NIATv7_g35134.t1
scaffold02390	NIATTr2	exon	138715	138759	.	+	.	ID=NIATv7_g35134.t1.exon7;Parent=NIATv7_g35134.t1
scaffold02390	NIATTr2	CDS	138715	138759	.	+	0	ID=NIATv7_g35134.t1.cds7;Parent=NIATv7_g35134.t1
scaffold02390	NIATTr2	exon	138953	139081	.	+	.	ID=NIATv7_g35134.t1.exon8;Parent=NIATv7_g35134.t1
scaffold02390	NIATTr2	CDS	138953	139081	.	+	0	ID=NIATv7_g35134.t1.cds8;Parent=NIATv7_g35134.t1
scaffold02390	NIATTr2	exon	139197	139289	.	+	.	ID=NIATv7_g35134.t1.exon9;Parent=NIATv7_g35134.t1
scaffold02390	NIATTr2	CDS	139197	139289	.	+	0	ID=NIATv7_g35134.t1.cds9;Parent=NIATv7_g35134.t1
scaffold02390	NIATTr2	exon	141639	141762	.	+	.	ID=NIATv7_g35134.t1.exon10;Parent=NIATv7_g35134.t1
scaffold02390	NIATTr2	CDS	141639	141762	.	+	0	ID=NIATv7_g35134.t1.cds10;Parent=NIATv7_g35134.t1
scaffold02390	NIATTr2	exon	142615	142700	.	+	.	ID=NIATv7_g35134.t1.exon11;Parent=NIATv7_g35134.t1
scaffold02390	NIATTr2	CDS	142615	142700	.	+	1	ID=NIATv7_g35134.t1.cds11;Parent=NIATv7_g35134.t1
scaffold02390	NIATTr2	exon	143295	143561	.	+	.	ID=NIATv7_g35134.t1.exon12;Parent=NIATv7_g35134.t1
scaffold02390	NIATTr2	CDS	143295	143561	.	+	0	ID=NIATv7_g35134.t1.cds12;Parent=NIATv7_g35134.t1
scaffold02095	NIATTr2	gene	162993	165631	.	-	.	ID=NIATv7_g32989;Name=NIATv7_g32989
scaffold02095	NIATTr2	mRNA	162993	165631	.	-	.	ID=NIATv7_g32989.t1;Parent=NIATv7_g32989;Name=NIATv7_g32989.t1
scaffold02095	NIATTr2	five_prime_UTR	165561	165631	.	-	.	ID=NIATv7_g32989.t1.5utr;Parent=NIATv7_g32989.t1
scaffold02095	NIATTr2	exon	165081	165631	.	-	.	ID=NIATv7_g32989.t1.exon1;Parent=NIATv7_g32989.t1
scaffold02095	NIATTr2	CDS	165081	165560	.	-	0	ID=NIATv7_g32989.t1.cds1;Parent=NIATv7_g32989.t1
scaffold02095	NIATTr2	exon	164693	164977	.	-	.	ID=NIATv7_g32989.t1.exon2;Parent=NIATv7_g32989.t1
scaffold02095	NIATTr2	CDS	164693	164977	.	-	0	ID=NIATv7_g32989.t1.cds2;Parent=NIATv7_g32989.t1
scaffold02095	NIATTr2	exon	164075	164416	.	-	.	ID=NIATv7_g32989.t1.exon3;Parent=NIATv7_g32989.t1
scaffold02095	NIATTr2	CDS	164075	164416	.	-	0	ID=NIATv7_g32989.t1.cds3;Parent=NIATv7_g32989.t1
scaffold02095	NIATTr2	exon	163592	163792	.	-	.	ID=NIATv7_g32989.t1.exon4;Parent=NIATv7_g32989.t1
scaffold02095	NIATTr2	CDS	163592	163792	.	-	0	ID=NIATv7_g32989.t1.cds4;Parent=NIATv7_g32989.t1
scaffold02095	NIATTr2	exon	162993	163350	.	-	.	ID=NIATv7_g32989.t1.exon5;Parent=NIATv7_g32989.t1
scaffold02095	NIATTr2	CDS	163165	163350	.	-	0	ID=NIATv7_g32989.t1.cds5;Parent=NIATv7_g32989.t1
scaffold02095	NIATTr2	three_prime_UTR	162993	163164	.	-	.	ID=NIATv7_g32989.t1.3utr;Parent=NIATv7_g32989.t1
scaffold06415	NIATTr2	gene	14487	14714	.	+	.	ID=NIATv7_g55578;Name=NIATv7_g55578
scaffold06415	NIATTr2	mRNA	14487	14714	.	+	.	ID=NIATv7_g55578.t1;Parent=NIATv7_g55578;Name=NIATv7_g55578.t1
scaffold06415	NIATTr2	exon	14487	14714	.	+	.	ID=NIATv7_g55578.t1.exon1;Parent=NIATv7_g55578.t1
scaffold06415	NIATTr2	CDS	14487	14714	.	+	0	ID=NIATv7_g55578.t1.cds1;Parent=NIATv7_g55578.t1
scaffold06415	NIATTr2	gene	17183	17521	.	-	.	ID=NIATv7_g55579;Name=NIATv7_g55579
scaffold06415	NIATTr2	mRNA	17183	17521	.	-	.	ID=NIATv7_g55579.t1;Parent=NIATv7_g55579;Name=NIATv7_g55579.t1
scaffold06415	NIATTr2	exon	17183	17521	.	-	.	ID=NIATv7_g55579.t1.exon1;Parent=NIATv7_g55579.t1
scaffold06415	NIATTr2	CDS	17183	17521	.	-	0	ID=NIATv7_g55579.t1.cds1;Parent=NIATv7_g55579.t1
scaffold02008	NIATTr2	gene	60030	60311	.	-	.	ID=NIATv7_g55580;Name=NIATv7_g55580
scaffold02008	NIATTr2	mRNA	60030	60311	.	-	.	ID=NIATv7_g55580.t1;Parent=NIATv7_g55580;Name=NIATv7_g55580.t1
scaffold02008	NIATTr2	exon	60030	60311	.	-	.	ID=NIATv7_g55580.t1.exon1;Parent=NIATv7_g55580.t1
scaffold02008	NIATTr2	CDS	60030	60311	.	-	0	ID=NIATv7_g55580.t1.cds1;Parent=NIATv7_g55580.t1
scaffold02008	NIATTr2	gene	48690	50651	.	+	.	ID=NIATv7_g17735;Name=NIATv7_g17735
scaffold02008	NIATTr2	mRNA	48690	50651	.	+	.	ID=NIATv7_g17735.t1;Parent=NIATv7_g17735;Name=NIATv7_g17735.t1
scaffold02008	NIATTr2	five_prime_UTR	48690	48744	.	+	.	ID=NIATv7_g17735.t1.5utr;Parent=NIATv7_g17735.t1
scaffold02008	NIATTr2	exon	48690	49083	.	+	.	ID=NIATv7_g17735.t1.exon1;Parent=NIATv7_g17735.t1
scaffold02008	NIATTr2	CDS	48745	49083	.	+	0	ID=NIATv7_g17735.t1.cds1;Parent=NIATv7_g17735.t1
scaffold02008	NIATTr2	exon	50038	50651	.	+	.	ID=NIATv7_g17735.t1.exon2;Parent=NIATv7_g17735.t1
scaffold02008	NIATTr2	CDS	50038	50346	.	+	0	ID=NIATv7_g17735.t1.cds2;Parent=NIATv7_g17735.t1
scaffold02008	NIATTr2	three_prime_UTR	50347	50651	.	+	.	ID=NIATv7_g17735.t1.3utr;Parent=NIATv7_g17735.t1
scaffold02008	NIATTr2	gene	76286	78130	.	+	.	ID=NIATv7_g17736;Name=NIATv7_g17736
scaffold02008	NIATTr2	mRNA	76286	78130	.	+	.	ID=NIATv7_g17736.t1;Parent=NIATv7_g17736;Name=NIATv7_g17736.t1
scaffold02008	NIATTr2	five_prime_UTR	76286	76296	.	+	.	ID=NIATv7_g17736.t1.5utr;Parent=NIATv7_g17736.t1
scaffold02008	NIATTr2	exon	76286	76394	.	+	.	ID=NIATv7_g17736.t1.exon1;Parent=NIATv7_g17736.t1
scaffold02008	NIATTr2	CDS	76297	76394	.	+	0	ID=NIATv7_g17736.t1.cds1;Parent=NIATv7_g17736.t1
scaffold02008	NIATTr2	exon	76522	76664	.	+	.	ID=NIATv7_g17736.t1.exon2;Parent=NIATv7_g17736.t1
scaffold02008	NIATTr2	CDS	76522	76664	.	+	1	ID=NIATv7_g17736.t1.cds2;Parent=NIATv7_g17736.t1
scaffold02008	NIATTr2	exon	76779	77131	.	+	.	ID=NIATv7_g17736.t1.exon3;Parent=NIATv7_g17736.t1
scaffold02008	NIATTr2	CDS	76779	77131	.	+	2	ID=NIATv7_g17736.t1.cds3;Parent=NIATv7_g17736.t1
scaffold02008	NIATTr2	exon	77683	78130	.	+	.	ID=NIATv7_g17736.t1.exon4;Parent=NIATv7_g17736.t1
scaffold02008	NIATTr2	CDS	77683	78021	.	+	0	ID=NIATv7_g17736.t1.cds4;Parent=NIATv7_g17736.t1
scaffold02008	NIATTr2	three_prime_UTR	78022	78130	.	+	.	ID=NIATv7_g17736.t1.3utr;Parent=NIATv7_g17736.t1
scaffold02331	NIATTr2	gene	133588	138936	.	-	.	ID=NIATv7_g20835;Name=NIATv7_g20835
scaffold02331	NIATTr2	mRNA	133588	138936	.	-	.	ID=NIATv7_g20835.t1;Parent=NIATv7_g20835;Name=NIATv7_g20835.t1
scaffold02331	NIATTr2	five_prime_UTR	138651	138936	.	-	.	ID=NIATv7_g20835.t1.5utr;Parent=NIATv7_g20835.t1
scaffold02331	NIATTr2	exon	138564	138936	.	-	.	ID=NIATv7_g20835.t1.exon1;Parent=NIATv7_g20835.t1
scaffold02331	NIATTr2	CDS	138564	138650	.	-	0	ID=NIATv7_g20835.t1.cds1;Parent=NIATv7_g20835.t1
scaffold02331	NIATTr2	exon	137207	137387	.	-	.	ID=NIATv7_g20835.t1.exon2;Parent=NIATv7_g20835.t1
scaffold02331	NIATTr2	CDS	137207	137387	.	-	0	ID=NIATv7_g20835.t1.cds2;Parent=NIATv7_g20835.t1
scaffold02331	NIATTr2	exon	136614	137070	.	-	.	ID=NIATv7_g20835.t1.exon3;Parent=NIATv7_g20835.t1
scaffold02331	NIATTr2	CDS	136614	137070	.	-	2	ID=NIATv7_g20835.t1.cds3;Parent=NIATv7_g20835.t1
scaffold02331	NIATTr2	exon	135326	135397	.	-	.	ID=NIATv7_g20835.t1.exon4;Parent=NIATv7_g20835.t1
scaffold02331	NIATTr2	CDS	135326	135397	.	-	1	ID=NIATv7_g20835.t1.cds4;Parent=NIATv7_g20835.t1
scaffold02331	NIATTr2	exon	133588	134639	.	-	.	ID=NIATv7_g20835.t1.exon5;Parent=NIATv7_g20835.t1
scaffold02331	NIATTr2	CDS	134138	134639	.	-	1	ID=NIATv7_g20835.t1.cds5;Parent=NIATv7_g20835.t1
scaffold02331	NIATTr2	three_prime_UTR	133588	134137	.	-	.	ID=NIATv7_g20835.t1.3utr;Parent=NIATv7_g20835.t1
scaffold02331	NIATTr2	gene	124827	133571	.	+	.	ID=NIATv7_g20834;Name=NIATv7_g20834
scaffold02331	NIATTr2	mRNA	124827	133571	.	+	.	ID=NIATv7_g20834.t1;Parent=NIATv7_g20834;Name=NIATv7_g20834.t1
scaffold02331	NIATTr2	five_prime_UTR	124827	124925	.	+	.	ID=NIATv7_g20834.t1.5utr;Parent=NIATv7_g20834.t1
scaffold02331	NIATTr2	exon	124827	125110	.	+	.	ID=NIATv7_g20834.t1.exon1;Parent=NIATv7_g20834.t1
scaffold02331	NIATTr2	CDS	124926	125110	.	+	0	ID=NIATv7_g20834.t1.cds1;Parent=NIATv7_g20834.t1
scaffold02331	NIATTr2	exon	125581	125656	.	+	.	ID=NIATv7_g20834.t1.exon2;Parent=NIATv7_g20834.t1
scaffold02331	NIATTr2	CDS	125581	125656	.	+	1	ID=NIATv7_g20834.t1.cds2;Parent=NIATv7_g20834.t1
scaffold02331	NIATTr2	exon	126330	126422	.	+	.	ID=NIATv7_g20834.t1.exon3;Parent=NIATv7_g20834.t1
scaffold02331	NIATTr2	CDS	126330	126422	.	+	0	ID=NIATv7_g20834.t1.cds3;Parent=NIATv7_g20834.t1
scaffold02331	NIATTr2	exon	126506	126580	.	+	.	ID=NIATv7_g20834.t1.exon4;Parent=NIATv7_g20834.t1
scaffold02331	NIATTr2	CDS	126506	126580	.	+	0	ID=NIATv7_g20834.t1.cds4;Parent=NIATv7_g20834.t1
scaffold02331	NIATTr2	exon	128293	128397	.	+	.	ID=NIATv7_g20834.t1.exon5;Parent=NIATv7_g20834.t1
scaffold02331	NIATTr2	CDS	128293	128397	.	+	0	ID=NIATv7_g20834.t1.cds5;Parent=NIATv7_g20834.t1
scaffold02331	NIATTr2	exon	128494	128584	.	+	.	ID=NIATv7_g20834.t1.exon6;Parent=NIATv7_g20834.t1
scaffold02331	NIATTr2	CDS	128494	128584	.	+	0	ID=NIATv7_g20834.t1.cds6;Parent=NIATv7_g20834.t1
scaffold02331	NIATTr2	exon	128717	128922	.	+	.	ID=NIATv7_g20834.t1.exon7;Parent=NIATv7_g20834.t1
scaffold02331	NIATTr2	CDS	128717	128922	.	+	2	ID=NIATv7_g20834.t1.cds7;Parent=NIATv7_g20834.t1
scaffold02331	NIATTr2	exon	130100	130183	.	+	.	ID=NIATv7_g20834.t1.exon8;Parent=NIATv7_g20834.t1
scaffold02331	NIATTr2	CDS	130100	130183	.	+	0	ID=NIATv7_g20834.t1.cds8;Parent=NIATv7_g20834.t1
scaffold02331	NIATTr2	exon	130640	130702	.	+	.	ID=NIATv7_g20834.t1.exon9;Parent=NIATv7_g20834.t1
scaffold02331	NIATTr2	CDS	130640	130702	.	+	0	ID=NIATv7_g20834.t1.cds9;Parent=NIATv7_g20834.t1
scaffold02331	NIATTr2	exon	130796	130858	.	+	.	ID=NIATv7_g20834.t1.exon10;Parent=NIATv7_g20834.t1
scaffold02331	NIATTr2	CDS	130796	130858	.	+	0	ID=NIATv7_g20834.t1.cds10;Parent=NIATv7_g20834.t1
scaffold02331	NIATTr2	exon	131230	131470	.	+	.	ID=NIATv7_g20834.t1.exon11;Parent=NIATv7_g20834.t1
scaffold02331	NIATTr2	CDS	131230	131470	.	+	0	ID=NIATv7_g20834.t1.cds11;Parent=NIATv7_g20834.t1
scaffold02331	NIATTr2	exon	133101	133571	.	+	.	ID=NIATv7_g20834.t1.exon12;Parent=NIATv7_g20834.t1
scaffold02331	NIATTr2	CDS	133101	133171	.	+	2	ID=NIATv7_g20834.t1.cds12;Parent=NIATv7_g20834.t1
scaffold02331	NIATTr2	three_prime_UTR	133172	133571	.	+	.	ID=NIATv7_g20834.t1.3utr;Parent=NIATv7_g20834.t1
scaffold01943	NIATTr2	gene	159653	168971	.	+	.	ID=NIATv7_g16548;Name=NIATv7_g16548
scaffold01943	NIATTr2	mRNA	159653	168971	.	+	.	ID=NIATv7_g16548.t1;Parent=NIATv7_g16548;Name=NIATv7_g16548.t1
scaffold01943	NIATTr2	five_prime_UTR	159653	159924	.	+	.	ID=NIATv7_g16548.t1.5utr;Parent=NIATv7_g16548.t1
scaffold01943	NIATTr2	exon	159653	159993	.	+	.	ID=NIATv7_g16548.t1.exon1;Parent=NIATv7_g16548.t1
scaffold01943	NIATTr2	CDS	159925	159993	.	+	0	ID=NIATv7_g16548.t1.cds1;Parent=NIATv7_g16548.t1
scaffold01943	NIATTr2	exon	161695	161840	.	+	.	ID=NIATv7_g16548.t1.exon2;Parent=NIATv7_g16548.t1
scaffold01943	NIATTr2	CDS	161695	161840	.	+	0	ID=NIATv7_g16548.t1.cds2;Parent=NIATv7_g16548.t1
scaffold01943	NIATTr2	exon	161952	162504	.	+	.	ID=NIATv7_g16548.t1.exon3;Parent=NIATv7_g16548.t1
scaffold01943	NIATTr2	CDS	161952	162504	.	+	1	ID=NIATv7_g16548.t1.cds3;Parent=NIATv7_g16548.t1
scaffold01943	NIATTr2	exon	162594	162749	.	+	.	ID=NIATv7_g16548.t1.exon4;Parent=NIATv7_g16548.t1
scaffold01943	NIATTr2	CDS	162594	162749	.	+	0	ID=NIATv7_g16548.t1.cds4;Parent=NIATv7_g16548.t1
scaffold01943	NIATTr2	exon	164099	164754	.	+	.	ID=NIATv7_g16548.t1.exon5;Parent=NIATv7_g16548.t1
scaffold01943	NIATTr2	CDS	164099	164754	.	+	0	ID=NIATv7_g16548.t1.cds5;Parent=NIATv7_g16548.t1
scaffold01943	NIATTr2	exon	164840	164914	.	+	.	ID=NIATv7_g16548.t1.exon6;Parent=NIATv7_g16548.t1
scaffold01943	NIATTr2	CDS	164840	164914	.	+	1	ID=NIATv7_g16548.t1.cds6;Parent=NIATv7_g16548.t1
scaffold01943	NIATTr2	exon	164990	165176	.	+	.	ID=NIATv7_g16548.t1.exon7;Parent=NIATv7_g16548.t1
scaffold01943	NIATTr2	CDS	164990	165176	.	+	1	ID=NIATv7_g16548.t1.cds7;Parent=NIATv7_g16548.t1
scaffold01943	NIATTr2	exon	165258	165356	.	+	.	ID=NIATv7_g16548.t1.exon8;Parent=NIATv7_g16548.t1
scaffold01943	NIATTr2	CDS	165258	165356	.	+	0	ID=NIATv7_g16548.t1.cds8;Parent=NIATv7_g16548.t1
scaffold01943	NIATTr2	exon	165442	165508	.	+	.	ID=NIATv7_g16548.t1.exon9;Parent=NIATv7_g16548.t1
scaffold01943	NIATTr2	CDS	165442	165508	.	+	0	ID=NIATv7_g16548.t1.cds9;Parent=NIATv7_g16548.t1
scaffold01943	NIATTr2	exon	167440	167602	.	+	.	ID=NIATv7_g16548.t1.exon10;Parent=NIATv7_g16548.t1
scaffold01943	NIATTr2	CDS	167440	167602	.	+	2	ID=NIATv7_g16548.t1.cds10;Parent=NIATv7_g16548.t1
scaffold01943	NIATTr2	exon	167719	168971	.	+	.	ID=NIATv7_g16548.t1.exon11;Parent=NIATv7_g16548.t1
scaffold01943	NIATTr2	CDS	167719	168424	.	+	1	ID=NIATv7_g16548.t1.cds11;Parent=NIATv7_g16548.t1
scaffold01943	NIATTr2	three_prime_UTR	168425	168971	.	+	.	ID=NIATv7_g16548.t1.3utr;Parent=NIATv7_g16548.t1
scaffold01713	NIATTr2	gene	119012	119278	.	+	.	ID=NIATv7_g55581;Name=NIATv7_g55581
scaffold01713	NIATTr2	mRNA	119012	119278	.	+	.	ID=NIATv7_g55581.t1;Parent=NIATv7_g55581;Name=NIATv7_g55581.t1
scaffold01713	NIATTr2	exon	119012	119278	.	+	.	ID=NIATv7_g55581.t1.exon1;Parent=NIATv7_g55581.t1
scaffold01713	NIATTr2	CDS	119012	119278	.	+	0	ID=NIATv7_g55581.t1.cds1;Parent=NIATv7_g55581.t1
scaffold01713	NIATTr2	gene	138608	140382	.	-	.	ID=NIATv7_g36419;Name=NIATv7_g36419
scaffold01713	NIATTr2	mRNA	138608	140382	.	-	.	ID=NIATv7_g36419.t1;Parent=NIATv7_g36419;Name=NIATv7_g36419.t1
scaffold01713	NIATTr2	five_prime_UTR	140357	140382	.	-	.	ID=NIATv7_g36419.t1.5utr;Parent=NIATv7_g36419.t1
scaffold01713	NIATTr2	exon	140004	140382	.	-	.	ID=NIATv7_g36419.t1.exon1;Parent=NIATv7_g36419.t1
scaffold01713	NIATTr2	CDS	140004	140356	.	-	0	ID=NIATv7_g36419.t1.cds1;Parent=NIATv7_g36419.t1
scaffold01713	NIATTr2	exon	139750	139921	.	-	.	ID=NIATv7_g36419.t1.exon2;Parent=NIATv7_g36419.t1
scaffold01713	NIATTr2	CDS	139750	139921	.	-	1	ID=NIATv7_g36419.t1.cds2;Parent=NIATv7_g36419.t1
scaffold01713	NIATTr2	exon	139477	139670	.	-	.	ID=NIATv7_g36419.t1.exon3;Parent=NIATv7_g36419.t1
scaffold01713	NIATTr2	CDS	139477	139670	.	-	0	ID=NIATv7_g36419.t1.cds3;Parent=NIATv7_g36419.t1
scaffold01713	NIATTr2	exon	139214	139372	.	-	.	ID=NIATv7_g36419.t1.exon4;Parent=NIATv7_g36419.t1
scaffold01713	NIATTr2	CDS	139214	139372	.	-	1	ID=NIATv7_g36419.t1.cds4;Parent=NIATv7_g36419.t1
scaffold01713	NIATTr2	exon	138608	139100	.	-	.	ID=NIATv7_g36419.t1.exon5;Parent=NIATv7_g36419.t1
scaffold01713	NIATTr2	CDS	138749	139100	.	-	1	ID=NIATv7_g36419.t1.cds5;Parent=NIATv7_g36419.t1
scaffold01713	NIATTr2	three_prime_UTR	138608	138748	.	-	.	ID=NIATv7_g36419.t1.3utr;Parent=NIATv7_g36419.t1
scaffold01778	NIATTr2	gene	182884	184932	.	-	.	ID=NIATv7_g32151;Name=NIATv7_g32151
scaffold01778	NIATTr2	mRNA	182884	184932	.	-	.	ID=NIATv7_g32151.t1;Parent=NIATv7_g32151;Name=NIATv7_g32151.t1
scaffold01778	NIATTr2	five_prime_UTR	184924	184932	.	-	.	ID=NIATv7_g32151.t1.5utr;Parent=NIATv7_g32151.t1
scaffold01778	NIATTr2	exon	184336	184932	.	-	.	ID=NIATv7_g32151.t1.exon1;Parent=NIATv7_g32151.t1
scaffold01778	NIATTr2	CDS	184336	184923	.	-	0	ID=NIATv7_g32151.t1.cds1;Parent=NIATv7_g32151.t1
scaffold01778	NIATTr2	exon	182884	183704	.	-	.	ID=NIATv7_g32151.t1.exon2;Parent=NIATv7_g32151.t1
scaffold01778	NIATTr2	CDS	182973	183704	.	-	0	ID=NIATv7_g32151.t1.cds2;Parent=NIATv7_g32151.t1
scaffold01778	NIATTr2	three_prime_UTR	182884	182972	.	-	.	ID=NIATv7_g32151.t1.3utr;Parent=NIATv7_g32151.t1
scaffold01778	NIATTr2	gene	196474	211462	.	-	.	ID=NIATv7_g32152;Name=NIATv7_g32152
scaffold01778	NIATTr2	mRNA	196474	211462	.	-	.	ID=NIATv7_g32152.t1;Parent=NIATv7_g32152;Name=NIATv7_g32152.t1
scaffold01778	NIATTr2	five_prime_UTR	211376	211462	.	-	.	ID=NIATv7_g32152.t1.5utr;Parent=NIATv7_g32152.t1
scaffold01778	NIATTr2	exon	211228	211462	.	-	.	ID=NIATv7_g32152.t1.exon1;Parent=NIATv7_g32152.t1
scaffold01778	NIATTr2	CDS	211228	211375	.	-	0	ID=NIATv7_g32152.t1.cds1;Parent=NIATv7_g32152.t1
scaffold01778	NIATTr2	exon	208267	208418	.	-	.	ID=NIATv7_g32152.t1.exon2;Parent=NIATv7_g32152.t1
scaffold01778	NIATTr2	CDS	208267	208418	.	-	2	ID=NIATv7_g32152.t1.cds2;Parent=NIATv7_g32152.t1
scaffold01778	NIATTr2	exon	206995	207078	.	-	.	ID=NIATv7_g32152.t1.exon3;Parent=NIATv7_g32152.t1
scaffold01778	NIATTr2	CDS	206995	207078	.	-	0	ID=NIATv7_g32152.t1.cds3;Parent=NIATv7_g32152.t1
scaffold01778	NIATTr2	exon	206853	206915	.	-	.	ID=NIATv7_g32152.t1.exon4;Parent=NIATv7_g32152.t1
scaffold01778	NIATTr2	CDS	206853	206915	.	-	0	ID=NIATv7_g32152.t1.cds4;Parent=NIATv7_g32152.t1
scaffold01778	NIATTr2	exon	206579	206710	.	-	.	ID=NIATv7_g32152.t1.exon5;Parent=NIATv7_g32152.t1
scaffold01778	NIATTr2	CDS	206579	206710	.	-	0	ID=NIATv7_g32152.t1.cds5;Parent=NIATv7_g32152.t1
scaffold01778	NIATTr2	exon	206320	206490	.	-	.	ID=NIATv7_g32152.t1.exon6;Parent=NIATv7_g32152.t1
scaffold01778	NIATTr2	CDS	206320	206490	.	-	0	ID=NIATv7_g32152.t1.cds6;Parent=NIATv7_g32152.t1
scaffold01778	NIATTr2	exon	201841	201960	.	-	.	ID=NIATv7_g32152.t1.exon7;Parent=NIATv7_g32152.t1
scaffold01778	NIATTr2	CDS	201841	201960	.	-	0	ID=NIATv7_g32152.t1.cds7;Parent=NIATv7_g32152.t1
scaffold01778	NIATTr2	exon	201453	201502	.	-	.	ID=NIATv7_g32152.t1.exon8;Parent=NIATv7_g32152.t1
scaffold01778	NIATTr2	CDS	201453	201502	.	-	0	ID=NIATv7_g32152.t1.cds8;Parent=NIATv7_g32152.t1
scaffold01778	NIATTr2	exon	200700	200862	.	-	.	ID=NIATv7_g32152.t1.exon9;Parent=NIATv7_g32152.t1
scaffold01778	NIATTr2	CDS	200700	200862	.	-	1	ID=NIATv7_g32152.t1.cds9;Parent=NIATv7_g32152.t1
scaffold01778	NIATTr2	exon	200448	200585	.	-	.	ID=NIATv7_g32152.t1.exon10;Parent=NIATv7_g32152.t1
scaffold01778	NIATTr2	CDS	200448	200585	.	-	0	ID=NIATv7_g32152.t1.cds10;Parent=NIATv7_g32152.t1
scaffold01778	NIATTr2	exon	199553	199675	.	-	.	ID=NIATv7_g32152.t1.exon11;Parent=NIATv7_g32152.t1
scaffold01778	NIATTr2	CDS	199553	199675	.	-	0	ID=NIATv7_g32152.t1.cds11;Parent=NIATv7_g32152.t1
scaffold01778	NIATTr2	exon	199374	199472	.	-	.	ID=NIATv7_g32152.t1.exon12;Parent=NIATv7_g32152.t1
scaffold01778	NIATTr2	CDS	199374	199472	.	-	0	ID=NIATv7_g32152.t1.cds12;Parent=NIATv7_g32152.t1
scaffold01778	NIATTr2	exon	197876	197965	.	-	.	ID=NIATv7_g32152.t1.exon13;Parent=NIATv7_g32152.t1
scaffold01778	NIATTr2	CDS	197876	197965	.	-	0	ID=NIATv7_g32152.t1.cds13;Parent=NIATv7_g32152.t1
scaffold01778	NIATTr2	exon	197621	197705	.	-	.	ID=NIATv7_g32152.t1.exon14;Parent=NIATv7_g32152.t1
scaffold01778	NIATTr2	CDS	197621	197705	.	-	0	ID=NIATv7_g32152.t1.cds14;Parent=NIATv7_g32152.t1
scaffold01778	NIATTr2	exon	197215	197345	.	-	.	ID=NIATv7_g32152.t1.exon15;Parent=NIATv7_g32152.t1
scaffold01778	NIATTr2	CDS	197215	197345	.	-	2	ID=NIATv7_g32152.t1.cds15;Parent=NIATv7_g32152.t1
scaffold01778	NIATTr2	exon	196474	197135	.	-	.	ID=NIATv7_g32152.t1.exon16;Parent=NIATv7_g32152.t1
scaffold01778	NIATTr2	CDS	196995	197135	.	-	0	ID=NIATv7_g32152.t1.cds16;Parent=NIATv7_g32152.t1
scaffold01778	NIATTr2	three_prime_UTR	196474	196994	.	-	.	ID=NIATv7_g32152.t1.3utr;Parent=NIATv7_g32152.t1
scaffold01778	NIATTr2	gene	180913	182757	.	+	.	ID=NIATv7_g32150;Name=NIATv7_g32150
scaffold01778	NIATTr2	mRNA	180913	182757	.	+	.	ID=NIATv7_g32150.t1;Parent=NIATv7_g32150;Name=NIATv7_g32150.t1
scaffold01778	NIATTr2	five_prime_UTR	180913	180949	.	+	.	ID=NIATv7_g32150.t1.5utr;Parent=NIATv7_g32150.t1
scaffold01778	NIATTr2	exon	180913	180979	.	+	.	ID=NIATv7_g32150.t1.exon1;Parent=NIATv7_g32150.t1
scaffold01778	NIATTr2	CDS	180950	180979	.	+	0	ID=NIATv7_g32150.t1.cds1;Parent=NIATv7_g32150.t1
scaffold01778	NIATTr2	exon	181047	181244	.	+	.	ID=NIATv7_g32150.t1.exon2;Parent=NIATv7_g32150.t1
scaffold01778	NIATTr2	CDS	181047	181244	.	+	0	ID=NIATv7_g32150.t1.cds2;Parent=NIATv7_g32150.t1
scaffold01778	NIATTr2	exon	181385	181681	.	+	.	ID=NIATv7_g32150.t1.exon3;Parent=NIATv7_g32150.t1
scaffold01778	NIATTr2	CDS	181385	181681	.	+	0	ID=NIATv7_g32150.t1.cds3;Parent=NIATv7_g32150.t1
scaffold01778	NIATTr2	exon	181890	182057	.	+	.	ID=NIATv7_g32150.t1.exon4;Parent=NIATv7_g32150.t1
scaffold01778	NIATTr2	CDS	181890	182057	.	+	0	ID=NIATv7_g32150.t1.cds4;Parent=NIATv7_g32150.t1
scaffold01778	NIATTr2	exon	182272	182355	.	+	.	ID=NIATv7_g32150.t1.exon5;Parent=NIATv7_g32150.t1
scaffold01778	NIATTr2	CDS	182272	182355	.	+	0	ID=NIATv7_g32150.t1.cds5;Parent=NIATv7_g32150.t1
scaffold01778	NIATTr2	exon	182598	182757	.	+	.	ID=NIATv7_g32150.t1.exon6;Parent=NIATv7_g32150.t1
scaffold01778	NIATTr2	CDS	182598	182705	.	+	0	ID=NIATv7_g32150.t1.cds6;Parent=NIATv7_g32150.t1
scaffold01778	NIATTr2	three_prime_UTR	182706	182757	.	+	.	ID=NIATv7_g32150.t1.3utr;Parent=NIATv7_g32150.t1
scaffold00002	NIATTr2	gene	869636	873534	.	+	.	ID=NIATv7_g09756;Name=NIATv7_g09756
scaffold00002	NIATTr2	mRNA	869636	873534	.	+	.	ID=NIATv7_g09756.t1;Parent=NIATv7_g09756;Name=NIATv7_g09756.t1
scaffold00002	NIATTr2	five_prime_UTR	869636	869710	.	+	.	ID=NIATv7_g09756.t1.5utr;Parent=NIATv7_g09756.t1
scaffold00002	NIATTr2	exon	869636	870052	.	+	.	ID=NIATv7_g09756.t1.exon1;Parent=NIATv7_g09756.t1
scaffold00002	NIATTr2	CDS	869711	870052	.	+	0	ID=NIATv7_g09756.t1.cds1;Parent=NIATv7_g09756.t1
scaffold00002	NIATTr2	exon	872899	872961	.	+	.	ID=NIATv7_g09756.t1.exon2;Parent=NIATv7_g09756.t1
scaffold00002	NIATTr2	CDS	872899	872961	.	+	0	ID=NIATv7_g09756.t1.cds2;Parent=NIATv7_g09756.t1
scaffold00002	NIATTr2	exon	873048	873119	.	+	.	ID=NIATv7_g09756.t1.exon3;Parent=NIATv7_g09756.t1
scaffold00002	NIATTr2	CDS	873048	873119	.	+	0	ID=NIATv7_g09756.t1.cds3;Parent=NIATv7_g09756.t1
scaffold00002	NIATTr2	exon	873196	873534	.	+	.	ID=NIATv7_g09756.t1.exon4;Parent=NIATv7_g09756.t1
scaffold00002	NIATTr2	CDS	873196	873312	.	+	0	ID=NIATv7_g09756.t1.cds4;Parent=NIATv7_g09756.t1
scaffold00002	NIATTr2	three_prime_UTR	873313	873534	.	+	.	ID=NIATv7_g09756.t1.3utr;Parent=NIATv7_g09756.t1
scaffold00002	NIATTr2	gene	101536	107983	.	+	.	ID=NIATv7_g23075;Name=NIATv7_g23075
scaffold00002	NIATTr2	mRNA	101536	107983	.	+	.	ID=NIATv7_g23075.t1;Parent=NIATv7_g23075;Name=NIATv7_g23075.t1
scaffold00002	NIATTr2	five_prime_UTR	101536	101672	.	+	.	ID=NIATv7_g23075.t1.5utr;Parent=NIATv7_g23075.t1
scaffold00002	NIATTr2	exon	101536	101808	.	+	.	ID=NIATv7_g23075.t1.exon1;Parent=NIATv7_g23075.t1
scaffold00002	NIATTr2	CDS	101673	101808	.	+	0	ID=NIATv7_g23075.t1.cds1;Parent=NIATv7_g23075.t1
scaffold00002	NIATTr2	exon	102774	102997	.	+	.	ID=NIATv7_g23075.t1.exon2;Parent=NIATv7_g23075.t1
scaffold00002	NIATTr2	CDS	102774	102997	.	+	2	ID=NIATv7_g23075.t1.cds2;Parent=NIATv7_g23075.t1
scaffold00002	NIATTr2	exon	104206	104316	.	+	.	ID=NIATv7_g23075.t1.exon3;Parent=NIATv7_g23075.t1
scaffold00002	NIATTr2	CDS	104206	104316	.	+	0	ID=NIATv7_g23075.t1.cds3;Parent=NIATv7_g23075.t1
scaffold00002	NIATTr2	exon	104453	104506	.	+	.	ID=NIATv7_g23075.t1.exon4;Parent=NIATv7_g23075.t1
scaffold00002	NIATTr2	CDS	104453	104506	.	+	0	ID=NIATv7_g23075.t1.cds4;Parent=NIATv7_g23075.t1
scaffold00002	NIATTr2	exon	104705	104992	.	+	.	ID=NIATv7_g23075.t1.exon5;Parent=NIATv7_g23075.t1
scaffold00002	NIATTr2	CDS	104705	104992	.	+	0	ID=NIATv7_g23075.t1.cds5;Parent=NIATv7_g23075.t1
scaffold00002	NIATTr2	exon	105918	106109	.	+	.	ID=NIATv7_g23075.t1.exon6;Parent=NIATv7_g23075.t1
scaffold00002	NIATTr2	CDS	105918	106109	.	+	0	ID=NIATv7_g23075.t1.cds6;Parent=NIATv7_g23075.t1
scaffold00002	NIATTr2	exon	106217	106375	.	+	.	ID=NIATv7_g23075.t1.exon7;Parent=NIATv7_g23075.t1
scaffold00002	NIATTr2	CDS	106217	106375	.	+	0	ID=NIATv7_g23075.t1.cds7;Parent=NIATv7_g23075.t1
scaffold00002	NIATTr2	exon	106697	106933	.	+	.	ID=NIATv7_g23075.t1.exon8;Parent=NIATv7_g23075.t1
scaffold00002	NIATTr2	CDS	106697	106933	.	+	0	ID=NIATv7_g23075.t1.cds8;Parent=NIATv7_g23075.t1
scaffold00002	NIATTr2	exon	107275	107416	.	+	.	ID=NIATv7_g23075.t1.exon9;Parent=NIATv7_g23075.t1
scaffold00002	NIATTr2	CDS	107275	107416	.	+	0	ID=NIATv7_g23075.t1.cds9;Parent=NIATv7_g23075.t1
scaffold00002	NIATTr2	exon	107581	107983	.	+	.	ID=NIATv7_g23075.t1.exon10;Parent=NIATv7_g23075.t1
scaffold00002	NIATTr2	CDS	107581	107753	.	+	2	ID=NIATv7_g23075.t1.cds10;Parent=NIATv7_g23075.t1
scaffold00002	NIATTr2	three_prime_UTR	107754	107983	.	+	.	ID=NIATv7_g23075.t1.3utr;Parent=NIATv7_g23075.t1
scaffold00002	NIATTr2	gene	1926107	1930485	.	-	.	ID=NIATv7_g24581;Name=NIATv7_g24581
scaffold00002	NIATTr2	mRNA	1926107	1930485	.	-	.	ID=NIATv7_g24581.t1;Parent=NIATv7_g24581;Name=NIATv7_g24581.t1
scaffold00002	NIATTr2	five_prime_UTR	1930224	1930485	.	-	.	ID=NIATv7_g24581.t1.5utr;Parent=NIATv7_g24581.t1
scaffold00002	NIATTr2	exon	1929630	1930485	.	-	.	ID=NIATv7_g24581.t1.exon1;Parent=NIATv7_g24581.t1
[truncated: 428,166 more rows]
